# Supplementary material for: Association between genetically proxied glucosamine and risk of cancer and non-neoplastic disease: A Mendelian randomization study
Source: Front Genet. 2024 Jun 27;15:1293668. doi: 10.3389/fgene.2024.1293668 (PMC11236616; doi:10.3389/fgene.2024.1293668)
Supplement: Supplementary file 2 [file Table3.XLSX]

## Sheet: 最终版
S4 Table. Sensitivity analyses that were conducted to assess the association between genetically regular use of glucosamine and the risk of cancer
Cancer	Cancer type	Sensitivity analyses	OR(95%CI)	Pintercept
Haemangioma and lymphangioma	NA	IVW	0.81(0.65-1.02)	NA
		MR Egger	0.01(0.00-0.69)	0.076
		Weighted median	0.74(0.56-0.97)	NA
Pan cancer	NA	IVW	0.99(0.99-1.00)	NA
		MR Egger	0.75(0.48-1.18)	0.282
		Weighted median	0.99(0.98-1)	NA
Bladder	Benign Neoplasm	IVW	1.00(0.48-2.09)	NA
		MR Egger	0.01(0.00-1.65*104)	0.511
		Weighted median	1.08(0.45-2.61)	NA
Bladder	Malignant Neoplasm	IVW	0.76(0.60-0.97）	NA
		MR Egger	0.05(0.00-6.29)	0.297
		Weighted median	0.72(0.55-0.96)	NA
Corpus uteri	NA	IVW	2.68(1.23-5.86)	NA
		MR Egger	2.06*105(0.02-1.74*1012)	0.204
		Weighted median	3.35(1.22-9.19)	NA
Thyroid	Benign Neoplasm	IVW	1.15(0.80-1.66)	NA
		MR Egger	5.46(0.00-9.84*103)	0.694
		Weighted median	1.18(0.76-1.84)	NA
Thyroid	Malignant Neoplasm	IVW	0.94(0.73-1.20)	NA
		MR Egger	0.14(0.00-25.02)	0.493
		Weighted median	0.97(0.71-1.32)	NA
Head and neck	Benign Neoplasm	IVW	0.39(0.24-0.64)	NA
		MR Egger	0.00(0.00-60.79)	0.365
		Weighted median	0.37(0.21-0.67)	NA
Lymphoma	Diffuse large B-cell lymphoma	IVW	0.60.00(0.35-1.03)	NA
		MR Egger	0.00(0.00-48.63)	0.27
		Weighted median	0.55(0.28-1.08)	NA
Lymphoma	Follicular lymphoma	IVW	1.50(1.06-2.11)	NA
		MR Egger	59.63(0.05-6.63*104)	0.333
		Weighted median	1.7(1.13-2.56)	NA
Lymphoma	Hodgkin lymphoma	IVW	1.08(0.72-1.63)	NA
		MR Egger	4.77(0.00-2.09*104)	0.737
		Weighted median	1.06(0.64-1.77)	NA
Lymphoma	Non-follicular lymphoma	IVW	1.04(0.83-1.29)	NA
		MR Egger	0.43(0.00-39.03)	0.71
		Weighted median	1.03(0.79-1.34)	NA
Lymphoma	non-Hodgkin lymphoma	IVW	1.37(0.98-1.92)	NA
		MR Egger	61.04(0.06-6.35*104)	0.315
		Weighted median	1.42(0.94-2.14)	NA
Lymphoma	Mature T/NK-cell lymphomas	IVW	0.23(0.12-0.43)	NA
		MR Egger	0.00(0.00-433.32)	0.432
		Weighted median	0.23(0.11-0.48)	NA
Small intestine	Benign Neoplasm	IVW	0.54(0.39-0.76)	NA
		MR Egger	11.08(0.01-1.04*104)	0.412
		Weighted median	0.57(0.39-0.86)	NA
Small intestine	Malignant Neoplasm	IVW	0.75(0.46-1.23)	NA
		MR Egger	0.00(0.00-0.43)	0.072
		Weighted median	0.64(0.36-1.14)	NA
Bone and articular cartilage	Benign Neoplasm	IVW	0.59(0.47-0.74)	NA
		MR Egger	0.01(0.00-1.06)	0.124
		Weighted median	0.51(0.39-0.68)	NA
Bone and articular cartilage	Malignant Neoplasm	IVW	0.35(0.17-0.71)	NA
		MR Egger	6.10*106(2.68-1.37*1013)	0.087
		Weighted median	0.29(0.12-0.69)	NA
Eye and adnexa	Benign Neoplasm	IVW	0.99(0.79-1.25)	NA
		MR Egger	1.89(0.02-198.78)	0.794
		Weighted median	1.00(0.76-1.31)	NA
Eye and adnexa	Malignant Neoplasm	IVW	2.47(1.34-4.55)	NA
		MR Egger	3499.77(0.01-1.01*109)	0.29
		Weighted median	3.05(1.39-6.69)	NA
Larynx	Benign Neoplasm	IVW	2.01.00(1.36-2.96)	NA
		MR Egger	0.27(0.00-785.46)	0.633
		Weighted median	1.8(1.11-2.92)	NA
Larynx	Malignant Neoplasm	IVW	0.91(0.51-1.64)	NA
		MR Egger	0.00(0.00-43.09)	0.221
		Weighted median	0.71.00(0.35-1.46)	NA
Pancreas	Benign Neoplasm	IVW	0.08(0.04-0.16)	NA
		MR Egger	0.00(0.00-761.34)	0.447
		Weighted median	0.05(0.03-0.12)	NA
Pancreas	Malignant Neoplasm	IVW	0.70(0.51-0.96)	NA
		MR Egger	0.22(0.00-153.35)	0.737
		Weighted median	0.63(0.43-0.92)	NA
Oesophagus	Benign Neoplasm	IVW	0.42(0.22-0.81)	NA
		MR Egger	0.00(0.00-369.91)	0.367
		Weighted median	0.36(0.16-0.8)	NA
Oesophagus	Malignant Neoplasm	IVW	1.65(0.99-2.76)	NA
		MR Egger	1363.08(0.04-5.08*107)	0.246
		Weighted median	1.87(0.98-3.58)	NA
Stomach	Benign Neoplasm	IVW	1.25(1.00-1.56)	NA
		MR Egger	15.55(0.16-1467.49)	0.308
		Weighted median	1.33(1.01-1.74)	NA
Stomach	Malignant Neoplasm	IVW	0.91(0.67-1.25)	NA
		MR Egger	23.2(0.04-14007.11)	0.351
		Weighted median	0.96(0.65-1.42)	NA
Liver/bile ducts	Benign Neoplasm	IVW	2.12(1.32-3.43)	NA
		MR Egger	1662.88(0.09-3.12*107)	0.221
		Weighted median	2.44(1.33-4.47)	NA
Liver/bile ducts	Malignant Neoplasm	IVW	0.81.00(0.52-1.27)	NA
		MR Egger	113.85(0.01-1.08*106)	0.32
		Weighted median	0.8(0.47-1.37)	NA
Ovarian	NA	IVW	0.90(0.83-0.97)	NA
		MR Egger	0.03(0.00-56.9)	0.398
		Weighted median	0.89(0.81-0.98)	NA
Ovarian	Clear cell	IVW	0.56(0.44-0.72)	NA
		MR Egger	0.00(0.00-3712572.19)	0.551
		Weighted median	0.55(0.41-0.74)	NA
Ovarian	Endometrioid	IVW	0.64(0.54-0.77)	NA
		MR Egger	4.93(0.00-8.15*107)	0.817
		Weighted median	0.65(0.53-0.79)	NA
Ovarian	Serous	IVW	0.93(0.84-1.02)	NA
		MR Egger	0.02(0.00-127.94)	0.413
		Weighted median	0.91.00(0.81-1.02)	NA
Skin	Non-melanoma	IVW	1.11.00(1.01-1.21)	NA
		MR Egger	4.14(0.69-24.72)	0.185
		Weighted median	1.12(1.01-1.25)	NA
Skin	Melanoma	IVW	1.74(1.17-2.59)	NA
		MR Egger	6454.12(1.89-2.20*107)	0.083
		Weighted median	2.01(1.23-3.28)	NA
Prostate	Benign Neoplasm	IVW	1.89(0.88-4.07)	NA
		MR Egger	12.3(0.00-8.00*10-7)	0.821
		Weighted median	2.08(0.81-5.3)	NA
Prostate	Malignant Neoplasm	IVW	1.26(1.12-1.41)	NA
		MR Egger	14.65(1.33-161.81)	0.08
		Weighted median	1.28(1.11-1.48)	NA
Colon	Adenocarcinoma	IVW	0.84(0.68-1.04)	NA
		MR Egger	1.05(0.01-82.56)	0.922
		Weighted median	0.86(0.66-1.1)	NA
Colon	Ascending	IVW	0.67(0.54-0.84)	NA
		MR Egger	0.00(0.00-0.42)	0.063
		Weighted median	0.6(0.45-0.8)	NA
Colon	Descending	IVW	0.60(0.44-0.81)	NA
		MR Egger	0.04(0.00-22.42)	0.431
		Weighted median	0.59(0.41-0.84)	NA
Colon	Sigmoid	IVW	1.31(1.10-1.55)	NA
		MR Egger	8.76(0.26-294.82)	0.994
		Weighted median	1.32(1.07-1.63)	NA
Colon	Transverse	IVW	1.20(0.94-1.54)	NA
		MR Egger	2.62(0.02-450.51)	0.991
		Weighted median	1.24(0.91-1.69)	NA
Colon	Benign Neoplasm	IVW	0.70(0.61-0.80)	NA
		MR Egger	0.04(0.00-0.61)	0.075
		Weighted median	0.65(0.55-0.77)	NA
Colon	Malignant Neoplasm	IVW	0.95(0.79-1.15)	NA
		MR Egger	0.44(0.01-20.71)	0.706
		Weighted median	0.93(0.75-1.16)	NA
Lung	Squamous cell carcinoma	IVW	0.80(0.68-0.94)	NA
		MR Egger	0.05(0.00-1.08)	0.115
		Weighted median	0.75(0.62-0.91)	NA
Lung	Adenocarcinoma	IVW	1.10(0.94-1.28)	NA
		MR Egger	0.23(0.01-4.73)	0.341
		Weighted median	1.07(0.88-1.29)	NA
Breast	NA	IVW	0.97(0.94-1.01)	NA
		MR Egger	0.77(0.02-29)	0.9
		Weighted median	0.98(0.93-1.02)	NA
Breast	ER+	IVW	0.93(0.88-0.97)	NA
		MR Egger	0.25(0.00-19.09)	0.569
		Weighted median	0.93(0.88-0.98)	NA
Breast	ER-	IVW	1.03(0.96-1.11)	NA
		MR Egger	1.33(0.00-988.1)	0.942
		Weighted median	1.03(0.95-1.12)	NA

## Sheet: 计算
Disease	Tumor/Disease		b	se	p egger_intercept		OR(95%CI)计算公式	OR（计算公式）	Low95%	Up95%	ivwOR(95%CI)	OR(四舍五入)	Low95%	Up95%	OR(95%CI)纯值
Haemangioma and lymphangioma	NA	IVW					1(1-1)	1	1	1	0.81(0.65-1.02)	1	1	1	1(1-1)
		MR Egger	-4.931	2.325	0.076		0.01(0-0.69)	0.00721928	7.57555e-05	0.687977		0.01	0	0.69	0.01(0-0.69)
		Weighted median	-0.3017	0.1409			0.74(0.56-0.97)	0.73956	0.561096	0.974787		0.74	0.56	0.97	0.74(0.56-0.97)
Pan cancer	NA	IVW					1(1-1)	1	1	1	0.99(0.99-1.00)	1	1	1	1(1-1)
		MR Egger	-0.287547	0.230712	0.282		0.75(0.48-1.18)	0.750102	0.477237	1.17898		0.75	0.48	1.18	0.75(0.48-1.18)
		Weighted median	-0.0100774	0.003424			0.99(0.98-1)	0.989973	0.983352	0.996639		0.99	0.98	1	0.99(0.98-1)
Bladder cancer	Benign Neoplasm	IVW					1(1-1)	1	1	1	1.00(0.48-2.09)	1	1	1	1(1-1)
		MR Egger	-5.23076	7.62395	0.511		0.01(0-16517.73)	0.00534948	1.7325e-09	16517.7		0.01	0	16517.7	0.01(0-16517.73)
		Weighted median	0.0808685	0.448384			1.08(0.45-2.61)	1.08423	0.450245	2.61091		1.08	0.45	2.61	1.08(0.45-2.61)
Bladder cancer	Malignant Neoplasm	IVW					1(1-1)	1	1	1		1	1	1	1(1-1)
		MR Egger	-3.04208	2.48997	0.297		0.05(0-6.29)	0.0477357	0.000362524	6.28564		0.05	0	6.29	0.05(0-6.29)
		Weighted median	-0.322277	0.143678			0.72(0.55-0.96)	0.724498	0.546683	0.960149		0.72	0.55	0.96	0.72(0.55-0.96)
Corpus uteri cancer	NA	IVW					1(1-1)	1	1	1		1	1	1	1(1-1)
		MR Egger	12.2358	8.13761	0.204		206026.87(0.02-1741003849852.14)	206027	0.0243808	1.741e+12		206027	0.02	1.741e+12	206026.87(0.02-1741003849852.14)
		Weighted median	1.20929	0.514488			3.35(1.22-9.19)	3.35111	1.2225	9.18607		3.35	1.22	9.19	3.35(1.22-9.19)
Thyroid cancer	Benign Neoplasm	IVW					1(1-1)	1	1	1		1	1	1	1(1-1)
		MR Egger	1.69776	3.82453	0.694		5.46(0-9836.3)	5.46171	0.00303268	9836.3		5.46	0	9836.3	5.46(0-9836.3)
		Weighted median	0.168577	0.225503			1.18(0.76-1.84)	1.18362	0.760782	1.84147		1.18	0.76	1.84	1.18(0.76-1.84)
Thyroid cancer	Malignant Neoplasm	IVW					1(1-1)	1	1	1		1	1	1	1(1-1)
		MR Egger	-1.96685	2.64616	0.493		0.14(0-25.02)	0.139897	0.000782263	25.0187		0.14	0	25.02	0.14(0-25.02)
		Weighted median	-0.0308279	0.156651			0.97(0.71-1.32)	0.969642	0.713293	1.31812		0.97	0.71	1.32	0.97(0.71-1.32)
Head and neck cancer	Benign Neoplasm	IVW					1(1-1)	1	1	1		1	1	1	1(1-1)
		MR Egger	-5.76399	5.03647	0.365		0(0-60.79)	0.00313857	1.62032e-07	60.7942		0	0	60.79	0(0-60.79)
		Weighted median	-0.98385	0.297982			0.37(0.21-0.67)	0.373869	0.208483	0.670451		0.37	0.21	0.67	0.37(0.21-0.67)
Endometrial cancer	NA	IVW					1(1-1)	1	1	1		1	1	1	1(1-1)
		MR Egger	5.82376	2.53135	0.06		338.24(2.37-48300.79)	338.242	2.36864	48300.8		338.24	2.37	48300.8	338.24(2.37-48300.79)
		Weighted median	0.49766	0.168723			1.64(1.18-2.29)	1.64487	1.18171	2.28956		1.64	1.18	2.29	1.64(1.18-2.29)
Lymphoma	Diffuse large B-cell lymphoma	IVW					1(1-1)	1	1	1		1	1	1	1(1-1)
		MR Egger	-7.21153	5.6611	0.27		0(0-48.63)	0.000738028	1.12008e-08	48.629		0	0	48.63	0(0-48.63)
		Weighted median	-0.595694	0.343648			0.55(0.28-1.08)	0.55118	0.281044	1.08097		0.55	0.28	1.08	0.55(0.28-1.08)
Lymphoma	Follicular lymphoma	IVW					1(1-1)	1	1	1		1	1	1	1(1-1)
		MR Egger	4.08819	3.5788	0.333		59.63(0.05-66346.41)	59.6321	0.0535974	66346.4		59.63	0.05	66346.4	59.63(0.05-66346.41)
		Weighted median	0.530621	0.208523			1.7(1.13-2.56)	1.69999	1.12966	2.55826		1.7	1.13	2.56	1.7(1.13-2.56)
Lymphoma	Hodgkin lymphoma	IVW					1(1-1)	1	1	1		1	1	1	1(1-1)
		MR Egger	1.56333	4.27782			4.77(0-20907.42)	4.77469	0.00109041	20907.4		4.77	0	20907.4	4.77(0-20907.42)
		Weighted median	0.0609252	0.261487			1.06(0.64-1.77)	1.06282	0.636616	1.77436		1.06	0.64	1.77	1.06(0.64-1.77)
Lymphoma	Non-follicular lymphoma	IVW					1(1-1)	1	1	1		1	1	1	1(1-1)
		MR Egger	-0.850498	2.30351	0.71		0.43(0-39.03)	0.427202	0.00467568	39.0321		0.43	0	39.03	0.43(0-39.03)
		Weighted median	0.0269026	0.1341			1.03(0.79-1.34)	1.02727	0.789833	1.33608		1.03	0.79	1.34	1.03(0.79-1.34)
Lymphoma	non-Hodgkin lymphoma	IVW					1(1-1)	1	1	1		1	1	1	1(1-1)
		MR Egger	4.11152	3.54472	0.315		61.04(0.06-63523.15)	61.0393	0.0586526	63523.2		61.04	0.06	63523.2	61.04(0.06-63523.15)
		Weighted median	0.352783	0.20927			1.42(0.94-2.14)	1.42302	0.94423	2.1446		1.42	0.94	2.14	1.42(0.94-2.14)
Lymphoma	Mature T/NK-cell lymphomas	IVW					1(1-1)	1	1	1		1	1	1	1(1-1)
		MR Egger	-6.97415	6.65593	0.432		0(0-433.32)	0.000935766	2.02082e-09	433.318		0	0	433.32	0(0-433.32)
		Weighted median	-1.48572	0.384519			0.23(0.11-0.48)	0.226339	0.106525	0.480915		0.23	0.11	0.48	0.23(0.11-0.48)
Multiple myeloma	NA	IVW					1(1-1)	1	1	1		1	1	1	1(1-1)
		MR Egger	-0.0061528	0.02765	0.867		0.99(0.94-1.05)	0.993866	0.941438	1.04921		0.99	0.94	1.05	0.99(0.94-1.05)
		Weighted median	-0.0013822	0.0003847			1(1-1)	0.998619	0.997866	0.999372		1	1	1	1(1-1)
Cervical cancer	NA	IVW					1(1-1)	1	1	1		1	1	1	1(1-1)
		MR Egger	-0.0141465	0.0071003	0.134		0.99(0.97-1)	0.985953	0.972327	0.99977		0.99	0.97	1	0.99(0.97-1)
		Weighted median	-0.002326	0.0004789			1(1-1)	0.997677	0.996741	0.998614		1	1	1	1(1-1)
Small intestine cancer	Benign Neoplasm	IVW					1(1-1)	1	1	1		1	1	1	1(1-1)
		MR Egger	2.40497	3.49132	0.412		11.08(0.01-10383.28)	11.0781	0.0118194	10383.3		11.08	0.01	10383.3	11.08(0.01-10383.28)
		Weighted median	-0.554889	0.203827			0.57(0.39-0.86)	0.574136	0.385047	0.856083		0.57	0.39	0.86	0.57(0.39-0.86)
Small intestine cancer	Malignant Neoplasm	IVW					1(1-1)	1	1	1		1	1	1	1(1-1)
		MR Egger	-10.891	5.12832	0.072		0(0-0.43)	1.86249e-05	8.03116e-10	0.431925		0	0	0.43	0(0-0.43)
		Weighted median	-0.45178	0.295345			0.64(0.36-1.14)	0.636494	0.356773	1.13553		0.64	0.36	1.14	0.64(0.36-1.14)
Bone and articular cartilage cancer	Benign Neoplasm	IVW					1(1-1)	1	1	1		1	1	1	1(1-1)
		MR Egger	-4.61919	2.38596	0.124		0.01(0-1.06)	0.00986078	9.1821e-05	1.05896		0.01	0	1.06	0.01(0-1.06)
		Weighted median	-0.665151	0.145958			0.51(0.39-0.68)	0.514196	0.386266	0.684495		0.51	0.39	0.68	0.51(0.39-0.68)
Bone and articular cartilage cancer	Malignant Neoplasm	IVW					1(1-1)	1	1	1		1	1	1	1(1-1)
		MR Egger	15.6172	7.46474	0.087		6059943.29(2.68-13695578343247.5)	6.05994e+06	2.68137	1.36956e+13		6.05994e+06	2.68	1.36956e+13	6059943.29(2.68-13695578343247.5)
		Weighted median	-1.23622	0.443349			0.29(0.12-0.69)	0.29048	0.121823	0.692632		0.29	0.12	0.69	0.29(0.12-0.69)
Vulva cancer	Benign Neoplasm	IVW					1(1-1)	1	1	1		1	1	1	1(1-1)
		MR Egger	-0.461168	4.73445	0.762		0.63(0-6757.14)	0.630547	5.88399e-05	6757.14		0.63	0	6757.14	0.63(0-6757.14)
		Weighted median	0.999245	0.271981			2.72(1.59-4.63)	2.71623	1.59387	4.62894		2.72	1.59	4.63	2.72(1.59-4.63)
Vulva cancer	Malignant Neoplasm	IVW					1(1-1)	1	1	1		1	1	1	1(1-1)
		MR Egger	6.45019	7.28217	0.548		632.83(0-999989791.11)	632.825	0.000400472	9.9999e+08		632.83	0	9.9999e+08	632.83(0-999989791.11)
		Weighted median	1.92654	0.433116			6.87(2.94-16.05)	6.86573	2.93772	16.0459		6.87	2.94	16.05	6.87(2.94-16.05)
Eye and adnexa cancer	Benign Neoplasm	IVW					1(1-1)	1	1	1		1	1	1	1(1-1)
		MR Egger	0.634476	2.37638	0.794		1.89(0.02-198.78)	1.88603	0.017895	198.777		1.89	0.02	198.78	1.89(0.02-198.78)
		Weighted median	0	0.138206			1(0.76-1.31)	1	0.762705	1.31112		1	0.76	1.31	1(0.76-1.31)
Eye and adnexa cancer	Malignant Neoplasm	IVW					1(1-1)	1	1	1		1	1	1	1(1-1)
		MR Egger	8.16045	6.41669	0.29		3499.77(0.01-1013996217.67)	3499.77	0.0120793	1.014e+09		3499.77	0.01	1.014e+09	3499.77(0.01-1013996217.67)
		Weighted median	1.11631	0.400257			3.05(1.39-6.69)	3.05357	1.39349	6.69134		3.05	1.39	6.69	3.05(1.39-6.69)
Larynx	Benign Neoplasm	IVW					1(1-1)	1	1	1		1	1	1	1(1-1)
		MR Egger	-1.32033	4.0748	0.633		0.27(0-785.46)	0.267046	9.07919e-05	785.464		0.27	0	785.46	0.27(0-785.46)
		Weighted median	0.586901	0.247845			1.8(1.11-2.92)	1.79841	1.10641	2.9232		1.8	1.11	2.92	1.8(1.11-2.92)
Larynx	Malignant Neoplasm	IVW					1(1-1)	1	1	1		1	1	1	1(1-1)
		MR Egger	-8.17221	6.08951	0.221		0(0-43.09)	0.000282393	1.8508e-09	43.0873		0	0	43.09	0(0-43.09)
		Weighted median	-0.337949	0.366297			0.71(0.35-1.46)	0.713232	0.347882	1.46227		0.71	0.35	1.46	0.71(0.35-1.46)
Brain	NA	IVW					1(1-1)	1	1	1		1	1	1	1(1-1)
		MR Egger	1.64562	3.81267			5.18(0-9122.17)	5.18423	0.00294625	9122.17		5.18	0	9122.17	5.18(0-9122.17)
		Weighted median	-0.297631	0.221196			0.74(0.48-1.15)	0.742576	0.481343	1.14558		0.74	0.48	1.15	0.74(0.48-1.15)
Pancreas	Benign Neoplasm	IVW					1(1-1)	1	1	1		1	1	1	1(1-1)
		MR Egger	-8.9037	7.92795	0.447		0(0-761.34)	0.000135886	2.42531e-11	761.342		0	0	761.34	0(0-761.34)
		Weighted median	-2.9077	0.386557			0.05(0.03-0.12)	0.0546013	0.0255952	0.116479		0.05	0.03	0.12	0.05(0.03-0.12)
Pancreas	Malignant Neoplasm	IVW					1(1-1)	1	1	1		1	1	1	1(1-1)
		MR Egger	-1.51946	3.34294	0.737		0.22(0-153.35)	0.21883	0.000312276	153.347		0.22	0	153.35	0.22(0-153.35)
		Weighted median	-0.457683	0.193471			0.63(0.43-0.92)	0.632748	0.433057	0.924521		0.63	0.43	0.92	0.63(0.43-0.92)
Oesophagus	Benign Neoplasm	IVW					1(1-1)	1	1	1		1	1	1	1(1-1)
		MR Egger	-7.30631	6.74469	0.367		0(0-369.91)	0.000671287	1.21819e-09	369.913		0	0	369.91	0(0-369.91)
		Weighted median	-1.01575	0.403548			0.36(0.16-0.8)	0.362131	0.164195	0.798681		0.36	0.16	0.8	0.36(0.16-0.8)
Oesophagus	Malignant Neoplasm	IVW					1(1-1)	1	1	1		1	1	1	1(1-1)
		MR Egger	7.2175	5.36993	0.246		1363.08(0.04-50756982.67)	1363.08	0.0366057	5.0757e+07		1363.08	0.04	5.0757e+07	1363.08(0.04-50756982.67)
		Weighted median	0.625984	0.331894			1.87(0.98-3.58)	1.87009	0.975771	3.58406		1.87	0.98	3.58	1.87(0.98-3.58)
Stomach	Benign Neoplasm	IVW					1(1-1)	1	1	1		1	1	1	1(1-1)
		MR Egger	2.74438	2.31986			15.55(0.16-1467.49)	15.555	0.164878	1467.49		15.55	0.16	1467.49	15.55(0.16-1467.49)
		Weighted median	0.283973	0.138238			1.33(1.01-1.74)	1.3284	1.01311	1.7418		1.33	1.01	1.74	1.33(1.01-1.74)
Stomach	Malignant Neoplasm	IVW					1(1-1)	1	1	1		1	1	1	1(1-1)
		MR Egger	3.14425	3.26687	0.351		23.2(0.04-14007.11)	23.2023	0.0384338	14007.1		23.2	0.04	14007.1	23.2(0.04-14007.11)
		Weighted median	-0.0361173	0.199063			0.96(0.65-1.42)	0.964527	0.652933	1.42482		0.96	0.65	1.42	0.96(0.65-1.42)
Liver/bile ducts	Benign Neoplasm	IVW					1(1-1)	1	1	1		1	1	1	1(1-1)
		MR Egger	7.41631	5.02024	0.221		1662.88(0.09-31201294.18)	1662.88	0.0886235	3.12013e+07		1662.88	0.09	3.12013e+07	1662.88(0.09-31201294.18)
		Weighted median	0.892126	0.308382			2.44(1.33-4.47)	2.44031	1.33335	4.46627		2.44	1.33	4.47	2.44(1.33-4.47)
Liver/bile ducts	Malignant Neoplasm	IVW					1(1-1)	1	1	1		1	1	1	1(1-1)
		MR Egger	4.73491	4.67218	0.32		113.85(0.01-1079901.56)	113.853	0.0120033	1.0799e+06		113.85	0.01	1.0799e+06	113.85(0.01-1079901.56)
		Weighted median	-0.21948	0.271082			0.8(0.47-1.37)	0.802936	0.471989	1.36594		0.8	0.47	1.37	0.8(0.47-1.37)
Ovarian	NA	IVW					1(1-1)	1	1	1		1	1	1	1(1-1)
		MR Egger	-3.63847	3.91826	0.398		0.03(0-56.9)	0.0262925	1.21489e-05	56.9018		0.03	0	56.9	0.03(0-56.9)
		Weighted median	-0.11884	0.049988			0.89(0.81-0.98)	0.88795	0.805078	0.979353		0.89	0.81	0.98	0.89(0.81-0.98)
Ovarian	Clear cell	IVW					1(1-1)	1	1	1		1	1	1	1(1-1)
		MR Egger	-7.95531	11.7768	0.551		0(0-3712572.19)	0.000350796	3.31462e-14	3.71257e+06		0	0	3.71257e+06	0(0-3712572.19)
		Weighted median	-0.597349	0.150967			0.55(0.41-0.74)	0.550268	0.409326	0.739742		0.55	0.41	0.74	0.55(0.41-0.74)
Ovarian	Endometrioid	IVW					1(1-1)	1	1	1		1	1	1	1(1-1)
		MR Egger	1.59533	8.48013	0.817		4.93(0-81521952.36)	4.92995	2.98133e-07	8.1522e+07		4.93	0	8.1522e+07	4.93(0-81521952.36)
		Weighted median	-0.435767	0.103894			0.65(0.53-0.79)	0.646769	0.52761	0.792839		0.65	0.53	0.79	0.65(0.53-0.79)
Ovarian	Serous	IVW					1(1-1)	1	1	1		1	1	1	1(1-1)
		MR Egger	-4.00851	4.52043	0.413		0.02(0-127.94)	0.0181605	2.57784e-06	127.938		0.02	0	127.94	0.02(0-127.94)
		Weighted median	-0.0909233	0.0581353			0.91(0.81-1.02)	0.913088	0.814754	1.02329		0.91	0.81	1.02	0.91(0.81-1.02)
Skin cancer	Non-melanoma	IVW					1(1-1)	1	1	1		1	1	1	1(1-1)
		MR Egger	1.4214	0.91129	0.185		4.14(0.69-24.72)	4.14293	0.694387	24.718		4.14	0.69	24.72	4.14(0.69-24.72)
		Weighted median	0.116885	0.0550242			1.12(1.01-1.25)	1.12399	1.00908	1.25199		1.12	1.01	1.25	1.12(1.01-1.25)
Skin cancer	Melanoma	IVW					1(1-1)	1	1	1		1	1	1	1(1-1)
		MR Egger	8.77247	4.15114	0.083		6454.12(1.89-22047560.44)	6454.12	1.88935	2.20476e+07		6454.12	1.89	2.20476e+07	6454.12(1.89-22047560.44)
		Weighted median	0.695993	0.250685			2.01(1.23-3.28)	2.0057	1.2271	3.27833		2.01	1.23	3.28	2.01(1.23-3.28)
Prostate	Benign Neoplasm	IVW					1(1-1)	1	1	1		1	1	1	1(1-1)
		MR Egger	2.50946	8.00384	0.821		12.3(0-79956831.44)	12.2983	1.89163e-06	7.99568e+07		12.3	0	7.99568e+07	12.3(0-79956831.44)
		Weighted median	0.731939	0.477825			2.08(0.81-5.3)	2.07911	0.814974	5.30408		2.08	0.81	5.3	2.08(0.81-5.3)
Prostate	Malignant Neoplasm	IVW					1(1-1)	1	1	1		1	1	1	1(1-1)
		MR Egger	2.68473	1.22534	0.08		14.65(1.33-161.81)	14.6543	1.32719	161.806		14.65	1.33	161.81	14.65(1.33-161.81)
		Weighted median	0.24873	0.0723894			1.28(1.11-1.48)	1.2824	1.11276	1.47789		1.28	1.11	1.48	1.28(1.11-1.48)
Colon	Adenocarcinoma	IVW					1(1-1)	1	1	1		1	1	1	1(1-1)
		MR Egger	0.0484123	2.22707	0.922		1.05(0.01-82.56)	1.0496	0.0133445	82.5561		1.05	0.01	82.56	1.05(0.01-82.56)
		Weighted median	-0.15645	0.130019			0.86(0.66-1.1)	0.855174	0.662796	1.10339		0.86	0.66	1.1	0.86(0.66-1.1)
Colon	Ascending	IVW					1(1-1)	1	1	1		1	1	1	1(1-1)
		MR Egger	-5.42314	2.32971	0.063		0(0-0.42)	0.00441327	4.58848e-05	0.424476		0	0	0.42	0(0-0.42)
		Weighted median	-0.506176	0.146198			0.6(0.45-0.8)	0.602796	0.45261	0.802817		0.6	0.45	0.8	0.6(0.45-0.8)
Colon	Descending	IVW					1(1-1)	1	1	1		1	1	1	1(1-1)
		MR Egger	-3.15559	3.19661	0.431		0.04(0-22.42)	0.042613	8.10084e-05	22.4158		0.04	0	22.42	0.04(0-22.42)
		Weighted median	-0.534006	0.180711			0.59(0.41-0.84)	0.586252	0.411396	0.835427		0.59	0.41	0.84	0.59(0.41-0.84)
Colon	Sigmoid	IVW					1(1-1)	1	1	1		1	1	1	1(1-1)
		MR Egger	2.16975	1.79419	0.994		8.76(0.26-294.82)	8.75612	0.260055	294.82		8.76	0.26	294.82	8.76(0.26-294.82)
		Weighted median	0.279898	0.106134			1.32(1.07-1.63)	1.32299	1.07452	1.62892		1.32	1.07	1.63	1.32(1.07-1.63)
Colon	Transverse	IVW					1(1-1)	1	1	1		1	1	1	1(1-1)
		MR Egger	0.964057	2.62568	0.991		2.62(0.02-450.51)	2.62231	0.0152638	450.514		2.62	0.02	450.51	2.62(0.02-450.51)
		Weighted median	0.215612	0.156203			1.24(0.91-1.69)	1.24062	0.913433	1.68501		1.24	0.91	1.69	1.24(0.91-1.69)
Colon	Benign Neoplasm	IVW					1(1-1)	1	1	1		1	1	1	1(1-1)
		MR Egger	-3.34958	1.45948	0.075		0.04(0-0.61)	0.035099	0.00200891	0.61324		0.04	0	0.61	0.04(0-0.61)
		Weighted median	-0.433579	0.0865969			0.65(0.55-0.77)	0.648185	0.546999	0.76809		0.65	0.55	0.77	0.65(0.55-0.77)
Colon	Malignant Neoplasm	IVW					1(1-1)	1	1	1		1	1	1	1(1-1)
		MR Egger	-0.818179	1.96367	0.706		0.44(0.01-20.71)	0.441234	0.00940063	20.7101		0.44	0.01	20.71	0.44(0.01-20.71)
		Weighted median	-0.0681003	0.11177			0.93(0.75-1.16)	0.934167	0.750385	1.16296		0.93	0.75	1.16	0.93(0.75-1.16)
Lung cancer	Squamous cell carcinoma	IVW					1(1-1)	1	1	1		1	1	1	1(1-1)
		MR Egger	-2.99011	1.5667	0.115		0.05(0-1.08)	0.0502817	0.00233244	1.08395		0.05	0	1.08	0.05(0-1.08)
		Weighted median	-0.28689	0.101558			0.75(0.62-0.92)	0.750594	0.615117	0.91591		0.75	0.62	0.92	0.75(0.62-0.92)
Lung cancer	Adenocarcinoma	IVW					1(1-1)	1	1	1		1	1	1	1(1-1)
		MR Egger	-1.46038	1.53834	0.341		0.23(0.01-4.73)	0.232149	0.0113843	4.73399		0.23	0.01	4.73	0.23(0.01-4.73)
		Weighted median	0.066111	0.0960209			1.07(0.89-1.29)	1.06835	0.885069	1.28957		1.07	0.89	1.29	1.07(0.89-1.29)
Breast cancer	NA	IVW					1(1-1)	1	1	1		1	1	1	1(1-1)
		MR Egger	-0.266433	1.85393	0.9		0.77(0.02-29)	0.766108	0.020239	28.9995		0.77	0.02	29	0.77(0.02-29)
		Weighted median	-0.0245571	0.0229785			0.98(0.93-1.02)	0.975742	0.932772	1.02069		0.98	0.93	1.02	0.98(0.93-1.02)
Breast cancer	ER+	IVW					1(1-1)	1	1	1		1	1	1	1(1-1)
		MR Egger	-1.40197	2.2203	0.569		0.25(0-19.1)	0.246112	0.00317082	19.1026		0.25	0	19.1	0.25(0-19.1)
		Weighted median	-0.0703338	0.0278941			0.93(0.88-0.98)	0.932083	0.882491	0.984461		0.93	0.88	0.98	0.93(0.88-0.98)
Breast cancer	ER-	IVW					1(1-1)	1	1	1		1	1	1	1(1-1)
		MR Egger	0.284683	3.37271	0.942		1.33(0-987.51)	1.32934	0.00178949	987.514		1.33	0	987.51	1.33(0-987.51)
		Weighted median	0.0321175	0.0436426			1.03(0.95-1.12)	1.03264	0.94798	1.12486		1.03	0.95	1.12	1.03(0.95-1.12)
Lung cancer	NA	IVW	0.05752	0.0521
		MR Egger	-1.121	1.008	0.276
		Weighted median	0.03171	0.06732
Prostate cancer	NA	IVW
		MR Egger			0.889
		Weighted median
Cardiovascular diseases		IVW
		MR Egger
		Weighted median
