# Supplementary material for: Association between genetically proxied glucosamine and risk of cancer and non-neoplastic disease: A Mendelian randomization study
Source: Front Genet. 2024 Jun 27;15:1293668. doi: 10.3389/fgene.2024.1293668 (PMC11236616; doi:10.3389/fgene.2024.1293668)
Supplement: Supplementary file 4 [file Table9.XLSX]

## Sheet: Sheet1
S8 Table. Traits related to SNPs associating with regular glucosamine use
Variant	Position	Eff. Allele	Trait	Beta	p-value	MAF	HWE	imp. score	ORbeta*
rs10740101	64746142	G	Platelet crit	0.00052471	4.7319e-09	0.226636	0.637	0.994572	-
rs1509952	64739668	T	Platelet crit	0.000521	6e-09	0.226561	0.6544	0.995375	-
rs4746746	64699981	T	Platelet crit	0.00053317	2.5898e-09	0.226339	0.6092	0.997378	-
rs6479846	64655471	C	Platelet crit	0.0005557	4.7491e-10	0.227484	0.8235	0.999394	-
rs6479846	64655471	C	Platelet count	0.5864	4.8958e-08	0.227484	0.8235	0.999394	-
rs6479848	64659101	C	Platelet crit	0.00055728	4.2581e-10	0.227461	0.8424	0.999268	-
rs6479848	64659101	C	Platelet count	0.58848	4.4039e-08	0.227461	0.8424	0.999268	-
rs6479860	64745865	T	Platelet crit	0.00052446	4.8195e-09	0.22661	0.6439	0.99464	-
rs7100204	64640543	C	Platelet crit	0.000544	1.2898e-09	0.225609	0.9223	0.996313	-
rs7100320	64640594	C	Platelet crit	0.00054009	1.714e-09	0.22543	0.965	0.996111	-
