# Supplementary material for: Association between genetically proxied glucosamine and risk of cancer and non-neoplastic disease: A Mendelian randomization study
Source: Front Genet. 2024 Jun 27;15:1293668. doi: 10.3389/fgene.2024.1293668 (PMC11236616; doi:10.3389/fgene.2024.1293668)
Supplement: Supplementary file 5 [file Table6.XLSX]

## Sheet: 最终版
S3 Table. The correlations between instrumental variants (IVs) associated with the regular consumption of glucosamine and the risk of non-neoplastic disease
Disease	SNP	Effect allele	Reference allele	OR(95%CI)	P Value
Parkinson's disease	rs10740101	G	A	0.99(0.94-1.05)	0.7757
	rs1509952	T	C	0.99(0.95-1.05)	0.8401
	rs4746746	T	C	0.98(0.94-1.03)	0.4983
	rs6479846	C	A	0.98(0.94-1.03)	0.4213
	rs6479848	C	T	0.98(0.94-1.03)	0.4206
	rs7100320	C	T	0.98(0.94-1.03)	0.4469
	rs7665570	A	C	0.96(0.91-1.02)	0.1816
Alzheimer's disease	rs10740101	G	A	0.99(0.96-1.03)	0.7199
	rs1509952	T	C	1.00(0.96-1.03)	0.8348
	rs4746746	T	C	1.00(0.96-1.03)	0.8524
	rs6479846	C	A	0.99(0.96-1.02)	0.5637
	rs6479848	C	T	0.99(0.96-1.02)	0.5706
	rs7100320	C	T	0.99(0.96-1.02)	0.510199
	rs7665570	A	C	1.00(0.96-1.05)	0.83
Amyotrophic lateral sclerosis	rs10740101	G	A	1.00(1.00-1.01)	0.096801
	rs10840899	A	G	1.00(0.99-1.01)	0.995275
	rs1509952	T	C	1.00(1.00-1.01)	0.0898918
	rs4746746	T	C	1.00(1.00-1.01)	0.127533
	rs6479846	C	A	1.00(1.00-1.01)	0.17174
	rs6479848	C	T	1.00(1.00-1.01)	0.171121
	rs6479860	T	C	1.00(1.00-1.01)	0.0977597
	rs7100204	C	T	1.00(1.00-1.01)	0.20086
	rs7100320	C	T	1.00(1.00-1.01)	0.197176
	rs7665570	A	C	1.00(1.00-1.02)	0.2454
Bipolar disorder	rs10740101	G	A	1.02(0.99-1.05)	0.1466
	rs1509952	T	C	1.02(0.99-1.05)	0.1537
	rs4746746	T	C	1.02(0.99-1.05)	0.1588
	rs6479846	C	A	1.02(0.99-1.06)	0.1301
	rs6479848	C	T	1.02(0.99-1.06)	0.1279
	rs7100320	C	T	1.02(0.99-1.05)	0.1565
	rs7665570	A	C	0.98(0.94-1.01)	0.2314
Anorexia nervosa	rs10740101	G	A	0.96(0.90-1.03)	0.2433
	rs10840899	A	G	0.99(0.93-1.04)	0.6329
	rs1509952	T	C	0.97(0.90-1.03)	0.2899
	rs4746746	T	C	0.96(0.90-1.02)	0.2175
	rs6479846	C	A	0.96(0.90-1.02)	0.1806
	rs6479848	C	T	0.96(0.90-1.02)	0.1818
	rs6479860	T	C	0.96(0.90-1.03)	0.2231
	rs7100204	C	T	0.96(0.90-1.02)	0.2062
	rs7100320	C	T	0.96(0.90-1.02)	0.218
	rs7665570	A	C	0.96(0.88-1.04)	0.3176
Autism spectrum disorder	rs10740101	G	A	0.98(0.95-1.01)	0.1901
	rs10840899	A	G	0.99(0.96-1.02)	0.3902
	rs1509952	T	C	0.98(0.95-1.01)	0.1959
	rs4746746	T	C	0.98(0.95-1.01)	0.1765
	rs6479846	C	A	0.97(0.94-1.01)	0.1031
	rs6479848	C	T	0.97(0.94-1.01)	0.1047
	rs6479860	T	C	0.98(0.95-1.01)	0.2114
	rs7100204	C	T	0.97(0.94-1.01)	0.1144
	rs7100320	C	T	0.97(0.94-1.01)	0.112
	rs7665570	A	C	0.94(0.90-0.98)	0.00155901
Major depressive disorder	rs10740101	G	A	1.00(1.00-1.00)	0.211422
	rs10840899	A	G	1.00(1.00-1.00)	0.375077
	rs1509952	T	C	1.00(1.00-1.00)	0.214961
	rs4746746	T	C	1.00(1.00-1.00)	0.180863
	rs6479846	C	A	1.00(1.00-1.00)	0.103529
	rs6479848	C	T	1.00(1.00-1.00)	0.0994489
	rs6479860	T	C	1.00(1.00-1.00)	0.212799
	rs7100204	C	T	1.00(1.00-1.00)	0.0963607
	rs7100320	C	T	1.00(1.00-1.00)	0.100397
	rs7665570	A	C	1.00(1.00-1.00)	0.826826
Multiple sclerosis	rs10740101	G	A	0.95(0.92-0.99)	0.01034
	rs1509952	T	C	0.95(0.92-0.99)	0.0130101
	rs4746746	T	C	0.95(0.92-0.99)	0.00751796
	rs6479846	C	A	0.96(0.93-1.00)	0.0336403
	rs6479848	C	T	0.96(0.93-1.00)	0.0397704
	rs7100320	C	T	0.96(0.92-1.00)	0.0316701
	rs7665570	A	C	1.00(0.96-1.06)	0.7202
Atopic dermatitis	rs10740101	G	A	1.03(0.99-1.08)	0.1448
	rs10840899	A	G	0.98(0.94-1.02)	0.3677
	rs1509952	T	C	1.03(0.99-1.08)	0.179
	rs4746746	T	C	1.03(0.99-1.08)	0.1519
	rs6479846	C	A	1.03(0.99-1.08)	0.1322
	rs6479848	C	T	1.03(0.99-1.08)	0.1511
	rs6479860	T	C	1.03(0.99-1.08)	0.1446
	rs7100204	C	T	1.03(0.99-1.08)	0.1569
	rs7100320	C	T	1.03(0.99-1.08)	0.144
	rs7665570	A	C	0.96(0.91-1.02)	0.2103
Autoimmune thyroiditis	rs10740101	G	A	1.15(0.95-1.4)	0.1533
	rs10840899	A	G	1.09(0.91-1.31)	0.3569
	rs1509952	T	C	1.16(0.96-1.41)	0.1304
	rs4746746	T	C	1.15(0.95-1.4)	0.1554
	rs6479846	C	A	1.15(0.94-1.39)	0.1692
	rs6479848	C	T	1.15(0.94-1.39)	0.1729
	rs6479860	T	C	1.15(0.95-1.4)	0.1537
	rs7100204	C	T	1.13(0.93-1.38)	0.2137
	rs7100320	C	T	1.13(0.93-1.38)	0.217
	rs7665570	A	C	1.11(0.86-1.43)	0.4096
Chronic sinusitis	rs10740101	G	A	1.03(1.00-1.07)	0.08284
	rs10840899	A	G	0.99(0.96-1.03)	0.6506
	rs1509952	T	C	1.03(1.00-1.07)	0.0663407
	rs4746746	T	C	1.03(1.00-1.07)	0.0781502
	rs6479846	C	A	1.03(1.00-1.07)	0.06346
	rs6479848	C	T	1.03(1.00-1.07)	0.0630798
	rs6479860	T	C	1.03(1.00-1.07)	0.0826609
	rs7100204	C	T	1.04(1.00-1.07)	0.0443404
	rs7100320	C	T	1.04(1.00-1.07)	0.0413304
	rs7665570	A	C	1.03(0.99-1.08)	0.1604
Asthma	rs10740101	G	A	1.03(1.00-1.05)	0.0351803
	rs10840899	A	G	1.00(0.97-1.02)	0.7999
	rs1509952	T	C	1.03(1.00-1.05)	0.03065
	rs4746746	T	C	1.03(1.00-1.05)	0.0371099
	rs6479846	C	A	1.02(1.00-1.05)	0.0558895
	rs6479848	C	T	1.02(1.00-1.05)	0.0552803
	rs6479860	T	C	1.03(1.00-1.05)	0.0349004
	rs7100204	C	T	1.03(1.00-1.05)	0.04343
	rs7100320	C	T	1.03(1.00-1.05)	0.0385603
	rs7665570	A	C	1.00(0.97-1.04)	0.714801
Interstitial lung disease	rs10740101	G	A	0.92(0.86-0.99)	0.0210601
	rs10840899	A	G	1.00(0.93-1.06)	0.8882
	rs1509952	T	C	0.92(0.86-0.99)	0.0220298
	rs4746746	T	C	0.92(0.86-0.99)	0.0252703
	rs6479846	C	A	0.92(0.86-0.99)	0.0185102
	rs6479848	C	T	0.92(0.86-0.99)	0.0182701
	rs6479860	T	C	0.92(0.86-0.99)	0.02108
	rs7100204	C	T	0.92(0.86-0.99)	0.0223198
	rs7100320	C	T	0.92(0.86-0.99)	0.0208401
	rs7665570	A	C	0.98(0.89-1.07)	0.6048
Inflammatory Bowel Disease	rs10740101	G	A	0.96(0.92-1.00)	0.0351698
	rs10840899	A	G	1.00(0.96-1.04)	0.9337
	rs1509952	T	C	0.96(0.92-1.00)	0.0506396
	rs4746746	T	C	0.96(0.92-1.00)	0.0377703
	rs6479846	C	A	0.96(0.92-1.00)	0.0429705
	rs6479848	C	T	0.96(0.92-1.00)	0.04302
	rs6479860	T	C	0.96(0.92-1.00)	0.0352201
	rs7100204	C	T	0.96(0.92-1.00)	0.05611
	rs7100320	C	T	0.96(0.92-1.00)	0.0534995
	rs7665570	A	C	0.96(0.91-1.01)	0.1504
Gastroesophageal Reflux Disease	rs10740101	G	A	0.99(0.96-1.02)	0.507
	rs10840899	A	G	0.99(0.96-1.01)	0.3767
	rs1509952	T	C	0.99(0.96-1.02)	0.4793
	rs4746746	T	C	0.99(0.96-1.02)	0.5062
	rs6479846	C	A	0.99(0.96-1.02)	0.4402
	rs6479848	C	T	0.99(0.96-1.02)	0.4448
	rs6479860	T	C	0.99(0.96-1.02)	0.5096
	rs7100204	C	T	0.99(0.96-1.02)	0.4075
	rs7100320	C	T	0.99(0.96-1.02)	0.4097
	rs7665570	A	C	0.96(0.92-0.99)	0.02169
Type 1 diabetes	rs10740101	G	A	0.96(0.91-1.00)	0.0480496
	rs10840899	A	G	1.00(0.96-1.04)	0.9083
	rs1509952	T	C	0.96(0.92-1.00)	0.0655602
	rs4746746	T	C	0.96(0.91-1.00)	0.04741
	rs6479846	C	A	0.96(0.92-1.00)	0.0747705
	rs6479848	C	T	0.96(0.92-1.01)	0.0831094
	rs6479860	T	C	0.96(0.91-1.00)	0.0482003
	rs7100204	C	T	0.96(0.92-1.01)	0.0855008
	rs7100320	C	T	0.96(0.92-1.00)	0.0793195
	rs7665570	A	C	0.99(0.94-1.05)	0.839
Bronchiectasis	rs10840899	A	G	1.06(0.97-1.16)	0.1911
	rs7100320	C	T	0.95(0.87-1.04)	0.303
	rs7665570	A	C	0.95(0.84-1.07)	0.3859
Idiopathic pulmonary fibrosis	rs10840899	A	G	0.99(0.90-1.08)	0.8161
	rs7100320	C	T	0.90(0.82-1.00)	0.0393704
	rs7665570	A	C	0.94(0.83-1.07)	0.359
Depression	rs10840899	A	G	0.98(0.96-1.00)	0.0814404
	rs7100320	C	T	1.02(1.00-1.05)	0.0735394
	rs7665570	A	C	0.99(0.96-1.02)	0.4378
Mood disorders	rs10840899	A	G	0.98(0.96-1.00)	0.03491
	rs7100320	C	T	1.02(1.00-1.04)	0.0998895
	rs7665570	A	C	0.99(0.97-1.02)	0.685001
Type 2 diabetes	rs10740101	G	A	0.98(0.96-1.01)	0.1624
	rs10840899	A	G	1.01(0.99-1.03)	0.3306
	rs1509952	T	C	0.99(0.96-1.01)	0.2093
	rs4746746	T	C	0.98(0.96-1.01)	0.152
	rs6479846	C	A	0.98(0.96-1.01)	0.1663
	rs6479848	C	T	0.99(0.96-1.01)	0.1851
	rs6479860	T	C	0.98(0.96-1.01)	0.1646
	rs7100204	C	T	0.98(0.96-1.01)	0.1334
	rs7100320	C	T	0.98(0.96-1.01)	0.143
	rs7665570	A	C	0.99(0.97-1.02)	0.6698
Autoimmune hyperthyroidism	rs10840899	A	G	0.92(0.83-1.00)	0.0626196
	rs7100320	C	T	1.07(0.97-1.18)	0.1689
	rs7665570	A	C	1.08(0.95-1.23)	0.2303
Heart failure	rs10840899	A	G	1.00(0.98-1.02)	0.9784
	rs7100320	C	T	0.99(0.97-1.02)	0.6709
	rs7665570	A	C	0.98(0.95-1.01)	0.1179

## Sheet: Sheet2
Parkinson's disease	SNP	effect_allele.exposure	other_allele.exposure	beta.exposure	beta.outcome	eaf.exposure	eaf.outcome	remove	palindromic	ambiguous	id.outcome	chr	pos	se.outcome	samplesize.outcome	pval.outcome	outcome	originalname.outcome	outcome.deprecated	mr_keep.outcome	data_source.outcome	se.exposure	pval.exposure	exposure	mr_keep.exposure	pval_origin.exposure	id.exposure	data_source.exposure	action	mr_keep	OR公式	Low95%	Up95%		OR公式	Low95%	Up95%											0.7757
1	rs10740101	G	A	0.127	-0.0075	NA	0.765	FALSE	FALSE	FALSE	ieu-b-7	10	64746142	0.0263	469691	0.7757	Parkinson's disease || id:ieu-b-7	Parkinson's disease	Parkinson's disease || ||	TRUE	igd	0.001	4.42e-08	regular glucosamine use.txt	TRUE	reported	gKAEII	textfile	2	TRUE	0.992528	0.942662	1.04503		0.992528	0.942662	1.04503		0.99	0.94	1.05		0.99(0.94-1.05)		0.99(0.94-1.05)			0.8401
2	rs1509952	T	C	0.127	-0.0053	NA	0.7656	FALSE	FALSE	FALSE	ieu-b-7	10	64739668	0.0261	470485	0.8401	Parkinson's disease || id:ieu-b-7	Parkinson's disease	Parkinson's disease || ||	TRUE	igd	0.001	3.96e-08	regular glucosamine use.txt	TRUE	reported	gKAEII	textfile	2	TRUE	0.994714	0.945108	1.04692		0.994714	0.945108	1.04692		0.99	0.95	1.05		0.99(0.95-1.05)		0.99(0.95-1.05)			0.4983
3	rs4746746	T	C	0.126	-0.016	NA	0.766	FALSE	FALSE	FALSE	ieu-b-7	10	64699981	0.0236	482730	0.4983	Parkinson's disease || id:ieu-b-7	Parkinson's disease	Parkinson's disease || ||	TRUE	igd	0.001	4.81e-08	regular glucosamine use.txt	TRUE	reported	gKAEII	textfile	2	TRUE	0.984127	0.939642	1.03072		0.984127	0.939642	1.03072		0.98	0.94	1.03		0.98(0.94-1.03)		0.98(0.94-1.03)			0.4213
4	rs6479846	C	A	0.126	-0.0187	NA	0.7636	FALSE	FALSE	FALSE	ieu-b-7	10	64655471	0.0233	482730	0.4213	Parkinson's disease || id:ieu-b-7	Parkinson's disease	Parkinson's disease || ||	TRUE	igd	0.001	4.87e-08	regular glucosamine use.txt	TRUE	reported	gKAEII	textfile	2	TRUE	0.981474	0.93766	1.02733		0.981474	0.93766	1.02733		0.98	0.94	1.03		0.98(0.94-1.03)		0.98(0.94-1.03)			0.4206
5	rs6479848	C	T	0.126	-0.0188	NA	0.7636	FALSE	FALSE	FALSE	ieu-b-7	10	64659101	0.0233	482730	0.4206	Parkinson's disease || id:ieu-b-7	Parkinson's disease	Parkinson's disease || ||	TRUE	igd	0.001	4.94e-08	regular glucosamine use.txt	TRUE	reported	gKAEII	textfile	2	TRUE	0.981376	0.937566	1.02723		0.981376	0.937566	1.02723		0.98	0.94	1.03		0.98(0.94-1.03)		0.98(0.94-1.03)			0.4469
6	rs7100320	C	T	0.129	-0.0178	NA	0.7654	FALSE	FALSE	FALSE	ieu-b-7	10	64640594	0.0234	482730	0.4469	Parkinson's disease || id:ieu-b-7	Parkinson's disease	Parkinson's disease || ||	TRUE	igd	0.001	2.91e-08	regular glucosamine use.txt	TRUE	reported	gKAEII	textfile	2	TRUE	0.982357	0.93832	1.02846		0.982357	0.93832	1.02846		0.98	0.94	1.03		0.98(0.94-1.03)		0.98(0.94-1.03)			0.1816
7	rs7665570	A	C	0.123	-0.038	NA	0.1474	FALSE	FALSE	FALSE	ieu-b-7	4	42152351	0.0284	482730	0.1816	Parkinson's disease || id:ieu-b-7	Parkinson's disease	Parkinson's disease || ||	TRUE	igd	0.001	4.34e-08	regular glucosamine use.txt	TRUE	reported	gKAEII	textfile	2	TRUE	0.962713	0.910589	1.01782		0.962713	0.910589	1.01782		0.96	0.91	1.02		0.96(0.91-1.02)		0.96(0.91-1.02)			0.7199
Alzheimer's disease	rs10740101	G	A	0.127	-0.006	NA	NA	FALSE	FALSE	FALSE	ieu-b-2	10	64746142	0.0168	63926	0.7199	Alzheimer's disease || id:ieu-b-2	Alzheimer's disease	Alzheimer's disease || ||	TRUE	igd	0.001	4.42e-08	regular glucosamine use.txt	TRUE	reported	13wrr2	textfile	2	TRUE	0.994018	0.96182	1.02729		0.994018	0.96182	1.02729		0.99	0.96	1.03		0.99(0.96-1.03)		0.99(0.96-1.03)			0.8348
	rs1509952	T	C	0.127	-0.0035	NA	NA	FALSE	FALSE	FALSE	ieu-b-2	10	64739668	0.0169	63926	0.8348	Alzheimer's disease || id:ieu-b-2	Alzheimer's disease	Alzheimer's disease || ||	TRUE	igd	0.001	3.96e-08	regular glucosamine use.txt	TRUE	reported	13wrr2	textfile	2	TRUE	0.996506	0.964039	1.03007		0.996506	0.964039	1.03007		1	0.96	1.03		1(0.96-1.03)		1(0.96-1.03)			0.8524
	rs4746746	T	C	0.126	-0.0031	NA	NA	FALSE	FALSE	FALSE	ieu-b-2	10	64699981	0.0169	63926	0.8524	Alzheimer's disease || id:ieu-b-2	Alzheimer's disease	Alzheimer's disease || ||	TRUE	igd	0.001	4.81e-08	regular glucosamine use.txt	TRUE	reported	13wrr2	textfile	2	TRUE	0.996905	0.964424	1.03048		0.996905	0.964424	1.03048		1	0.96	1.03		1(0.96-1.03)		1(0.96-1.03)			0.5637
	rs6479846	C	A	0.126	-0.0097	NA	NA	FALSE	FALSE	FALSE	ieu-b-2	10	64655471	0.0168	63926	0.5637	Alzheimer's disease || id:ieu-b-2	Alzheimer's disease	Alzheimer's disease || ||	TRUE	igd	0.001	4.87e-08	regular glucosamine use.txt	TRUE	reported	13wrr2	textfile	2	TRUE	0.990347	0.958268	1.0235		0.990347	0.958268	1.0235		0.99	0.96	1.02		0.99(0.96-1.02)		0.99(0.96-1.02)			0.5706
	rs6479848	C	T	0.126	-0.0095	NA	NA	FALSE	FALSE	FALSE	ieu-b-2	10	64659101	0.0168	63926	0.5706	Alzheimer's disease || id:ieu-b-2	Alzheimer's disease	Alzheimer's disease || ||	TRUE	igd	0.001	4.94e-08	regular glucosamine use.txt	TRUE	reported	13wrr2	textfile	2	TRUE	0.990545	0.958459	1.0237		0.990545	0.958459	1.0237		0.99	0.96	1.02		0.99(0.96-1.02)		0.99(0.96-1.02)			0.510199
	rs7100320	C	T	0.129	-0.0112	NA	NA	FALSE	FALSE	FALSE	ieu-b-2	10	64640594	0.017	63926	0.510199	Alzheimer's disease || id:ieu-b-2	Alzheimer's disease	Alzheimer's disease || ||	TRUE	igd	0.001	2.91e-08	regular glucosamine use.txt	TRUE	reported	13wrr2	textfile	2	TRUE	0.988862	0.956456	1.02237		0.988862	0.956456	1.02237		0.99	0.96	1.02		0.99(0.96-1.02)		0.99(0.96-1.02)			0.83
	rs7665570	A	C	0.123	0.0044	NA	NA	FALSE	FALSE	FALSE	ieu-b-2	4	42152351	0.0205	63926	0.83	Alzheimer's disease || id:ieu-b-2	Alzheimer's disease	Alzheimer's disease || ||	TRUE	igd	0.001	4.34e-08	regular glucosamine use.txt	TRUE	reported	13wrr2	textfile	2	TRUE	1.00441	0.964853	1.04559		1.00441	0.964853	1.04559		1	0.96	1.05		1(0.96-1.05)		1(0.96-1.05)			0.096801
Amyotrophic lateral sclerosis	rs10740101	G	A	0.127	0.00663011	NA	0.754894	FALSE	FALSE	FALSE	ieu-a-1085	10	64746142	0.00399269	36052	0.096801	Amyotrophic lateral sclerosis || id:ieu-a-1085	Amyotrophic lateral sclerosis	Amyotrophic lateral sclerosis || ||	TRUE	igd	0.001	4.42e-08	regular glucosamine use.txt	TRUE	reported	PKs3ot	textfile	2	TRUE	1.00665	0.998805	1.01456		1.00665	0.998805	1.01456		1.01	1	1.01		1.01(1-1.01)		1.01(1-1.01)			0.995275
	rs10840899	A	G	-0.108	-2.07e-05	NA	0.399382	FALSE	FALSE	FALSE	ieu-a-1085	12	17996887	0.00348968	36052	0.995275	Amyotrophic lateral sclerosis || id:ieu-a-1085	Amyotrophic lateral sclerosis	Amyotrophic lateral sclerosis || ||	TRUE	igd	0.001	4.75e-08	regular glucosamine use.txt	TRUE	reported	PKs3ot	textfile	2	TRUE	0.999979	0.993163	1.00684		0.999979	0.993163	1.00684		1	0.99	1.01		1(0.99-1.01)		1(0.99-1.01)			0.0898918
	rs1509952	T	C	0.127	0.00677597	NA	0.755061	FALSE	FALSE	FALSE	ieu-a-1085	10	64739668	0.00399534	36052	0.0898918	Amyotrophic lateral sclerosis || id:ieu-a-1085	Amyotrophic lateral sclerosis	Amyotrophic lateral sclerosis || ||	TRUE	igd	0.001	3.96e-08	regular glucosamine use.txt	TRUE	reported	PKs3ot	textfile	2	TRUE	1.0068	0.998946	1.01471		1.0068	0.998946	1.01471		1.01	1	1.01		1.01(1-1.01)		1.01(1-1.01)			0.127533
	rs4746746	T	C	0.126	0.00608785	NA	0.755379	FALSE	FALSE	FALSE	ieu-a-1085	10	64699981	0.0039949	36052	0.127533	Amyotrophic lateral sclerosis || id:ieu-a-1085	Amyotrophic lateral sclerosis	Amyotrophic lateral sclerosis || ||	TRUE	igd	0.001	4.81e-08	regular glucosamine use.txt	TRUE	reported	PKs3ot	textfile	2	TRUE	1.00611	0.998259	1.01402		1.00611	0.998259	1.01402		1.01	1	1.01		1.01(1-1.01)		1.01(1-1.01)			0.17174
	rs6479846	C	A	0.126	0.00544943	NA	0.75443	FALSE	FALSE	FALSE	ieu-a-1085	10	64655471	0.00398748	36052	0.17174	Amyotrophic lateral sclerosis || id:ieu-a-1085	Amyotrophic lateral sclerosis	Amyotrophic lateral sclerosis || ||	TRUE	igd	0.001	4.87e-08	regular glucosamine use.txt	TRUE	reported	PKs3ot	textfile	2	TRUE	1.00546	0.997637	1.01335		1.00546	0.997637	1.01335		1.01	1	1.01		1.01(1-1.01)		1.01(1-1.01)			0.171121
	rs6479848	C	T	0.126	0.00545709	NA	0.754457	FALSE	FALSE	FALSE	ieu-a-1085	10	64659101	0.00398732	36052	0.171121	Amyotrophic lateral sclerosis || id:ieu-a-1085	Amyotrophic lateral sclerosis	Amyotrophic lateral sclerosis || ||	TRUE	igd	0.001	4.94e-08	regular glucosamine use.txt	TRUE	reported	PKs3ot	textfile	2	TRUE	1.00547	0.997645	1.01336		1.00547	0.997645	1.01336		1.01	1	1.01		1.01(1-1.01)		1.01(1-1.01)			0.0977597
	rs6479860	T	C	0.127	0.00661066	NA	0.754951	FALSE	FALSE	FALSE	ieu-a-1085	10	64745865	0.0039924	36052	0.0977597	Amyotrophic lateral sclerosis || id:ieu-a-1085	Amyotrophic lateral sclerosis	Amyotrophic lateral sclerosis || ||	TRUE	igd	0.001	4.58e-08	regular glucosamine use.txt	TRUE	reported	PKs3ot	textfile	2	TRUE	1.00663	0.998786	1.01454		1.00663	0.998786	1.01454		1.01	1	1.01		1.01(1-1.01)		1.01(1-1.01)			0.20086
	rs7100204	C	T	0.127	0.00513165	NA	0.756496	FALSE	FALSE	FALSE	ieu-a-1085	10	64640543	0.0040119	36052	0.20086	Amyotrophic lateral sclerosis || id:ieu-a-1085	Amyotrophic lateral sclerosis	Amyotrophic lateral sclerosis || ||	TRUE	igd	0.001	4.02e-08	regular glucosamine use.txt	TRUE	reported	PKs3ot	textfile	2	TRUE	1.00514	0.997272	1.01308		1.00514	0.997272	1.01308		1.01	1	1.01		1.01(1-1.01)		1.01(1-1.01)			0.197176
	rs7100320	C	T	0.129	0.0051739	NA	0.756567	FALSE	FALSE	FALSE	ieu-a-1085	10	64640594	0.00401191	36052	0.197176	Amyotrophic lateral sclerosis || id:ieu-a-1085	Amyotrophic lateral sclerosis	Amyotrophic lateral sclerosis || ||	TRUE	igd	0.001	2.91e-08	regular glucosamine use.txt	TRUE	reported	PKs3ot	textfile	2	TRUE	1.00519	0.997314	1.01312		1.00519	0.997314	1.01312		1.01	1	1.01		1.01(1-1.01)		1.01(1-1.01)			0.2454
	rs7665570	A	C	0.123	0.00567706	NA	0.147449	FALSE	FALSE	FALSE	ieu-a-1085	4	42152351	0.00488729	36052	0.2454	Amyotrophic lateral sclerosis || id:ieu-a-1085	Amyotrophic lateral sclerosis	Amyotrophic lateral sclerosis || ||	TRUE	igd	0.001	4.34e-08	regular glucosamine use.txt	TRUE	reported	PKs3ot	textfile	2	TRUE	1.00569	0.996106	1.01537		1.00569	0.996106	1.01537		1.01	1	1.02		1.01(1-1.02)		1.01(1-1.02)			0.1466
Bipolar disorder	rs10740101	G	A	0.127	0.022696	NA	0.760574	FALSE	FALSE	FALSE	ieu-b-41	10	64746142	0.0156	51710	0.1466	bipolar disorder || id:ieu-b-41	bipolar disorder	bipolar disorder || ||	TRUE	igd	0.001	4.42e-08	regular glucosamine use.txt	TRUE	reported	X80Sqm	textfile	2	TRUE	1.02296	0.992151	1.05472		1.02296	0.992151	1.05472		1.02	0.99	1.05		1.02(0.99-1.05)		1.02(0.99-1.05)			0.1537
	rs1509952	T	C	0.127	0.0223	NA	0.762181	FALSE	FALSE	FALSE	ieu-b-41	10	64739668	0.0156	51710	0.1537	bipolar disorder || id:ieu-b-41	bipolar disorder	bipolar disorder || ||	TRUE	igd	0.001	3.96e-08	regular glucosamine use.txt	TRUE	reported	X80Sqm	textfile	2	TRUE	1.02255	0.991758	1.0543		1.02255	0.991758	1.0543		1.02	0.99	1.05		1.02(0.99-1.05)		1.02(0.99-1.05)			0.1588
	rs4746746	T	C	0.126	0.021996	NA	0.762181	FALSE	FALSE	FALSE	ieu-b-41	10	64699981	0.0156	51710	0.1588	bipolar disorder || id:ieu-b-41	bipolar disorder	bipolar disorder || ||	TRUE	igd	0.001	4.81e-08	regular glucosamine use.txt	TRUE	reported	X80Sqm	textfile	2	TRUE	1.02224	0.991457	1.05398		1.02224	0.991457	1.05398		1.02	0.99	1.05		1.02(0.99-1.05)		1.02(0.99-1.05)			0.1301
	rs6479846	C	A	0.126	0.023596	NA	0.761574	FALSE	FALSE	FALSE	ieu-b-41	10	64655471	0.0156	51710	0.1301	bipolar disorder || id:ieu-b-41	bipolar disorder	bipolar disorder || ||	TRUE	igd	0.001	4.87e-08	regular glucosamine use.txt	TRUE	reported	X80Sqm	textfile	2	TRUE	1.02388	0.993044	1.05567		1.02388	0.993044	1.05567		1.02	0.99	1.06		1.02(0.99-1.06)		1.02(0.99-1.06)			0.1279
	rs6479848	C	T	0.126	0.023801	NA	0.761574	FALSE	FALSE	FALSE	ieu-b-41	10	64659101	0.0156	51710	0.1279	bipolar disorder || id:ieu-b-41	bipolar disorder	bipolar disorder || ||	TRUE	igd	0.001	4.94e-08	regular glucosamine use.txt	TRUE	reported	X80Sqm	textfile	2	TRUE	1.02409	0.993248	1.05588		1.02409	0.993248	1.05588		1.02	0.99	1.06		1.02(0.99-1.06)		1.02(0.99-1.06)			0.1565
	rs7100320	C	T	0.129	0.022399	NA	0.765574	FALSE	FALSE	FALSE	ieu-b-41	10	64640594	0.0158	51710	0.1565	bipolar disorder || id:ieu-b-41	bipolar disorder	bipolar disorder || ||	TRUE	igd	0.001	2.91e-08	regular glucosamine use.txt	TRUE	reported	X80Sqm	textfile	2	TRUE	1.02265	0.991468	1.05482		1.02265	0.991468	1.05482		1.02	0.99	1.05		1.02(0.99-1.05)		1.02(0.99-1.05)			0.2314
	rs7665570	A	C	0.123	-0.023003	NA	0.146032	FALSE	FALSE	FALSE	ieu-b-41	4	42152351	0.0192	51710	0.2314	bipolar disorder || id:ieu-b-41	bipolar disorder	bipolar disorder || ||	TRUE	igd	0.001	4.34e-08	regular glucosamine use.txt	TRUE	reported	X80Sqm	textfile	2	TRUE	0.97726	0.941167	1.01474		0.97726	0.941167	1.01474		0.98	0.94	1.01		0.98(0.94-1.01)		0.98(0.94-1.01)			0.2433
Anorexia nervosa	rs10740101	G	A	0.127	-0.0389034	NA	NA	FALSE	FALSE	FALSE	ieu-a-1186	10	64746142	0.0334	14477	0.2433	Anorexia Nervosa || id:ieu-a-1186	Anorexia Nervosa	Anorexia Nervosa || ||	TRUE	igd	0.001	4.42e-08	regular glucosamine use.txt	TRUE	reported	aInt0S	textfile	2	TRUE	0.961844	0.900894	1.02692		0.961844	0.900894	1.02692		0.96	0.9	1.03		0.96(0.9-1.03)		0.96(0.9-1.03)			0.6329
	rs10840899	A	G	-0.108	-0.0142003	NA	NA	FALSE	FALSE	FALSE	ieu-a-1186	12	17996887	0.0297	14477	0.6329	Anorexia Nervosa || id:ieu-a-1186	Anorexia Nervosa	Anorexia Nervosa || ||	TRUE	igd	0.001	4.75e-08	regular glucosamine use.txt	TRUE	reported	aInt0S	textfile	2	TRUE	0.9859	0.930147	1.04499		0.9859	0.930147	1.04499		0.99	0.93	1.04		0.99(0.93-1.04)		0.99(0.93-1.04)			0.2899
	rs1509952	T	C	0.127	-0.0355028	NA	NA	FALSE	FALSE	FALSE	ieu-a-1186	10	64739668	0.0335	14477	0.2899	Anorexia Nervosa || id:ieu-a-1186	Anorexia Nervosa	Anorexia Nervosa || ||	TRUE	igd	0.001	3.96e-08	regular glucosamine use.txt	TRUE	reported	aInt0S	textfile	2	TRUE	0.96512	0.903786	1.03062		0.96512	0.903786	1.03062		0.97	0.9	1.03		0.97(0.9-1.03)		0.97(0.9-1.03)			0.2175
	rs4746746	T	C	0.126	-0.0411971	NA	NA	FALSE	FALSE	FALSE	ieu-a-1186	10	64699981	0.0334	14477	0.2175	Anorexia Nervosa || id:ieu-a-1186	Anorexia Nervosa	Anorexia Nervosa || ||	TRUE	igd	0.001	4.81e-08	regular glucosamine use.txt	TRUE	reported	aInt0S	textfile	2	TRUE	0.95964	0.89883	1.02456		0.95964	0.89883	1.02456		0.96	0.9	1.02		0.96(0.9-1.02)		0.96(0.9-1.02)			0.1806
	rs6479846	C	A	0.126	-0.0446961	NA	NA	FALSE	FALSE	FALSE	ieu-a-1186	10	64655471	0.0334	14477	0.1806	Anorexia Nervosa || id:ieu-a-1186	Anorexia Nervosa	Anorexia Nervosa || ||	TRUE	igd	0.001	4.87e-08	regular glucosamine use.txt	TRUE	reported	aInt0S	textfile	2	TRUE	0.956288	0.895691	1.02099		0.956288	0.895691	1.02099		0.96	0.9	1.02		0.96(0.9-1.02)		0.96(0.9-1.02)			0.1818
	rs6479848	C	T	0.126	-0.0446004	NA	NA	FALSE	FALSE	FALSE	ieu-a-1186	10	64659101	0.0334	14477	0.1818	Anorexia Nervosa || id:ieu-a-1186	Anorexia Nervosa	Anorexia Nervosa || ||	TRUE	igd	0.001	4.94e-08	regular glucosamine use.txt	TRUE	reported	aInt0S	textfile	2	TRUE	0.95638	0.895776	1.02108		0.95638	0.895776	1.02108		0.96	0.9	1.02		0.96(0.9-1.02)		0.96(0.9-1.02)			0.2231
	rs6479860	T	C	0.127	-0.040697	NA	NA	FALSE	FALSE	FALSE	ieu-a-1186	10	64745865	0.0334	14477	0.2231	Anorexia Nervosa || id:ieu-a-1186	Anorexia Nervosa	Anorexia Nervosa || ||	TRUE	igd	0.001	4.58e-08	regular glucosamine use.txt	TRUE	reported	aInt0S	textfile	2	TRUE	0.96012	0.89928	1.02508		0.96012	0.89928	1.02508		0.96	0.9	1.03		0.96(0.9-1.03)		0.96(0.9-1.03)			0.2062
	rs7100204	C	T	0.127	-0.0425038	NA	NA	FALSE	FALSE	FALSE	ieu-a-1186	10	64640543	0.0336	14477	0.2062	Anorexia Nervosa || id:ieu-a-1186	Anorexia Nervosa	Anorexia Nervosa || ||	TRUE	igd	0.001	4.02e-08	regular glucosamine use.txt	TRUE	reported	aInt0S	textfile	2	TRUE	0.958387	0.897305	1.02363		0.958387	0.897305	1.02363		0.96	0.9	1.02		0.96(0.9-1.02)		0.96(0.9-1.02)			0.218
	rs7100320	C	T	0.129	-0.041401	NA	NA	FALSE	FALSE	FALSE	ieu-a-1186	10	64640594	0.0336	14477	0.218	Anorexia Nervosa || id:ieu-a-1186	Anorexia Nervosa	Anorexia Nervosa || ||	TRUE	igd	0.001	2.91e-08	regular glucosamine use.txt	TRUE	reported	aInt0S	textfile	2	TRUE	0.959444	0.898295	1.02476		0.959444	0.898295	1.02476		0.96	0.9	1.02		0.96(0.9-1.02)		0.96(0.9-1.02)			0.3176
	rs7665570	A	C	0.123	-0.0413013	NA	NA	FALSE	FALSE	FALSE	ieu-a-1186	4	42152351	0.0413	14477	0.3176	Anorexia Nervosa || id:ieu-a-1186	Anorexia Nervosa	Anorexia Nervosa || ||	TRUE	igd	0.001	4.34e-08	regular glucosamine use.txt	TRUE	reported	aInt0S	textfile	2	TRUE	0.95954	0.884928	1.04044		0.95954	0.884928	1.04044		0.96	0.88	1.04		0.96(0.88-1.04)		0.96(0.88-1.04)			0.1901
Autism spectrum disorder	rs10740101	G	A	0.127	-0.020998	NA	NA	FALSE	FALSE	FALSE	ieu-a-1185	10	64746142	0.016	46351	0.1901	Autism Spectrum Disorder || id:ieu-a-1185	Autism Spectrum Disorder	Autism Spectrum Disorder || ||	TRUE	igd	0.001	4.42e-08	regular glucosamine use.txt	TRUE	reported	PbNpD4	textfile	2	TRUE	0.979221	0.948989	1.01042		0.979221	0.948989	1.01042		0.98	0.95	1.01		0.98(0.95-1.01)		0.98(0.95-1.01)			0.3902
	rs10840899	A	G	-0.108	-0.0121029	NA	NA	FALSE	FALSE	FALSE	ieu-a-1185	12	17996887	0.0141	46351	0.3902	Autism Spectrum Disorder || id:ieu-a-1185	Autism Spectrum Disorder	Autism Spectrum Disorder || ||	TRUE	igd	0.001	4.75e-08	regular glucosamine use.txt	TRUE	reported	PbNpD4	textfile	2	TRUE	0.98797	0.96104	1.01565		0.98797	0.96104	1.01565		0.99	0.96	1.02		0.99(0.96-1.02)		0.99(0.96-1.02)			0.1959
	rs1509952	T	C	0.127	-0.0207028	NA	NA	FALSE	FALSE	FALSE	ieu-a-1185	10	64739668	0.016	46351	0.1959	Autism Spectrum Disorder || id:ieu-a-1185	Autism Spectrum Disorder	Autism Spectrum Disorder || ||	TRUE	igd	0.001	3.96e-08	regular glucosamine use.txt	TRUE	reported	PbNpD4	textfile	2	TRUE	0.97951	0.949269	1.01071		0.97951	0.949269	1.01071		0.98	0.95	1.01		0.98(0.95-1.01)		0.98(0.95-1.01)			0.1765
	rs4746746	T	C	0.126	-0.0216016	NA	NA	FALSE	FALSE	FALSE	ieu-a-1185	10	64699981	0.016	46351	0.1765	Autism Spectrum Disorder || id:ieu-a-1185	Autism Spectrum Disorder	Autism Spectrum Disorder || ||	TRUE	igd	0.001	4.81e-08	regular glucosamine use.txt	TRUE	reported	PbNpD4	textfile	2	TRUE	0.97863	0.948416	1.00981		0.97863	0.948416	1.00981		0.98	0.95	1.01		0.98(0.95-1.01)		0.98(0.95-1.01)			0.1031
	rs6479846	C	A	0.126	-0.0259991	NA	NA	FALSE	FALSE	FALSE	ieu-a-1185	10	64655471	0.0159	46351	0.1031	Autism Spectrum Disorder || id:ieu-a-1185	Autism Spectrum Disorder	Autism Spectrum Disorder || ||	TRUE	igd	0.001	4.87e-08	regular glucosamine use.txt	TRUE	reported	PbNpD4	textfile	2	TRUE	0.974336	0.94444	1.00518		0.974336	0.94444	1.00518		0.97	0.94	1.01		0.97(0.94-1.01)		0.97(0.94-1.01)			0.1047
	rs6479848	C	T	0.126	-0.0259016	NA	NA	FALSE	FALSE	FALSE	ieu-a-1185	10	64659101	0.0159	46351	0.1047	Autism Spectrum Disorder || id:ieu-a-1185	Autism Spectrum Disorder	Autism Spectrum Disorder || ||	TRUE	igd	0.001	4.94e-08	regular glucosamine use.txt	TRUE	reported	PbNpD4	textfile	2	TRUE	0.974431	0.944532	1.00528		0.974431	0.944532	1.00528		0.97	0.94	1.01		0.97(0.94-1.01)		0.97(0.94-1.01)			0.2114
	rs6479860	T	C	0.127	-0.0199986	NA	NA	FALSE	FALSE	FALSE	ieu-a-1185	10	64745865	0.016	46351	0.2114	Autism Spectrum Disorder || id:ieu-a-1185	Autism Spectrum Disorder	Autism Spectrum Disorder || ||	TRUE	igd	0.001	4.58e-08	regular glucosamine use.txt	TRUE	reported	PbNpD4	textfile	2	TRUE	0.9802	0.949938	1.01143		0.9802	0.949938	1.01143		0.98	0.95	1.01		0.98(0.95-1.01)		0.98(0.95-1.01)			0.1144
	rs7100204	C	T	0.127	-0.025502	NA	NA	FALSE	FALSE	FALSE	ieu-a-1185	10	64640543	0.0162	46351	0.1144	Autism Spectrum Disorder || id:ieu-a-1185	Autism Spectrum Disorder	Autism Spectrum Disorder || ||	TRUE	igd	0.001	4.02e-08	regular glucosamine use.txt	TRUE	reported	PbNpD4	textfile	2	TRUE	0.97482	0.944354	1.00627		0.97482	0.944354	1.00627		0.97	0.94	1.01		0.97(0.94-1.01)		0.97(0.94-1.01)			0.112
	rs7100320	C	T	0.129	-0.0255995	NA	NA	FALSE	FALSE	FALSE	ieu-a-1185	10	64640594	0.0161	46351	0.112	Autism Spectrum Disorder || id:ieu-a-1185	Autism Spectrum Disorder	Autism Spectrum Disorder || ||	TRUE	igd	0.001	2.91e-08	regular glucosamine use.txt	TRUE	reported	PbNpD4	textfile	2	TRUE	0.974725	0.944447	1.00597		0.974725	0.944447	1.00597		0.97	0.94	1.01		0.97(0.94-1.01)		0.97(0.94-1.01)			0.00155901
	rs7665570	A	C	0.123	-0.0622052	NA	NA	FALSE	FALSE	FALSE	ieu-a-1185	4	42152351	0.0197	46351	0.00155901	Autism Spectrum Disorder || id:ieu-a-1185	Autism Spectrum Disorder	Autism Spectrum Disorder || ||	TRUE	igd	0.001	4.34e-08	regular glucosamine use.txt	TRUE	reported	PbNpD4	textfile	2	TRUE	0.93969	0.904098	0.976683		0.93969	0.904098	0.976683		0.94	0.9	0.98		0.94(0.9-0.98)		0.94(0.9-0.98)			0.211422
Major depressive disorder	rs10740101	G	A	0.127	0.00086758	NA	0.772826	FALSE	FALSE	FALSE	ebi-a-GCST005903	10	64746142	0.00069425	217584	0.211422	Major depressive disorder (ICD-10 coded) || id:ebi-a-GCST005903	Major depressive disorder (ICD-10 coded)	Major depressive disorder (ICD-10 coded) || ||	TRUE	igd	0.001	4.42e-08	regular glucosamine use.txt	TRUE	reported	GKzuh7	textfile	2	TRUE	1.00087	0.999507	1.00223		1.00087	0.999507	1.00223		1	1	1		1(1-1)		1(1-1)			0.375077
	rs10840899	A	G	-0.108	0.00052747	NA	0.398278	FALSE	FALSE	FALSE	ebi-a-GCST005903	12	17996887	0.00059466	217584	0.375077	Major depressive disorder (ICD-10 coded) || id:ebi-a-GCST005903	Major depressive disorder (ICD-10 coded)	Major depressive disorder (ICD-10 coded) || ||	TRUE	igd	0.001	4.75e-08	regular glucosamine use.txt	TRUE	reported	GKzuh7	textfile	2	TRUE	1.00053	0.999362	1.00169		1.00053	0.999362	1.00169		1	1	1		1(1-1)		1(1-1)			0.214961
	rs1509952	T	C	0.127	0.0008604	NA	0.772785	FALSE	FALSE	FALSE	ebi-a-GCST005903	10	64739668	0.00069385	217584	0.214961	Major depressive disorder (ICD-10 coded) || id:ebi-a-GCST005903	Major depressive disorder (ICD-10 coded)	Major depressive disorder (ICD-10 coded) || ||	TRUE	igd	0.001	3.96e-08	regular glucosamine use.txt	TRUE	reported	GKzuh7	textfile	2	TRUE	1.00086	0.999501	1.00222		1.00086	0.999501	1.00222		1	1	1		1(1-1)		1(1-1)			0.180863
	rs4746746	T	C	0.126	0.00092811	NA	0.773093	FALSE	FALSE	FALSE	ebi-a-GCST005903	10	64699981	0.00069359	217584	0.180863	Major depressive disorder (ICD-10 coded) || id:ebi-a-GCST005903	Major depressive disorder (ICD-10 coded)	Major depressive disorder (ICD-10 coded) || ||	TRUE	igd	0.001	4.81e-08	regular glucosamine use.txt	TRUE	reported	GKzuh7	textfile	2	TRUE	1.00093	0.999569	1.00229		1.00093	0.999569	1.00229		1	1	1		1(1-1)		1(1-1)			0.103529
	rs6479846	C	A	0.126	0.0011256	NA	0.771864	FALSE	FALSE	FALSE	ebi-a-GCST005903	10	64655471	0.00069143	217584	0.103529	Major depressive disorder (ICD-10 coded) || id:ebi-a-GCST005903	Major depressive disorder (ICD-10 coded)	Major depressive disorder (ICD-10 coded) || ||	TRUE	igd	0.001	4.87e-08	regular glucosamine use.txt	TRUE	reported	GKzuh7	textfile	2	TRUE	1.00113	0.99977	1.00248		1.00113	0.99977	1.00248		1	1	1		1(1-1)		1(1-1)			0.0994489
	rs6479848	C	T	0.126	0.0011393	NA	0.771892	FALSE	FALSE	FALSE	ebi-a-GCST005903	10	64659101	0.00069152	217584	0.0994489	Major depressive disorder (ICD-10 coded) || id:ebi-a-GCST005903	Major depressive disorder (ICD-10 coded)	Major depressive disorder (ICD-10 coded) || ||	TRUE	igd	0.001	4.94e-08	regular glucosamine use.txt	TRUE	reported	GKzuh7	textfile	2	TRUE	1.00114	0.999784	1.0025		1.00114	0.999784	1.0025		1	1	1		1(1-1)		1(1-1)			0.212799
	rs6479860	T	C	0.127	0.00086496	NA	0.772845	FALSE	FALSE	FALSE	ebi-a-GCST005903	10	64745865	0.00069425	217584	0.212799	Major depressive disorder (ICD-10 coded) || id:ebi-a-GCST005903	Major depressive disorder (ICD-10 coded)	Major depressive disorder (ICD-10 coded) || ||	TRUE	igd	0.001	4.58e-08	regular glucosamine use.txt	TRUE	reported	GKzuh7	textfile	2	TRUE	1.00087	0.999504	1.00223		1.00087	0.999504	1.00223		1	1	1		1(1-1)		1(1-1)			0.0963607
	rs7100204	C	T	0.127	0.0011548	NA	0.773648	FALSE	FALSE	FALSE	ebi-a-GCST005903	10	64640543	0.00069449	217584	0.0963607	Major depressive disorder (ICD-10 coded) || id:ebi-a-GCST005903	Major depressive disorder (ICD-10 coded)	Major depressive disorder (ICD-10 coded) || ||	TRUE	igd	0.001	4.02e-08	regular glucosamine use.txt	TRUE	reported	GKzuh7	textfile	2	TRUE	1.00116	0.999794	1.00252		1.00116	0.999794	1.00252		1	1	1		1(1-1)		1(1-1)			0.100397
	rs7100320	C	T	0.129	0.0011414	NA	0.773812	FALSE	FALSE	FALSE	ebi-a-GCST005903	10	64640594	0.00069473	217584	0.100397	Major depressive disorder (ICD-10 coded) || id:ebi-a-GCST005903	Major depressive disorder (ICD-10 coded)	Major depressive disorder (ICD-10 coded) || ||	TRUE	igd	0.001	2.91e-08	regular glucosamine use.txt	TRUE	reported	GKzuh7	textfile	2	TRUE	1.00114	0.99978	1.00251		1.00114	0.99978	1.00251		1	1	1		1(1-1)		1(1-1)			0.826826
	rs7665570	A	C	0.123	0.00017998	NA	0.146247	FALSE	FALSE	FALSE	ebi-a-GCST005903	4	42152351	0.00082266	217584	0.826826	Major depressive disorder (ICD-10 coded) || id:ebi-a-GCST005903	Major depressive disorder (ICD-10 coded)	Major depressive disorder (ICD-10 coded) || ||	TRUE	igd	0.001	4.34e-08	regular glucosamine use.txt	TRUE	reported	GKzuh7	textfile	2	TRUE	1.00018	0.998569	1.00179		1.00018	0.998569	1.00179		1	1	1		1(1-1)		1(1-1)
Autoimmune/inflammatory diseases																															1	1	1		1	1	1		1	1	1		1(1-1)		1(1-1)			0.353328
Eczema	rs10740101	G	A	0.127	-0.0190666	NA	0.720375	FALSE	FALSE	FALSE	ieu-a-996	10	64746142	0.0205425	36934	0.353328	Eczema || id:ieu-a-996	Eczema	Eczema || ||	TRUE	igd	0.001	4.42e-08	regular glucosamine use.txt	TRUE	reported	oLWtYP	textfile	2	TRUE	0.981114	0.942396	1.02142		0.981114	0.942396	1.02142		0.98	0.94	1.02		0.98(0.94-1.02)		0.98(0.94-1.02)			0.88237
	rs10840899	A	G	-0.108	-0.00251616	NA	0.398769	FALSE	FALSE	FALSE	ieu-a-996	12	17996887	0.0170054	40834	0.88237	Eczema || id:ieu-a-996	Eczema	Eczema || ||	TRUE	igd	0.001	4.75e-08	regular glucosamine use.txt	TRUE	reported	oLWtYP	textfile	2	TRUE	0.997487	0.964788	1.03129		0.997487	0.964788	1.03129		1	0.96	1.03		1(0.96-1.03)		1(0.96-1.03)			0.353113
	rs1509952	T	C	0.127	-0.0190574	NA	0.721733	FALSE	FALSE	FALSE	ieu-a-996	10	64739668	0.0205234	36933	0.353113	Eczema || id:ieu-a-996	Eczema	Eczema || ||	TRUE	igd	0.001	3.96e-08	regular glucosamine use.txt	TRUE	reported	oLWtYP	textfile	2	TRUE	0.981123	0.94244	1.02139		0.981123	0.94244	1.02139		0.98	0.94	1.02		0.98(0.94-1.02)		0.98(0.94-1.02)			0.30492
	rs4746746	T	C	0.126	-0.0210132	NA	0.721569	FALSE	FALSE	FALSE	ieu-a-996	10	64699981	0.0204827	36934	0.30492	Eczema || id:ieu-a-996	Eczema	Eczema || ||	TRUE	igd	0.001	4.81e-08	regular glucosamine use.txt	TRUE	reported	oLWtYP	textfile	2	TRUE	0.979206	0.940673	1.01932		0.979206	0.940673	1.01932		0.98	0.94	1.02		0.98(0.94-1.02)		0.98(0.94-1.02)			0.487792
	rs6479846	C	A	0.126	-0.0140878	NA	0.721742	FALSE	FALSE	FALSE	ieu-a-996	10	64655471	0.0203033	37237	0.487792	Eczema || id:ieu-a-996	Eczema	Eczema || ||	TRUE	igd	0.001	4.87e-08	regular glucosamine use.txt	TRUE	reported	oLWtYP	textfile	2	TRUE	0.986011	0.947544	1.02604		0.986011	0.947544	1.02604		0.99	0.95	1.03		0.99(0.95-1.03)		0.99(0.95-1.03)			0.488031
	rs6479848	C	T	0.126	-0.0140797	NA	0.721724	FALSE	FALSE	FALSE	ieu-a-996	10	64659101	0.0203032	37237	0.488031	Eczema || id:ieu-a-996	Eczema	Eczema || ||	TRUE	igd	0.001	4.94e-08	regular glucosamine use.txt	TRUE	reported	oLWtYP	textfile	2	TRUE	0.986019	0.947552	1.02605		0.986019	0.947552	1.02605		0.99	0.95	1.03		0.99(0.95-1.03)		0.99(0.95-1.03)			0.322153
	rs6479860	T	C	0.127	-0.0202088	NA	0.721788	FALSE	FALSE	FALSE	ieu-a-996	10	64745865	0.0204125	37238	0.322153	Eczema || id:ieu-a-996	Eczema	Eczema || ||	TRUE	igd	0.001	4.58e-08	regular glucosamine use.txt	TRUE	reported	oLWtYP	textfile	2	TRUE	0.979994	0.94156	1.02		0.979994	0.94156	1.02		0.98	0.94	1.02		0.98(0.94-1.02)		0.98(0.94-1.02)			0.494063
	rs7100204	C	T	0.127	-0.0135139	NA	0.726989	FALSE	FALSE	FALSE	ieu-a-996	10	64640543	0.0197599	40529	0.494063	Eczema || id:ieu-a-996	Eczema	Eczema || ||	TRUE	igd	0.001	4.02e-08	regular glucosamine use.txt	TRUE	reported	oLWtYP	textfile	2	TRUE	0.986577	0.949098	1.02554		0.986577	0.949098	1.02554		0.99	0.95	1.03		0.99(0.95-1.03)		0.99(0.95-1.03)			0.702034
	rs7100320	C	T	0.129	-0.00794851	NA	0.725576	FALSE	FALSE	FALSE	ieu-a-996	10	64640594	0.0207753	36932	0.702034	Eczema || id:ieu-a-996	Eczema	Eczema || ||	TRUE	igd	0.001	2.91e-08	regular glucosamine use.txt	TRUE	reported	oLWtYP	textfile	2	TRUE	0.992083	0.952497	1.03331		0.992083	0.952497	1.03331		0.99	0.95	1.03		0.99(0.95-1.03)		0.99(0.95-1.03)			0.159767
	rs7665570	A	C	0.123	0.0346555	NA	0.140197	FALSE	FALSE	FALSE	ieu-a-996	4	42152351	0.0246516	40530	0.159767	Eczema || id:ieu-a-996	Eczema	Eczema || ||	TRUE	igd	0.001	4.34e-08	regular glucosamine use.txt	TRUE	reported	oLWtYP	textfile	2	TRUE	1.03526	0.986431	1.08651		1.03526	0.986431	1.08651		1.04	0.99	1.09		1.04(0.99-1.09)		1.04(0.99-1.09)			0.01034
Multiple sclerosis	rs10740101	G	A	0.127	-0.0479305	NA	NA	FALSE	FALSE	FALSE	ieu-b-18	10	64746142	0.0186919	115803	0.01034	multiple sclerosis || id:ieu-b-18	multiple sclerosis	multiple sclerosis || ||	TRUE	igd	0.001	4.42e-08	regular glucosamine use.txt	TRUE	reported	4cmYcj	textfile	2	TRUE	0.9532	0.91891	0.988769		0.9532	0.91891	0.988769		0.95	0.92	0.99		0.95(0.92-0.99)		0.95(0.92-0.99)			0.0130101
	rs1509952	T	C	0.127	-0.0463581	NA	NA	FALSE	FALSE	FALSE	ieu-b-18	10	64739668	0.0186665	115803	0.0130101	multiple sclerosis || id:ieu-b-18	multiple sclerosis	multiple sclerosis || ||	TRUE	igd	0.001	3.96e-08	regular glucosamine use.txt	TRUE	reported	4cmYcj	textfile	2	TRUE	0.9547	0.920402	0.990276		0.9547	0.920402	0.990276		0.95	0.92	0.99		0.95(0.92-0.99)		0.95(0.92-0.99)			0.00751796
	rs4746746	T	C	0.126	-0.0500309	NA	NA	FALSE	FALSE	FALSE	ieu-b-18	10	64699981	0.0187173	115803	0.00751796	multiple sclerosis || id:ieu-b-18	multiple sclerosis	multiple sclerosis || ||	TRUE	igd	0.001	4.81e-08	regular glucosamine use.txt	TRUE	reported	4cmYcj	textfile	2	TRUE	0.9512	0.916937	0.986744		0.9512	0.916937	0.986744		0.95	0.92	0.99		0.95(0.92-0.99)		0.95(0.92-0.99)			0.0336403
	rs6479846	C	A	0.126	-0.0396768	NA	NA	FALSE	FALSE	FALSE	ieu-b-18	10	64655471	0.0186771	115803	0.0336403	multiple sclerosis || id:ieu-b-18	multiple sclerosis	multiple sclerosis || ||	TRUE	igd	0.001	4.87e-08	regular glucosamine use.txt	TRUE	reported	4cmYcj	textfile	2	TRUE	0.9611	0.926553	0.996935		0.9611	0.926553	0.996935		0.96	0.93	1		0.96(0.93-1)		0.96(0.93-1)			0.0397704
	rs6479848	C	T	0.126	-0.038429	NA	NA	FALSE	FALSE	FALSE	ieu-b-18	10	64659101	0.01869	115803	0.0397704	multiple sclerosis || id:ieu-b-18	multiple sclerosis	multiple sclerosis || ||	TRUE	igd	0.001	4.94e-08	regular glucosamine use.txt	TRUE	reported	4cmYcj	textfile	2	TRUE	0.9623	0.927687	0.998205		0.9623	0.927687	0.998205		0.96	0.93	1		0.96(0.93-1)		0.96(0.93-1)			0.0316701
	rs7100320	C	T	0.129	-0.0412387	NA	NA	FALSE	FALSE	FALSE	ieu-b-18	10	64640594	0.0191937	115803	0.0316701	multiple sclerosis || id:ieu-b-18	multiple sclerosis	multiple sclerosis || ||	TRUE	igd	0.001	2.91e-08	regular glucosamine use.txt	TRUE	reported	4cmYcj	textfile	2	TRUE	0.9596	0.924171	0.996387		0.9596	0.924171	0.996387		0.96	0.92	1		0.96(0.92-1)		0.96(0.92-1)			0.7202
	rs7665570	A	C	0.123	0.00833464	NA	NA	FALSE	FALSE	FALSE	ieu-b-18	4	42152351	0.0232687	115803	0.7202	multiple sclerosis || id:ieu-b-18	multiple sclerosis	multiple sclerosis || ||	TRUE	igd	0.001	4.34e-08	regular glucosamine use.txt	TRUE	reported	4cmYcj	textfile	2	TRUE	1.00837	0.963414	1.05542		1.00837	0.963414	1.05542		1.01	0.96	1.06		1.01(0.96-1.06)		1.01(0.96-1.06)			0.1448
Atopic dermatitis	rs10740101	G	A	0.127	0.0325	NA	0.6903	FALSE	FALSE	FALSE	finn-b-ATOPIC_STRICT	10	64746142	0.0223	NA	0.1448	Atopic dermatitis, strict definition || id:finn-b-ATOPIC_STRICT	Atopic dermatitis, strict definition	Atopic dermatitis, strict definition || ||	TRUE	igd	0.001	4.42e-08	regular glucosamine use.txt	TRUE	reported	knALNV	textfile	2	TRUE	1.03303	0.988855	1.07919		1.03303	0.988855	1.07919		1.03	0.99	1.08		1.03(0.99-1.08)		1.03(0.99-1.08)			0.3677
	rs10840899	A	G	-0.108	-0.0191	NA	0.3823	FALSE	FALSE	FALSE	finn-b-ATOPIC_STRICT	12	17996887	0.0212	NA	0.3677	Atopic dermatitis, strict definition || id:finn-b-ATOPIC_STRICT	Atopic dermatitis, strict definition	Atopic dermatitis, strict definition || ||	TRUE	igd	0.001	4.75e-08	regular glucosamine use.txt	TRUE	reported	knALNV	textfile	2	TRUE	0.981081	0.941151	1.02271		0.981081	0.941151	1.02271		0.98	0.94	1.02		0.98(0.94-1.02)		0.98(0.94-1.02)			0.179
	rs1509952	T	C	0.127	0.0299	NA	0.6886	FALSE	FALSE	FALSE	finn-b-ATOPIC_STRICT	10	64739668	0.0223	NA	0.179	Atopic dermatitis, strict definition || id:finn-b-ATOPIC_STRICT	Atopic dermatitis, strict definition	Atopic dermatitis, strict definition || ||	TRUE	igd	0.001	3.96e-08	regular glucosamine use.txt	TRUE	reported	knALNV	textfile	2	TRUE	1.03035	0.986287	1.07638		1.03035	0.986287	1.07638		1.03	0.99	1.08		1.03(0.99-1.08)		1.03(0.99-1.08)			0.1519
	rs4746746	T	C	0.126	0.0319	NA	0.6905	FALSE	FALSE	FALSE	finn-b-ATOPIC_STRICT	10	64699981	0.0223	NA	0.1519	Atopic dermatitis, strict definition || id:finn-b-ATOPIC_STRICT	Atopic dermatitis, strict definition	Atopic dermatitis, strict definition || ||	TRUE	igd	0.001	4.81e-08	regular glucosamine use.txt	TRUE	reported	knALNV	textfile	2	TRUE	1.03241	0.988261	1.07854		1.03241	0.988261	1.07854		1.03	0.99	1.08		1.03(0.99-1.08)		1.03(0.99-1.08)			0.1322
	rs6479846	C	A	0.126	0.0336	NA	0.6913	FALSE	FALSE	FALSE	finn-b-ATOPIC_STRICT	10	64655471	0.0223	NA	0.1322	Atopic dermatitis, strict definition || id:finn-b-ATOPIC_STRICT	Atopic dermatitis, strict definition	Atopic dermatitis, strict definition || ||	TRUE	igd	0.001	4.87e-08	regular glucosamine use.txt	TRUE	reported	knALNV	textfile	2	TRUE	1.03417	0.989943	1.08037		1.03417	0.989943	1.08037		1.03	0.99	1.08		1.03(0.99-1.08)		1.03(0.99-1.08)			0.1511
	rs6479848	C	T	0.126	0.032	NA	0.6915	FALSE	FALSE	FALSE	finn-b-ATOPIC_STRICT	10	64659101	0.0223	NA	0.1511	Atopic dermatitis, strict definition || id:finn-b-ATOPIC_STRICT	Atopic dermatitis, strict definition	Atopic dermatitis, strict definition || ||	TRUE	igd	0.001	4.94e-08	regular glucosamine use.txt	TRUE	reported	knALNV	textfile	2	TRUE	1.03252	0.98836	1.07865		1.03252	0.98836	1.07865		1.03	0.99	1.08		1.03(0.99-1.08)		1.03(0.99-1.08)			0.1446
	rs6479860	T	C	0.127	0.0325	NA	0.6903	FALSE	FALSE	FALSE	finn-b-ATOPIC_STRICT	10	64745865	0.0223	NA	0.1446	Atopic dermatitis, strict definition || id:finn-b-ATOPIC_STRICT	Atopic dermatitis, strict definition	Atopic dermatitis, strict definition || ||	TRUE	igd	0.001	4.58e-08	regular glucosamine use.txt	TRUE	reported	knALNV	textfile	2	TRUE	1.03303	0.988855	1.07919		1.03303	0.988855	1.07919		1.03	0.99	1.08		1.03(0.99-1.08)		1.03(0.99-1.08)			0.1569
	rs7100204	C	T	0.127	0.0317	NA	0.6962	FALSE	FALSE	FALSE	finn-b-ATOPIC_STRICT	10	64640543	0.0224	NA	0.1569	Atopic dermatitis, strict definition || id:finn-b-ATOPIC_STRICT	Atopic dermatitis, strict definition	Atopic dermatitis, strict definition || ||	TRUE	igd	0.001	4.02e-08	regular glucosamine use.txt	TRUE	reported	knALNV	textfile	2	TRUE	1.03221	0.98787	1.07854		1.03221	0.98787	1.07854		1.03	0.99	1.08		1.03(0.99-1.08)		1.03(0.99-1.08)			0.144
	rs7100320	C	T	0.129	0.0328	NA	0.6963	FALSE	FALSE	FALSE	finn-b-ATOPIC_STRICT	10	64640594	0.0224	NA	0.144	Atopic dermatitis, strict definition || id:finn-b-ATOPIC_STRICT	Atopic dermatitis, strict definition	Atopic dermatitis, strict definition || ||	TRUE	igd	0.001	2.91e-08	regular glucosamine use.txt	TRUE	reported	knALNV	textfile	2	TRUE	1.03334	0.988957	1.07972		1.03334	0.988957	1.07972		1.03	0.99	1.08		1.03(0.99-1.08)		1.03(0.99-1.08)			0.2103
	rs7665570	A	C	0.123	-0.0367	NA	0.1468	FALSE	FALSE	FALSE	finn-b-ATOPIC_STRICT	4	42152351	0.0293	NA	0.2103	Atopic dermatitis, strict definition || id:finn-b-ATOPIC_STRICT	Atopic dermatitis, strict definition	Atopic dermatitis, strict definition || ||	TRUE	igd	0.001	4.34e-08	regular glucosamine use.txt	TRUE	reported	knALNV	textfile	2	TRUE	0.963965	0.910166	1.02094		0.963965	0.910166	1.02094		0.96	0.91	1.02		0.96(0.91-1.02)		0.96(0.91-1.02)			0.0615304
Inflammatory bowel disease	rs10740101	G	A	0.127	-0.0493	NA	0.6904	FALSE	FALSE	FALSE	finn-b-K11_IBD_STRICT	10	64746142	0.0264	NA	0.0615304	Inflammatory bowel disease, strict (require KELA) || id:finn-b-K11_IBD_STRICT	Inflammatory bowel disease, strict (require KELA)	Inflammatory bowel disease, strict (require KELA) || ||	TRUE	igd	0.001	4.42e-08	regular glucosamine use.txt	TRUE	reported	oAVShe	textfile	2	TRUE	0.951896	0.903893	1.00245		0.951896	0.903893	1.00245		0.95	0.9	1		0.95(0.9-1)		0.95(0.9-1)			0.737801
	rs10840899	A	G	-0.108	-0.0084	NA	0.3823	FALSE	FALSE	FALSE	finn-b-K11_IBD_STRICT	12	17996887	0.0251	NA	0.737801	Inflammatory bowel disease, strict (require KELA) || id:finn-b-K11_IBD_STRICT	Inflammatory bowel disease, strict (require KELA)	Inflammatory bowel disease, strict (require KELA) || ||	TRUE	igd	0.001	4.75e-08	regular glucosamine use.txt	TRUE	reported	oAVShe	textfile	2	TRUE	0.991635	0.944031	1.04164		0.991635	0.944031	1.04164		0.99	0.94	1.04		0.99(0.94-1.04)		0.99(0.94-1.04)			0.0763801
	rs1509952	T	C	0.127	-0.0467	NA	0.6887	FALSE	FALSE	FALSE	finn-b-K11_IBD_STRICT	10	64739668	0.0263	NA	0.0763801	Inflammatory bowel disease, strict (require KELA) || id:finn-b-K11_IBD_STRICT	Inflammatory bowel disease, strict (require KELA)	Inflammatory bowel disease, strict (require KELA) || ||	TRUE	igd	0.001	3.96e-08	regular glucosamine use.txt	TRUE	reported	oAVShe	textfile	2	TRUE	0.954374	0.906424	1.00486		0.954374	0.906424	1.00486		0.95	0.91	1		0.95(0.91-1)		0.95(0.91-1)			0.0692596
	rs4746746	T	C	0.126	-0.0479	NA	0.6906	FALSE	FALSE	FALSE	finn-b-K11_IBD_STRICT	10	64699981	0.0264	NA	0.0692596	Inflammatory bowel disease, strict (require KELA) || id:finn-b-K11_IBD_STRICT	Inflammatory bowel disease, strict (require KELA)	Inflammatory bowel disease, strict (require KELA) || ||	TRUE	igd	0.001	4.81e-08	regular glucosamine use.txt	TRUE	reported	oAVShe	textfile	2	TRUE	0.953229	0.90516	1.00385		0.953229	0.90516	1.00385		0.95	0.91	1		0.95(0.91-1)		0.95(0.91-1)			0.0659994
	rs6479846	C	A	0.126	-0.0485	NA	0.6914	FALSE	FALSE	FALSE	finn-b-K11_IBD_STRICT	10	64655471	0.0264	NA	0.0659994	Inflammatory bowel disease, strict (require KELA) || id:finn-b-K11_IBD_STRICT	Inflammatory bowel disease, strict (require KELA)	Inflammatory bowel disease, strict (require KELA) || ||	TRUE	igd	0.001	4.87e-08	regular glucosamine use.txt	TRUE	reported	oAVShe	textfile	2	TRUE	0.952657	0.904617	1.00325		0.952657	0.904617	1.00325		0.95	0.9	1		0.95(0.9-1)		0.95(0.9-1)			0.0712098
	rs6479848	C	T	0.126	-0.0476	NA	0.6916	FALSE	FALSE	FALSE	finn-b-K11_IBD_STRICT	10	64659101	0.0264	NA	0.0712098	Inflammatory bowel disease, strict (require KELA) || id:finn-b-K11_IBD_STRICT	Inflammatory bowel disease, strict (require KELA)	Inflammatory bowel disease, strict (require KELA) || ||	TRUE	igd	0.001	4.94e-08	regular glucosamine use.txt	TRUE	reported	oAVShe	textfile	2	TRUE	0.953515	0.905431	1.00415		0.953515	0.905431	1.00415		0.95	0.91	1		0.95(0.91-1)		0.95(0.91-1)			0.0616694
	rs6479860	T	C	0.127	-0.0493	NA	0.6904	FALSE	FALSE	FALSE	finn-b-K11_IBD_STRICT	10	64745865	0.0264	NA	0.0616694	Inflammatory bowel disease, strict (require KELA) || id:finn-b-K11_IBD_STRICT	Inflammatory bowel disease, strict (require KELA)	Inflammatory bowel disease, strict (require KELA) || ||	TRUE	igd	0.001	4.58e-08	regular glucosamine use.txt	TRUE	reported	oAVShe	textfile	2	TRUE	0.951896	0.903893	1.00245		0.951896	0.903893	1.00245		0.95	0.9	1		0.95(0.9-1)		0.95(0.9-1)			0.0734193
	rs7100204	C	T	0.127	-0.0475	NA	0.6962	FALSE	FALSE	FALSE	finn-b-K11_IBD_STRICT	10	64640543	0.0265	NA	0.0734193	Inflammatory bowel disease, strict (require KELA) || id:finn-b-K11_IBD_STRICT	Inflammatory bowel disease, strict (require KELA)	Inflammatory bowel disease, strict (require KELA) || ||	TRUE	igd	0.001	4.02e-08	regular glucosamine use.txt	TRUE	reported	oAVShe	textfile	2	TRUE	0.95361	0.905344	1.00445		0.95361	0.905344	1.00445		0.95	0.91	1		0.95(0.91-1)		0.95(0.91-1)			0.0681695
	rs7100320	C	T	0.129	-0.0484	NA	0.6964	FALSE	FALSE	FALSE	finn-b-K11_IBD_STRICT	10	64640594	0.0265	NA	0.0681695	Inflammatory bowel disease, strict (require KELA) || id:finn-b-K11_IBD_STRICT	Inflammatory bowel disease, strict (require KELA)	Inflammatory bowel disease, strict (require KELA) || ||	TRUE	igd	0.001	2.91e-08	regular glucosamine use.txt	TRUE	reported	oAVShe	textfile	2	TRUE	0.952753	0.90453	1.00355		0.952753	0.90453	1.00355		0.95	0.9	1		0.95(0.9-1)		0.95(0.9-1)			0.0833604
	rs7665570	A	C	0.123	-0.0596	NA	0.1467	FALSE	FALSE	FALSE	finn-b-K11_IBD_STRICT	4	42152351	0.0344	NA	0.0833604	Inflammatory bowel disease, strict (require KELA) || id:finn-b-K11_IBD_STRICT	Inflammatory bowel disease, strict (require KELA)	Inflammatory bowel disease, strict (require KELA) || ||	TRUE	igd	0.001	4.34e-08	regular glucosamine use.txt	TRUE	reported	oAVShe	textfile	2	TRUE	0.942141	0.880713	1.00785		0.942141	0.880713	1.00785		0.94	0.88	1.01		0.94(0.88-1.01)		0.94(0.88-1.01)			0.205
Rheumatoid arthritis	rs10740101	G	A	0.127	0.0212	NA	0.871	FALSE	FALSE	FALSE	ebi-a-GCST90013534	10	64746142	0.0167	58284	0.205	Rheumatoid arthritis || id:ebi-a-GCST90013534	Rheumatoid arthritis	Rheumatoid arthritis || ||	TRUE	igd	0.001	4.42e-08	regular glucosamine use.txt	TRUE	reported	IdzWF3	textfile	2	TRUE	1.02143	0.988534	1.05541		1.02143	0.988534	1.05541		1.02	0.99	1.06		1.02(0.99-1.06)		1.02(0.99-1.06)			0.610401
	rs10840899	A	G	-0.108	-0.006	NA	0.3446	FALSE	FALSE	FALSE	ebi-a-GCST90013534	12	17996887	0.0118	58284	0.610401	Rheumatoid arthritis || id:ebi-a-GCST90013534	Rheumatoid arthritis	Rheumatoid arthritis || ||	TRUE	igd	0.001	4.75e-08	regular glucosamine use.txt	TRUE	reported	IdzWF3	textfile	2	TRUE	0.994018	0.971292	1.01728		0.994018	0.971292	1.01728		0.99	0.97	1.02		0.99(0.97-1.02)		0.99(0.97-1.02)			0.2079
	rs1509952	T	C	0.127	0.0211	NA	0.6089	FALSE	FALSE	FALSE	ebi-a-GCST90013534	10	64739668	0.0168	58284	0.2079	Rheumatoid arthritis || id:ebi-a-GCST90013534	Rheumatoid arthritis	Rheumatoid arthritis || ||	TRUE	igd	0.001	3.96e-08	regular glucosamine use.txt	TRUE	reported	IdzWF3	textfile	2	TRUE	1.02132	0.988242	1.05551		1.02132	0.988242	1.05551		1.02	0.99	1.06		1.02(0.99-1.06)		1.02(0.99-1.06)			0.2225
	rs4746746	T	C	0.126	0.0204	NA	0.6099	FALSE	FALSE	FALSE	ebi-a-GCST90013534	10	64699981	0.0167	58284	0.2225	Rheumatoid arthritis || id:ebi-a-GCST90013534	Rheumatoid arthritis	Rheumatoid arthritis || ||	TRUE	igd	0.001	4.81e-08	regular glucosamine use.txt	TRUE	reported	IdzWF3	textfile	2	TRUE	1.02061	0.987744	1.05457		1.02061	0.987744	1.05457		1.02	0.99	1.05		1.02(0.99-1.05)		1.02(0.99-1.05)			0.1945
	rs6479846	C	A	0.126	0.0217	NA	0.871	FALSE	FALSE	FALSE	ebi-a-GCST90013534	10	64655471	0.0167	58284	0.1945	Rheumatoid arthritis || id:ebi-a-GCST90013534	Rheumatoid arthritis	Rheumatoid arthritis || ||	TRUE	igd	0.001	4.87e-08	regular glucosamine use.txt	TRUE	reported	IdzWF3	textfile	2	TRUE	1.02194	0.989029	1.05594		1.02194	0.989029	1.05594		1.02	0.99	1.06		1.02(0.99-1.06)		1.02(0.99-1.06)			0.1925
	rs6479848	C	T	0.126	0.0218	NA	0.8709	FALSE	FALSE	FALSE	ebi-a-GCST90013534	10	64659101	0.0167	58284	0.1925	Rheumatoid arthritis || id:ebi-a-GCST90013534	Rheumatoid arthritis	Rheumatoid arthritis || ||	TRUE	igd	0.001	4.94e-08	regular glucosamine use.txt	TRUE	reported	IdzWF3	textfile	2	TRUE	1.02204	0.989128	1.05605		1.02204	0.989128	1.05605		1.02	0.99	1.06		1.02(0.99-1.06)		1.02(0.99-1.06)			0.1977
	rs6479860	T	C	0.127	0.0216	NA	0.609	FALSE	FALSE	FALSE	ebi-a-GCST90013534	10	64745865	0.0167	58284	0.1977	Rheumatoid arthritis || id:ebi-a-GCST90013534	Rheumatoid arthritis	Rheumatoid arthritis || ||	TRUE	igd	0.001	4.58e-08	regular glucosamine use.txt	TRUE	reported	IdzWF3	textfile	2	TRUE	1.02183	0.98893	1.05584		1.02183	0.98893	1.05584		1.02	0.99	1.06		1.02(0.99-1.06)		1.02(0.99-1.06)			0.1551
	rs7100204	C	T	0.127	0.0242	NA	0.871	FALSE	FALSE	FALSE	ebi-a-GCST90013534	10	64640543	0.017	58284	0.1551	Rheumatoid arthritis || id:ebi-a-GCST90013534	Rheumatoid arthritis	Rheumatoid arthritis || ||	TRUE	igd	0.001	4.02e-08	regular glucosamine use.txt	TRUE	reported	IdzWF3	textfile	2	TRUE	1.0245	0.990921	1.05921		1.0245	0.990921	1.05921		1.02	0.99	1.06		1.02(0.99-1.06)		1.02(0.99-1.06)			0.1656
	rs7100320	C	T	0.129	0.0236	NA	0.871	FALSE	FALSE	FALSE	ebi-a-GCST90013534	10	64640594	0.017	58284	0.1656	Rheumatoid arthritis || id:ebi-a-GCST90013534	Rheumatoid arthritis	Rheumatoid arthritis || ||	TRUE	igd	0.001	2.91e-08	regular glucosamine use.txt	TRUE	reported	IdzWF3	textfile	2	TRUE	1.02388	0.990327	1.05857		1.02388	0.990327	1.05857		1.02	0.99	1.06		1.02(0.99-1.06)		1.02(0.99-1.06)			0.2645
	rs7665570	A	C	0.123	0.0271	NA	0.0662	FALSE	FALSE	FALSE	ebi-a-GCST90013534	4	42152351	0.0243	58284	0.2645	Rheumatoid arthritis || id:ebi-a-GCST90013534	Rheumatoid arthritis	Rheumatoid arthritis || ||	TRUE	igd	0.001	4.34e-08	regular glucosamine use.txt	TRUE	reported	IdzWF3	textfile	2	TRUE	1.02747	0.979681	1.07759		1.02747	0.979681	1.07759		1.03	0.98	1.08		1.03(0.98-1.08)		1.03(0.98-1.08)
Respiratory diseases																															1	1	1		1	1	1		1	1	1		1(1-1)		1(1-1)			0.434137
Bronchitis	rs10740101	G	A	0.127	0.000238539	NA	0.774068	FALSE	FALSE	FALSE	ukb-d-BRONCHITIS	10	64746142	0.000304985	361194	0.434137	Bronchitis || id:ukb-d-BRONCHITIS	Bronchitis	Bronchitis || ||	TRUE	igd	0.001	4.42e-08	regular glucosamine use.txt	TRUE	reported	oCiyEm	textfile	2	TRUE	1.00024	0.999641	1.00084		1.00024	0.999641	1.00084		1	1	1		1(1-1)		1(1-1)			0.390184
	rs10840899	A	G	-0.108	-0.000223917	NA	0.398392	FALSE	FALSE	FALSE	ukb-d-BRONCHITIS	12	17996887	0.000260585	361194	0.390184	Bronchitis || id:ukb-d-BRONCHITIS	Bronchitis	Bronchitis || ||	TRUE	igd	0.001	4.75e-08	regular glucosamine use.txt	TRUE	reported	oCiyEm	textfile	2	TRUE	0.999776	0.999266	1.00029		0.999776	0.999266	1.00029		1	1	1		1(1-1)		1(1-1)			0.439049
	rs1509952	T	C	0.127	0.000235881	NA	0.774042	FALSE	FALSE	FALSE	ukb-d-BRONCHITIS	10	64739668	0.000304834	361194	0.439049	Bronchitis || id:ukb-d-BRONCHITIS	Bronchitis	Bronchitis || ||	TRUE	igd	0.001	3.96e-08	regular glucosamine use.txt	TRUE	reported	oCiyEm	textfile	2	TRUE	1.00024	0.999638	1.00083		1.00024	0.999638	1.00083		1	1	1		1(1-1)		1(1-1)			0.367414
	rs4746746	T	C	0.126	0.000274649	NA	0.774373	FALSE	FALSE	FALSE	ukb-d-BRONCHITIS	10	64699981	0.000304716	361194	0.367414	Bronchitis || id:ukb-d-BRONCHITIS	Bronchitis	Bronchitis || ||	TRUE	igd	0.001	4.81e-08	regular glucosamine use.txt	TRUE	reported	oCiyEm	textfile	2	TRUE	1.00027	0.999677	1.00087		1.00027	0.999677	1.00087		1	1	1		1(1-1)		1(1-1)			0.334436
	rs6479846	C	A	0.126	0.000293226	NA	0.773207	FALSE	FALSE	FALSE	ukb-d-BRONCHITIS	10	64655471	0.000303792	361194	0.334436	Bronchitis || id:ukb-d-BRONCHITIS	Bronchitis	Bronchitis || ||	TRUE	igd	0.001	4.87e-08	regular glucosamine use.txt	TRUE	reported	oCiyEm	textfile	2	TRUE	1.00029	0.999698	1.00089		1.00029	0.999698	1.00089		1	1	1		1(1-1)		1(1-1)			0.330391
	rs6479848	C	T	0.126	0.00029572	NA	0.773231	FALSE	FALSE	FALSE	ukb-d-BRONCHITIS	10	64659101	0.000303824	361194	0.330391	Bronchitis || id:ukb-d-BRONCHITIS	Bronchitis	Bronchitis || ||	TRUE	igd	0.001	4.94e-08	regular glucosamine use.txt	TRUE	reported	oCiyEm	textfile	2	TRUE	1.0003	0.9997	1.00089		1.0003	0.9997	1.00089		1	1	1		1(1-1)		1(1-1)			0.43596
	rs6479860	T	C	0.127	0.000237599	NA	0.77409	FALSE	FALSE	FALSE	ukb-d-BRONCHITIS	10	64745865	0.000304992	361194	0.43596	Bronchitis || id:ukb-d-BRONCHITIS	Bronchitis	Bronchitis || ||	TRUE	igd	0.001	4.58e-08	regular glucosamine use.txt	TRUE	reported	oCiyEm	textfile	2	TRUE	1.00024	0.99964	1.00084		1.00024	0.99964	1.00084		1	1	1		1(1-1)		1(1-1)			0.273307
	rs7100204	C	T	0.127	0.000334245	NA	0.775017	FALSE	FALSE	FALSE	ukb-d-BRONCHITIS	10	64640543	0.000305113	361194	0.273307	Bronchitis || id:ukb-d-BRONCHITIS	Bronchitis	Bronchitis || ||	TRUE	igd	0.001	4.02e-08	regular glucosamine use.txt	TRUE	reported	oCiyEm	textfile	2	TRUE	1.00033	0.999736	1.00093		1.00033	0.999736	1.00093		1	1	1		1(1-1)		1(1-1)			0.287158
	rs7100320	C	T	0.129	0.000324863	NA	0.77518	FALSE	FALSE	FALSE	ukb-d-BRONCHITIS	10	64640594	0.000305214	361194	0.287158	Bronchitis || id:ukb-d-BRONCHITIS	Bronchitis	Bronchitis || ||	TRUE	igd	0.001	2.91e-08	regular glucosamine use.txt	TRUE	reported	oCiyEm	textfile	2	TRUE	1.00032	0.999727	1.00092		1.00032	0.999727	1.00092		1	1	1		1(1-1)		1(1-1)			0.377483
	rs7665570	A	C	0.123	0.000317702	NA	0.146582	FALSE	FALSE	FALSE	ukb-d-BRONCHITIS	4	42152351	0.000359984	361194	0.377483	Bronchitis || id:ukb-d-BRONCHITIS	Bronchitis	Bronchitis || ||	TRUE	igd	0.001	4.34e-08	regular glucosamine use.txt	TRUE	reported	oCiyEm	textfile	2	TRUE	1.00032	0.999612	1.00102		1.00032	0.999612	1.00102		1	1	1		1(1-1)		1(1-1)			0.08284
Chronic sinusitis	rs10740101	G	A	0.127	0.0308	NA	0.6895	FALSE	FALSE	FALSE	finn-b-J10_CHRONSINUSITIS	10	64746142	0.0178	NA	0.08284	Chronic sinusitis || id:finn-b-J10_CHRONSINUSITIS	Chronic sinusitis	Chronic sinusitis || ||	TRUE	igd	0.001	4.42e-08	regular glucosamine use.txt	TRUE	reported	GERif2	textfile	2	TRUE	1.03128	0.99592	1.06789		1.03128	0.99592	1.06789		1.03	1	1.07		1.03(1-1.07)		1.03(1-1.07)			0.6506
	rs10840899	A	G	-0.108	-0.0076	NA	0.3821	FALSE	FALSE	FALSE	finn-b-J10_CHRONSINUSITIS	12	17996887	0.0169	NA	0.6506	Chronic sinusitis || id:finn-b-J10_CHRONSINUSITIS	Chronic sinusitis	Chronic sinusitis || ||	TRUE	igd	0.001	4.75e-08	regular glucosamine use.txt	TRUE	reported	GERif2	textfile	2	TRUE	0.992429	0.960094	1.02585		0.992429	0.960094	1.02585		0.99	0.96	1.03		0.99(0.96-1.03)		0.99(0.96-1.03)			0.0663407
	rs1509952	T	C	0.127	0.0325	NA	0.6878	FALSE	FALSE	FALSE	finn-b-J10_CHRONSINUSITIS	10	64739668	0.0177	NA	0.0663407	Chronic sinusitis || id:finn-b-J10_CHRONSINUSITIS	Chronic sinusitis	Chronic sinusitis || ||	TRUE	igd	0.001	3.96e-08	regular glucosamine use.txt	TRUE	reported	GERif2	textfile	2	TRUE	1.03303	0.99781	1.0695		1.03303	0.99781	1.0695		1.03	1	1.07		1.03(1-1.07)		1.03(1-1.07)			0.0781502
	rs4746746	T	C	0.126	0.0313	NA	0.6897	FALSE	FALSE	FALSE	finn-b-J10_CHRONSINUSITIS	10	64699981	0.0178	NA	0.0781502	Chronic sinusitis || id:finn-b-J10_CHRONSINUSITIS	Chronic sinusitis	Chronic sinusitis || ||	TRUE	igd	0.001	4.81e-08	regular glucosamine use.txt	TRUE	reported	GERif2	textfile	2	TRUE	1.03179	0.996418	1.06843		1.03179	0.996418	1.06843		1.03	1	1.07		1.03(1-1.07)		1.03(1-1.07)			0.06346
	rs6479846	C	A	0.126	0.033	NA	0.6905	FALSE	FALSE	FALSE	finn-b-J10_CHRONSINUSITIS	10	64655471	0.0178	NA	0.06346	Chronic sinusitis || id:finn-b-J10_CHRONSINUSITIS	Chronic sinusitis	Chronic sinusitis || ||	TRUE	igd	0.001	4.87e-08	regular glucosamine use.txt	TRUE	reported	GERif2	textfile	2	TRUE	1.03355	0.998114	1.07025		1.03355	0.998114	1.07025		1.03	1	1.07		1.03(1-1.07)		1.03(1-1.07)			0.0630798
	rs6479848	C	T	0.126	0.033	NA	0.6908	FALSE	FALSE	FALSE	finn-b-J10_CHRONSINUSITIS	10	64659101	0.0178	NA	0.0630798	Chronic sinusitis || id:finn-b-J10_CHRONSINUSITIS	Chronic sinusitis	Chronic sinusitis || ||	TRUE	igd	0.001	4.94e-08	regular glucosamine use.txt	TRUE	reported	GERif2	textfile	2	TRUE	1.03355	0.998114	1.07025		1.03355	0.998114	1.07025		1.03	1	1.07		1.03(1-1.07)		1.03(1-1.07)			0.0826609
	rs6479860	T	C	0.127	0.0308	NA	0.6895	FALSE	FALSE	FALSE	finn-b-J10_CHRONSINUSITIS	10	64745865	0.0178	NA	0.0826609	Chronic sinusitis || id:finn-b-J10_CHRONSINUSITIS	Chronic sinusitis	Chronic sinusitis || ||	TRUE	igd	0.001	4.58e-08	regular glucosamine use.txt	TRUE	reported	GERif2	textfile	2	TRUE	1.03128	0.99592	1.06789		1.03128	0.99592	1.06789		1.03	1	1.07		1.03(1-1.07)		1.03(1-1.07)			0.0443404
	rs7100204	C	T	0.127	0.0359	NA	0.6955	FALSE	FALSE	FALSE	finn-b-J10_CHRONSINUSITIS	10	64640543	0.0179	NA	0.0443404	Chronic sinusitis || id:finn-b-J10_CHRONSINUSITIS	Chronic sinusitis	Chronic sinusitis || ||	TRUE	igd	0.001	4.02e-08	regular glucosamine use.txt	TRUE	reported	GERif2	textfile	2	TRUE	1.03655	1.00082	1.07356		1.03655	1.00082	1.07356		1.04	1	1.07		1.04(1-1.07)		1.04(1-1.07)			0.0413304
	rs7100320	C	T	0.129	0.0364	NA	0.6957	FALSE	FALSE	FALSE	finn-b-J10_CHRONSINUSITIS	10	64640594	0.0179	NA	0.0413304	Chronic sinusitis || id:finn-b-J10_CHRONSINUSITIS	Chronic sinusitis	Chronic sinusitis || ||	TRUE	igd	0.001	2.91e-08	regular glucosamine use.txt	TRUE	reported	GERif2	textfile	2	TRUE	1.03707	1.00132	1.0741		1.03707	1.00132	1.0741		1.04	1	1.07		1.04(1-1.07)		1.04(1-1.07)			0.1604
	rs7665570	A	C	0.123	0.0325	NA	0.1466	FALSE	FALSE	FALSE	finn-b-J10_CHRONSINUSITIS	4	42152351	0.0232	NA	0.1604	Chronic sinusitis || id:finn-b-J10_CHRONSINUSITIS	Chronic sinusitis	Chronic sinusitis || ||	TRUE	igd	0.001	4.34e-08	regular glucosamine use.txt	TRUE	reported	GERif2	textfile	2	TRUE	1.03303	0.987112	1.08109		1.03303	0.987112	1.08109		1.03	0.99	1.08		1.03(0.99-1.08)		1.03(0.99-1.08)			0.180197
COPD	rs10740101	G	A	0.127	0.000985963	NA	0.774068	FALSE	FALSE	FALSE	ukb-d-COPD_EXCL	10	64746142	0.00073571	361194	0.180197	COPD differential diagnosis || id:ukb-d-COPD_EXCL	COPD differential diagnosis	COPD differential diagnosis || ||	TRUE	igd	0.001	4.42e-08	regular glucosamine use.txt	TRUE	reported	1Qxkn0	textfile	2	TRUE	1.00099	0.999544	1.00243		1.00099	0.999544	1.00243		1	1	1		1(1-1)		1(1-1)			0.274611
	rs10840899	A	G	-0.108	-0.000686756	NA	0.398392	FALSE	FALSE	FALSE	ukb-d-COPD_EXCL	12	17996887	0.000628605	361194	0.274611	COPD differential diagnosis || id:ukb-d-COPD_EXCL	COPD differential diagnosis	COPD differential diagnosis || ||	TRUE	igd	0.001	4.75e-08	regular glucosamine use.txt	TRUE	reported	1Qxkn0	textfile	2	TRUE	0.999313	0.998083	1.00055		0.999313	0.998083	1.00055		1	1	1		1(1-1)		1(1-1)			0.184551
	rs1509952	T	C	0.127	0.000975711	NA	0.774042	FALSE	FALSE	FALSE	ukb-d-COPD_EXCL	10	64739668	0.000735346	361194	0.184551	COPD differential diagnosis || id:ukb-d-COPD_EXCL	COPD differential diagnosis	COPD differential diagnosis || ||	TRUE	igd	0.001	3.96e-08	regular glucosamine use.txt	TRUE	reported	1Qxkn0	textfile	2	TRUE	1.00098	0.999535	1.00242		1.00098	0.999535	1.00242		1	1	1		1(1-1)		1(1-1)			0.15847
	rs4746746	T	C	0.126	0.00103661	NA	0.774373	FALSE	FALSE	FALSE	ukb-d-COPD_EXCL	10	64699981	0.00073506	361194	0.15847	COPD differential diagnosis || id:ukb-d-COPD_EXCL	COPD differential diagnosis	COPD differential diagnosis || ||	TRUE	igd	0.001	4.81e-08	regular glucosamine use.txt	TRUE	reported	1Qxkn0	textfile	2	TRUE	1.00104	0.999596	1.00248		1.00104	0.999596	1.00248		1	1	1		1(1-1)		1(1-1)			0.123885
	rs6479846	C	A	0.126	0.00112759	NA	0.773207	FALSE	FALSE	FALSE	ukb-d-COPD_EXCL	10	64655471	0.000732832	361194	0.123885	COPD differential diagnosis || id:ukb-d-COPD_EXCL	COPD differential diagnosis	COPD differential diagnosis || ||	TRUE	igd	0.001	4.87e-08	regular glucosamine use.txt	TRUE	reported	1Qxkn0	textfile	2	TRUE	1.00113	0.999691	1.00257		1.00113	0.999691	1.00257		1	1	1		1(1-1)		1(1-1)			0.125311
	rs6479848	C	T	0.126	0.00112345	NA	0.773231	FALSE	FALSE	FALSE	ukb-d-COPD_EXCL	10	64659101	0.000732908	361194	0.125311	COPD differential diagnosis || id:ukb-d-COPD_EXCL	COPD differential diagnosis	COPD differential diagnosis || ||	TRUE	igd	0.001	4.94e-08	regular glucosamine use.txt	TRUE	reported	1Qxkn0	textfile	2	TRUE	1.00112	0.999687	1.00256		1.00112	0.999687	1.00256		1	1	1		1(1-1)		1(1-1)			0.180566
	rs6479860	T	C	0.127	0.000985151	NA	0.77409	FALSE	FALSE	FALSE	ukb-d-COPD_EXCL	10	64745865	0.000735727	361194	0.180566	COPD differential diagnosis || id:ukb-d-COPD_EXCL	COPD differential diagnosis	COPD differential diagnosis || ||	TRUE	igd	0.001	4.58e-08	regular glucosamine use.txt	TRUE	reported	1Qxkn0	textfile	2	TRUE	1.00099	0.999543	1.00243		1.00099	0.999543	1.00243		1	1	1		1(1-1)		1(1-1)			0.0833393
	rs7100204	C	T	0.127	0.00127451	NA	0.775017	FALSE	FALSE	FALSE	ukb-d-COPD_EXCL	10	64640543	0.000736017	361194	0.0833393	COPD differential diagnosis || id:ukb-d-COPD_EXCL	COPD differential diagnosis	COPD differential diagnosis || ||	TRUE	igd	0.001	4.02e-08	regular glucosamine use.txt	TRUE	reported	1Qxkn0	textfile	2	TRUE	1.00128	0.999832	1.00272		1.00128	0.999832	1.00272		1	1	1		1(1-1)		1(1-1)			0.0820597
	rs7100320	C	T	0.129	0.00128026	NA	0.77518	FALSE	FALSE	FALSE	ukb-d-COPD_EXCL	10	64640594	0.000736261	361194	0.0820597	COPD differential diagnosis || id:ukb-d-COPD_EXCL	COPD differential diagnosis	COPD differential diagnosis || ||	TRUE	igd	0.001	2.91e-08	regular glucosamine use.txt	TRUE	reported	1Qxkn0	textfile	2	TRUE	1.00128	0.999837	1.00273		1.00128	0.999837	1.00273		1	1	1		1(1-1)		1(1-1)			0.296153
	rs7665570	A	C	0.123	0.000907219	NA	0.146582	FALSE	FALSE	FALSE	ukb-d-COPD_EXCL	4	42152351	0.000868385	361194	0.296153	COPD differential diagnosis || id:ukb-d-COPD_EXCL	COPD differential diagnosis	COPD differential diagnosis || ||	TRUE	igd	0.001	4.34e-08	regular glucosamine use.txt	TRUE	reported	1Qxkn0	textfile	2	TRUE	1.00091	0.999206	1.00261		1.00091	0.999206	1.00261		1	1	1		1(1-1)		1(1-1)			0.0351803
Asthma	rs10740101	G	A	0.127	0.0265	NA	0.6892	FALSE	FALSE	FALSE	finn-b-J10_ASTHMA_EXMORE	10	64746142	0.0126	NA	0.0351803	Asthma (more controls excluded) || id:finn-b-J10_ASTHMA_EXMORE	Asthma (more controls excluded)	Asthma (more controls excluded) || ||	TRUE	igd	0.001	4.42e-08	regular glucosamine use.txt	TRUE	reported	KZK2XA	textfile	2	TRUE	1.02685	1.00181	1.05253		1.02685	1.00181	1.05253		1.03	1	1.05		1.03(1-1.05)		1.03(1-1.05)			0.7999
	rs10840899	A	G	-0.108	-0.003	NA	0.3818	FALSE	FALSE	FALSE	finn-b-J10_ASTHMA_EXMORE	12	17996887	0.012	NA	0.7999	Asthma (more controls excluded) || id:finn-b-J10_ASTHMA_EXMORE	Asthma (more controls excluded)	Asthma (more controls excluded) || ||	TRUE	igd	0.001	4.75e-08	regular glucosamine use.txt	TRUE	reported	KZK2XA	textfile	2	TRUE	0.997004	0.973829	1.02073		0.997004	0.973829	1.02073		1	0.97	1.02		1(0.97-1.02)		1(0.97-1.02)			0.03065
	rs1509952	T	C	0.127	0.0272	NA	0.6875	FALSE	FALSE	FALSE	finn-b-J10_ASTHMA_EXMORE	10	64739668	0.0126	NA	0.03065	Asthma (more controls excluded) || id:finn-b-J10_ASTHMA_EXMORE	Asthma (more controls excluded)	Asthma (more controls excluded) || ||	TRUE	igd	0.001	3.96e-08	regular glucosamine use.txt	TRUE	reported	KZK2XA	textfile	2	TRUE	1.02757	1.00251	1.05327		1.02757	1.00251	1.05327		1.03	1	1.05		1.03(1-1.05)		1.03(1-1.05)			0.0371099
	rs4746746	T	C	0.126	0.0262	NA	0.6893	FALSE	FALSE	FALSE	finn-b-J10_ASTHMA_EXMORE	10	64699981	0.0126	NA	0.0371099	Asthma (more controls excluded) || id:finn-b-J10_ASTHMA_EXMORE	Asthma (more controls excluded)	Asthma (more controls excluded) || ||	TRUE	igd	0.001	4.81e-08	regular glucosamine use.txt	TRUE	reported	KZK2XA	textfile	2	TRUE	1.02655	1.00151	1.05221		1.02655	1.00151	1.05221		1.03	1	1.05		1.03(1-1.05)		1.03(1-1.05)			0.0558895
	rs6479846	C	A	0.126	0.0241	NA	0.69	FALSE	FALSE	FALSE	finn-b-J10_ASTHMA_EXMORE	10	64655471	0.0126	NA	0.0558895	Asthma (more controls excluded) || id:finn-b-J10_ASTHMA_EXMORE	Asthma (more controls excluded)	Asthma (more controls excluded) || ||	TRUE	igd	0.001	4.87e-08	regular glucosamine use.txt	TRUE	reported	KZK2XA	textfile	2	TRUE	1.02439	0.999404	1.05001		1.02439	0.999404	1.05001		1.02	1	1.05		1.02(1-1.05)		1.02(1-1.05)			0.0552803
	rs6479848	C	T	0.126	0.0241	NA	0.6903	FALSE	FALSE	FALSE	finn-b-J10_ASTHMA_EXMORE	10	64659101	0.0126	NA	0.0552803	Asthma (more controls excluded) || id:finn-b-J10_ASTHMA_EXMORE	Asthma (more controls excluded)	Asthma (more controls excluded) || ||	TRUE	igd	0.001	4.94e-08	regular glucosamine use.txt	TRUE	reported	KZK2XA	textfile	2	TRUE	1.02439	0.999404	1.05001		1.02439	0.999404	1.05001		1.02	1	1.05		1.02(1-1.05)		1.02(1-1.05)			0.0349004
	rs6479860	T	C	0.127	0.0266	NA	0.6892	FALSE	FALSE	FALSE	finn-b-J10_ASTHMA_EXMORE	10	64745865	0.0126	NA	0.0349004	Asthma (more controls excluded) || id:finn-b-J10_ASTHMA_EXMORE	Asthma (more controls excluded)	Asthma (more controls excluded) || ||	TRUE	igd	0.001	4.58e-08	regular glucosamine use.txt	TRUE	reported	KZK2XA	textfile	2	TRUE	1.02696	1.00191	1.05263		1.02696	1.00191	1.05263		1.03	1	1.05		1.03(1-1.05)		1.03(1-1.05)			0.04343
	rs7100204	C	T	0.127	0.0256	NA	0.695	FALSE	FALSE	FALSE	finn-b-J10_ASTHMA_EXMORE	10	64640543	0.0127	NA	0.04343	Asthma (more controls excluded) || id:finn-b-J10_ASTHMA_EXMORE	Asthma (more controls excluded)	Asthma (more controls excluded) || ||	TRUE	igd	0.001	4.02e-08	regular glucosamine use.txt	TRUE	reported	KZK2XA	textfile	2	TRUE	1.02593	1.00071	1.05179		1.02593	1.00071	1.05179		1.03	1	1.05		1.03(1-1.05)		1.03(1-1.05)			0.0385603
	rs7100320	C	T	0.129	0.0262	NA	0.6952	FALSE	FALSE	FALSE	finn-b-J10_ASTHMA_EXMORE	10	64640594	0.0127	NA	0.0385603	Asthma (more controls excluded) || id:finn-b-J10_ASTHMA_EXMORE	Asthma (more controls excluded)	Asthma (more controls excluded) || ||	TRUE	igd	0.001	2.91e-08	regular glucosamine use.txt	TRUE	reported	KZK2XA	textfile	2	TRUE	1.02655	1.00131	1.05242		1.02655	1.00131	1.05242		1.03	1	1.05		1.03(1-1.05)		1.03(1-1.05)			0.714801
	rs7665570	A	C	0.123	0.006	NA	0.1464	FALSE	FALSE	FALSE	finn-b-J10_ASTHMA_EXMORE	4	42152351	0.0165	NA	0.714801	Asthma (more controls excluded) || id:finn-b-J10_ASTHMA_EXMORE	Asthma (more controls excluded)	Asthma (more controls excluded) || ||	TRUE	igd	0.001	4.34e-08	regular glucosamine use.txt	TRUE	reported	KZK2XA	textfile	2	TRUE	1.00602	0.974004	1.03908		1.00602	0.974004	1.03908		1.01	0.97	1.04		1.01(0.97-1.04)		1.01(0.97-1.04)			0.0210601
Interstitial lung disease	rs10740101	G	A	0.127	-0.0819	NA	0.6904	FALSE	FALSE	FALSE	finn-b-ILD	10	64746142	0.0355	NA	0.0210601	Interstitial lung disease || id:finn-b-ILD	Interstitial lung disease	Interstitial lung disease || ||	TRUE	igd	0.001	4.42e-08	regular glucosamine use.txt	TRUE	reported	UmyJrk	textfile	2	TRUE	0.921364	0.859435	0.987756		0.921364	0.859435	0.987756		0.92	0.86	0.99		0.92(0.86-0.99)		0.92(0.86-0.99)			0.8882
	rs10840899	A	G	-0.108	-0.0047	NA	0.3824	FALSE	FALSE	FALSE	finn-b-ILD	12	17996887	0.0337	NA	0.8882	Interstitial lung disease || id:finn-b-ILD	Interstitial lung disease	Interstitial lung disease || ||	TRUE	igd	0.001	4.75e-08	regular glucosamine use.txt	TRUE	reported	UmyJrk	textfile	2	TRUE	0.995311	0.931693	1.06327		0.995311	0.931693	1.06327		1	0.93	1.06		1(0.93-1.06)		1(0.93-1.06)			0.0220298
	rs1509952	T	C	0.127	-0.0811	NA	0.6887	FALSE	FALSE	FALSE	finn-b-ILD	10	64739668	0.0354	NA	0.0220298	Interstitial lung disease || id:finn-b-ILD	Interstitial lung disease	Interstitial lung disease || ||	TRUE	igd	0.001	3.96e-08	regular glucosamine use.txt	TRUE	reported	UmyJrk	textfile	2	TRUE	0.922101	0.860291	0.988352		0.922101	0.860291	0.988352		0.92	0.86	0.99		0.92(0.86-0.99)		0.92(0.86-0.99)			0.0252703
	rs4746746	T	C	0.126	-0.0794	NA	0.6906	FALSE	FALSE	FALSE	finn-b-ILD	10	64699981	0.0355	NA	0.0252703	Interstitial lung disease || id:finn-b-ILD	Interstitial lung disease	Interstitial lung disease || ||	TRUE	igd	0.001	4.81e-08	regular glucosamine use.txt	TRUE	reported	UmyJrk	textfile	2	TRUE	0.92367	0.861586	0.990228		0.92367	0.861586	0.990228		0.92	0.86	0.99		0.92(0.86-0.99)		0.92(0.86-0.99)			0.0185102
	rs6479846	C	A	0.126	-0.0836	NA	0.6914	FALSE	FALSE	FALSE	finn-b-ILD	10	64655471	0.0355	NA	0.0185102	Interstitial lung disease || id:finn-b-ILD	Interstitial lung disease	Interstitial lung disease || ||	TRUE	igd	0.001	4.87e-08	regular glucosamine use.txt	TRUE	reported	UmyJrk	textfile	2	TRUE	0.919799	0.857975	0.986078		0.919799	0.857975	0.986078		0.92	0.86	0.99		0.92(0.86-0.99)		0.92(0.86-0.99)			0.0182701
	rs6479848	C	T	0.126	-0.0838	NA	0.6917	FALSE	FALSE	FALSE	finn-b-ILD	10	64659101	0.0355	NA	0.0182701	Interstitial lung disease || id:finn-b-ILD	Interstitial lung disease	Interstitial lung disease || ||	TRUE	igd	0.001	4.94e-08	regular glucosamine use.txt	TRUE	reported	UmyJrk	textfile	2	TRUE	0.919615	0.857804	0.985881		0.919615	0.857804	0.985881		0.92	0.86	0.99		0.92(0.86-0.99)		0.92(0.86-0.99)			0.02108
	rs6479860	T	C	0.127	-0.0819	NA	0.6904	FALSE	FALSE	FALSE	finn-b-ILD	10	64745865	0.0355	NA	0.02108	Interstitial lung disease || id:finn-b-ILD	Interstitial lung disease	Interstitial lung disease || ||	TRUE	igd	0.001	4.58e-08	regular glucosamine use.txt	TRUE	reported	UmyJrk	textfile	2	TRUE	0.921364	0.859435	0.987756		0.921364	0.859435	0.987756		0.92	0.86	0.99		0.92(0.86-0.99)		0.92(0.86-0.99)			0.0223198
	rs7100204	C	T	0.127	-0.0815	NA	0.6963	FALSE	FALSE	FALSE	finn-b-ILD	10	64640543	0.0357	NA	0.0223198	Interstitial lung disease || id:finn-b-ILD	Interstitial lung disease	Interstitial lung disease || ||	TRUE	igd	0.001	4.02e-08	regular glucosamine use.txt	TRUE	reported	UmyJrk	textfile	2	TRUE	0.921733	0.859442	0.988538		0.921733	0.859442	0.988538		0.92	0.86	0.99		0.92(0.86-0.99)		0.92(0.86-0.99)			0.0208401
	rs7100320	C	T	0.129	-0.0824	NA	0.6965	FALSE	FALSE	FALSE	finn-b-ILD	10	64640594	0.0357	NA	0.0208401	Interstitial lung disease || id:finn-b-ILD	Interstitial lung disease	Interstitial lung disease || ||	TRUE	igd	0.001	2.91e-08	regular glucosamine use.txt	TRUE	reported	UmyJrk	textfile	2	TRUE	0.920904	0.858669	0.987649		0.920904	0.858669	0.987649		0.92	0.86	0.99		0.92(0.86-0.99)		0.92(0.86-0.99)			0.6048
	rs7665570	A	C	0.123	-0.024	NA	0.1468	FALSE	FALSE	FALSE	finn-b-ILD	4	42152351	0.0465	NA	0.6048	Interstitial lung disease || id:finn-b-ILD	Interstitial lung disease	Interstitial lung disease || ||	TRUE	igd	0.001	4.34e-08	regular glucosamine use.txt	TRUE	reported	UmyJrk	textfile	2	TRUE	0.976286	0.891241	1.06945		0.976286	0.891241	1.06945		0.98	0.89	1.07		0.98(0.89-1.07)		0.98(0.89-1.07)
Digestive diseases																															1	1	1		1	1	1		1	1	1		1(1-1)		1(1-1)			0.29
Gastritis	rs10740101	G	A	0.127	0.000291236	NA	0.773223	FALSE	FALSE	FALSE	ukb-b-15340	10	64746142	0.000274562	463010	0.29	Diagnoses - secondary ICD10: K29.7 Gastritis, unspecified || id:ukb-b-15340	Diagnoses - secondary ICD10: K29.7 Gastritis, unspecified	Diagnoses - secondary ICD10: K29.7 Gastritis, unspecified || ||	TRUE	igd	0.001	4.42e-08	regular glucosamine use.txt	TRUE	reported	7TYaNx	textfile	2	TRUE	1.00029	0.999753	1.00083		1.00029	0.999753	1.00083		1	1	1		1(1-1)		1(1-1)			0.77
	rs10840899	A	G	-0.108	-6.9e-05	NA	0.397791	FALSE	FALSE	FALSE	ukb-b-15340	12	17996887	0.000235094	463010	0.77	Diagnoses - secondary ICD10: K29.7 Gastritis, unspecified || id:ukb-b-15340	Diagnoses - secondary ICD10: K29.7 Gastritis, unspecified	Diagnoses - secondary ICD10: K29.7 Gastritis, unspecified || ||	TRUE	igd	0.001	4.75e-08	regular glucosamine use.txt	TRUE	reported	7TYaNx	textfile	2	TRUE	0.999931	0.99947	1.00039		0.999931	0.99947	1.00039		1	1	1		1(1-1)		1(1-1)			0.32
	rs1509952	T	C	0.127	0.000273873	NA	0.773426	FALSE	FALSE	FALSE	ukb-b-15340	10	64739668	0.000274536	463010	0.32	Diagnoses - secondary ICD10: K29.7 Gastritis, unspecified || id:ukb-b-15340	Diagnoses - secondary ICD10: K29.7 Gastritis, unspecified	Diagnoses - secondary ICD10: K29.7 Gastritis, unspecified || ||	TRUE	igd	0.001	3.96e-08	regular glucosamine use.txt	TRUE	reported	7TYaNx	textfile	2	TRUE	1.00027	0.999736	1.00081		1.00027	0.999736	1.00081		1	1	1		1(1-1)		1(1-1)			0.29
	rs4746746	T	C	0.126	0.000291548	NA	0.773569	FALSE	FALSE	FALSE	ukb-b-15340	10	64699981	0.000274355	463010	0.29	Diagnoses - secondary ICD10: K29.7 Gastritis, unspecified || id:ukb-b-15340	Diagnoses - secondary ICD10: K29.7 Gastritis, unspecified	Diagnoses - secondary ICD10: K29.7 Gastritis, unspecified || ||	TRUE	igd	0.001	4.81e-08	regular glucosamine use.txt	TRUE	reported	7TYaNx	textfile	2	TRUE	1.00029	0.999754	1.00083		1.00029	0.999754	1.00083		1	1	1		1(1-1)		1(1-1)			0.24
	rs6479846	C	A	0.126	0.00031914	NA	0.772424	FALSE	FALSE	FALSE	ukb-b-15340	10	64655471	0.000273474	463010	0.24	Diagnoses - secondary ICD10: K29.7 Gastritis, unspecified || id:ukb-b-15340	Diagnoses - secondary ICD10: K29.7 Gastritis, unspecified	Diagnoses - secondary ICD10: K29.7 Gastritis, unspecified || ||	TRUE	igd	0.001	4.87e-08	regular glucosamine use.txt	TRUE	reported	7TYaNx	textfile	2	TRUE	1.00032	0.999783	1.00086		1.00032	0.999783	1.00086		1	1	1		1(1-1)		1(1-1)			0.24
	rs6479848	C	T	0.126	0.000320502	NA	0.772446	FALSE	FALSE	FALSE	ukb-b-15340	10	64659101	0.000273501	463010	0.24	Diagnoses - secondary ICD10: K29.7 Gastritis, unspecified || id:ukb-b-15340	Diagnoses - secondary ICD10: K29.7 Gastritis, unspecified	Diagnoses - secondary ICD10: K29.7 Gastritis, unspecified || ||	TRUE	igd	0.001	4.94e-08	regular glucosamine use.txt	TRUE	reported	7TYaNx	textfile	2	TRUE	1.00032	0.999784	1.00086		1.00032	0.999784	1.00086		1	1	1		1(1-1)		1(1-1)			0.28
	rs6479860	T	C	0.127	0.000294743	NA	0.77328	FALSE	FALSE	FALSE	ukb-b-15340	10	64745865	0.00027459	463010	0.28	Diagnoses - secondary ICD10: K29.7 Gastritis, unspecified || id:ukb-b-15340	Diagnoses - secondary ICD10: K29.7 Gastritis, unspecified	Diagnoses - secondary ICD10: K29.7 Gastritis, unspecified || ||	TRUE	igd	0.001	4.58e-08	regular glucosamine use.txt	TRUE	reported	7TYaNx	textfile	2	TRUE	1.00029	0.999757	1.00083		1.00029	0.999757	1.00083		1	1	1		1(1-1)		1(1-1)			0.31
	rs7100204	C	T	0.127	0.000277674	NA	0.774336	FALSE	FALSE	FALSE	ukb-b-15340	10	64640543	0.000274737	463010	0.31	Diagnoses - secondary ICD10: K29.7 Gastritis, unspecified || id:ukb-b-15340	Diagnoses - secondary ICD10: K29.7 Gastritis, unspecified	Diagnoses - secondary ICD10: K29.7 Gastritis, unspecified || ||	TRUE	igd	0.001	4.02e-08	regular glucosamine use.txt	TRUE	reported	7TYaNx	textfile	2	TRUE	1.00028	0.999739	1.00082		1.00028	0.999739	1.00082		1	1	1		1(1-1)		1(1-1)			0.3
	rs7100320	C	T	0.129	0.000287615	NA	0.774499	FALSE	FALSE	FALSE	ukb-b-15340	10	64640594	0.000274828	463010	0.3	Diagnoses - secondary ICD10: K29.7 Gastritis, unspecified || id:ukb-b-15340	Diagnoses - secondary ICD10: K29.7 Gastritis, unspecified	Diagnoses - secondary ICD10: K29.7 Gastritis, unspecified || ||	TRUE	igd	0.001	2.91e-08	regular glucosamine use.txt	TRUE	reported	7TYaNx	textfile	2	TRUE	1.00029	0.999749	1.00083		1.00029	0.999749	1.00083		1	1	1		1(1-1)		1(1-1)			0.11
	rs7665570	A	C	0.123	-0.000519515	NA	0.146387	FALSE	FALSE	FALSE	ukb-b-15340	4	42152351	0.000324796	463010	0.11	Diagnoses - secondary ICD10: K29.7 Gastritis, unspecified || id:ukb-b-15340	Diagnoses - secondary ICD10: K29.7 Gastritis, unspecified	Diagnoses - secondary ICD10: K29.7 Gastritis, unspecified || ||	TRUE	igd	0.001	4.34e-08	regular glucosamine use.txt	TRUE	reported	7TYaNx	textfile	2	TRUE	0.999481	0.998845	1.00012		0.999481	0.998845	1.00012		1	1	1		1(1-1)		1(1-1)			0.0473598
Cholelithiasis	rs10740101	G	A	0.127	0.000821029	NA	0.773035	FALSE	FALSE	FALSE	ukb-a-559	10	64746142	0.000414017	337199	0.0473598	Diagnoses - main ICD10: K80 Cholelithiasis || id:ukb-a-559	Diagnoses - main ICD10: K80 Cholelithiasis	Diagnoses - main ICD10: K80 Cholelithiasis || ||	TRUE	igd	0.001	4.42e-08	regular glucosamine use.txt	TRUE	reported	4Ar6Ye	textfile	2	TRUE	1.00082	1.00001	1.00163		1.00082	1.00001	1.00163		1	1	1		1(1-1)		1(1-1)			0.506154
	rs10840899	A	G	-0.108	-0.000235663	NA	0.398659	FALSE	FALSE	FALSE	ukb-a-559	12	17996887	0.000354467	337199	0.506154	Diagnoses - main ICD10: K80 Cholelithiasis || id:ukb-a-559	Diagnoses - main ICD10: K80 Cholelithiasis	Diagnoses - main ICD10: K80 Cholelithiasis || ||	TRUE	igd	0.001	4.75e-08	regular glucosamine use.txt	TRUE	reported	4Ar6Ye	textfile	2	TRUE	0.999764	0.99907	1.00046		0.999764	0.99907	1.00046		1	1	1		1(1-1)		1(1-1)			0.0478729
	rs1509952	T	C	0.127	0.000818718	NA	0.772949	FALSE	FALSE	FALSE	ukb-a-559	10	64739668	0.000413806	337199	0.0478729	Diagnoses - main ICD10: K80 Cholelithiasis || id:ukb-a-559	Diagnoses - main ICD10: K80 Cholelithiasis	Diagnoses - main ICD10: K80 Cholelithiasis || ||	TRUE	igd	0.001	3.96e-08	regular glucosamine use.txt	TRUE	reported	4Ar6Ye	textfile	2	TRUE	1.00082	1.00001	1.00163		1.00082	1.00001	1.00163		1	1	1		1(1-1)		1(1-1)			0.0399209
	rs4746746	T	C	0.126	0.000849926	NA	0.773313	FALSE	FALSE	FALSE	ukb-a-559	10	64699981	0.000413676	337199	0.0399209	Diagnoses - main ICD10: K80 Cholelithiasis || id:ukb-a-559	Diagnoses - main ICD10: K80 Cholelithiasis	Diagnoses - main ICD10: K80 Cholelithiasis || ||	TRUE	igd	0.001	4.81e-08	regular glucosamine use.txt	TRUE	reported	4Ar6Ye	textfile	2	TRUE	1.00085	1.00004	1.00166		1.00085	1.00004	1.00166		1	1	1		1(1-1)		1(1-1)			0.0249638
	rs6479846	C	A	0.126	0.000924555	NA	0.772077	FALSE	FALSE	FALSE	ukb-a-559	10	64655471	0.000412384	337199	0.0249638	Diagnoses - main ICD10: K80 Cholelithiasis || id:ukb-a-559	Diagnoses - main ICD10: K80 Cholelithiasis	Diagnoses - main ICD10: K80 Cholelithiasis || ||	TRUE	igd	0.001	4.87e-08	regular glucosamine use.txt	TRUE	reported	4Ar6Ye	textfile	2	TRUE	1.00092	1.00012	1.00173		1.00092	1.00012	1.00173		1	1	1		1(1-1)		1(1-1)			0.0253635
	rs6479848	C	T	0.126	0.000922117	NA	0.772081	FALSE	FALSE	FALSE	ukb-a-559	10	64659101	0.000412427	337199	0.0253635	Diagnoses - main ICD10: K80 Cholelithiasis || id:ukb-a-559	Diagnoses - main ICD10: K80 Cholelithiasis	Diagnoses - main ICD10: K80 Cholelithiasis || ||	TRUE	igd	0.001	4.94e-08	regular glucosamine use.txt	TRUE	reported	4Ar6Ye	textfile	2	TRUE	1.00092	1.00011	1.00173		1.00092	1.00011	1.00173		1	1	1		1(1-1)		1(1-1)			0.0476628
	rs6479860	T	C	0.127	0.000819922	NA	0.773036	FALSE	FALSE	FALSE	ukb-a-559	10	64745865	0.000414026	337199	0.0476628	Diagnoses - main ICD10: K80 Cholelithiasis || id:ukb-a-559	Diagnoses - main ICD10: K80 Cholelithiasis	Diagnoses - main ICD10: K80 Cholelithiasis || ||	TRUE	igd	0.001	4.58e-08	regular glucosamine use.txt	TRUE	reported	4Ar6Ye	textfile	2	TRUE	1.00082	1.00001	1.00163		1.00082	1.00001	1.00163		1	1	1		1(1-1)		1(1-1)			0.0230436
	rs7100204	C	T	0.127	0.00094136	NA	0.773846	FALSE	FALSE	FALSE	ukb-a-559	10	64640543	0.000414199	337199	0.0230436	Diagnoses - main ICD10: K80 Cholelithiasis || id:ukb-a-559	Diagnoses - main ICD10: K80 Cholelithiasis	Diagnoses - main ICD10: K80 Cholelithiasis || ||	TRUE	igd	0.001	4.02e-08	regular glucosamine use.txt	TRUE	reported	4Ar6Ye	textfile	2	TRUE	1.00094	1.00013	1.00175		1.00094	1.00013	1.00175		1	1	1		1(1-1)		1(1-1)			0.0249569
	rs7100320	C	T	0.129	0.000928969	NA	0.774016	FALSE	FALSE	FALSE	ukb-a-559	10	64640594	0.000414334	337199	0.0249569	Diagnoses - main ICD10: K80 Cholelithiasis || id:ukb-a-559	Diagnoses - main ICD10: K80 Cholelithiasis	Diagnoses - main ICD10: K80 Cholelithiasis || ||	TRUE	igd	0.001	2.91e-08	regular glucosamine use.txt	TRUE	reported	4Ar6Ye	textfile	2	TRUE	1.00093	1.00012	1.00174		1.00093	1.00012	1.00174		1	1	1		1(1-1)		1(1-1)			0.486166
	rs7665570	A	C	0.123	-0.00034101	NA	0.146649	FALSE	FALSE	FALSE	ukb-a-559	4	42152351	0.000489662	337199	0.486166	Diagnoses - main ICD10: K80 Cholelithiasis || id:ukb-a-559	Diagnoses - main ICD10: K80 Cholelithiasis	Diagnoses - main ICD10: K80 Cholelithiasis || ||	TRUE	igd	0.001	4.34e-08	regular glucosamine use.txt	TRUE	reported	4Ar6Ye	textfile	2	TRUE	0.999659	0.9987	1.00062		0.999659	0.9987	1.00062		1	1	1		1(1-1)		1(1-1)			0.0351698
Inflammatory Bowel Disease	rs10740101	G	A	0.127	-0.0453	NA	0.6903	FALSE	FALSE	FALSE	finn-b-K11_IBD	10	64746142	0.0215	NA	0.0351698	Inflammatory bowel disease || id:finn-b-K11_IBD	Inflammatory bowel disease	Inflammatory bowel disease || ||	TRUE	igd	0.001	4.42e-08	regular glucosamine use.txt	TRUE	reported	alz9uM	textfile	2	TRUE	0.955711	0.916274	0.996845		0.955711	0.916274	0.996845		0.96	0.92	1		0.96(0.92-1)		0.96(0.92-1)			0.9337
	rs10840899	A	G	-0.108	0.0017	NA	0.3823	FALSE	FALSE	FALSE	finn-b-K11_IBD	12	17996887	0.0204	NA	0.9337	Inflammatory bowel disease || id:finn-b-K11_IBD	Inflammatory bowel disease	Inflammatory bowel disease || ||	TRUE	igd	0.001	4.75e-08	regular glucosamine use.txt	TRUE	reported	alz9uM	textfile	2	TRUE	1.0017	0.96244	1.04256		1.0017	0.96244	1.04256		1	0.96	1.04		1(0.96-1.04)		1(0.96-1.04)			0.0506396
	rs1509952	T	C	0.127	-0.0419	NA	0.6886	FALSE	FALSE	FALSE	finn-b-K11_IBD	10	64739668	0.0215	NA	0.0506396	Inflammatory bowel disease || id:finn-b-K11_IBD	Inflammatory bowel disease	Inflammatory bowel disease || ||	TRUE	igd	0.001	3.96e-08	regular glucosamine use.txt	TRUE	reported	alz9uM	textfile	2	TRUE	0.958966	0.919394	1.00024		0.958966	0.919394	1.00024		0.96	0.92	1		0.96(0.92-1)		0.96(0.92-1)			0.0377703
	rs4746746	T	C	0.126	-0.0446	NA	0.6905	FALSE	FALSE	FALSE	finn-b-K11_IBD	10	64699981	0.0215	NA	0.0377703	Inflammatory bowel disease || id:finn-b-K11_IBD	Inflammatory bowel disease	Inflammatory bowel disease || ||	TRUE	igd	0.001	4.81e-08	regular glucosamine use.txt	TRUE	reported	alz9uM	textfile	2	TRUE	0.95638	0.916915	0.997543		0.95638	0.916915	0.997543		0.96	0.92	1		0.96(0.92-1)		0.96(0.92-1)			0.0429705
	rs6479846	C	A	0.126	-0.0435	NA	0.6913	FALSE	FALSE	FALSE	finn-b-K11_IBD	10	64655471	0.0215	NA	0.0429705	Inflammatory bowel disease || id:finn-b-K11_IBD	Inflammatory bowel disease	Inflammatory bowel disease || ||	TRUE	igd	0.001	4.87e-08	regular glucosamine use.txt	TRUE	reported	alz9uM	textfile	2	TRUE	0.957433	0.917925	0.998641		0.957433	0.917925	0.998641		0.96	0.92	1		0.96(0.92-1)		0.96(0.92-1)			0.04302
	rs6479848	C	T	0.126	-0.0435	NA	0.6916	FALSE	FALSE	FALSE	finn-b-K11_IBD	10	64659101	0.0215	NA	0.04302	Inflammatory bowel disease || id:finn-b-K11_IBD	Inflammatory bowel disease	Inflammatory bowel disease || ||	TRUE	igd	0.001	4.94e-08	regular glucosamine use.txt	TRUE	reported	alz9uM	textfile	2	TRUE	0.957433	0.917925	0.998641		0.957433	0.917925	0.998641		0.96	0.92	1		0.96(0.92-1)		0.96(0.92-1)			0.0352201
	rs6479860	T	C	0.127	-0.0453	NA	0.6903	FALSE	FALSE	FALSE	finn-b-K11_IBD	10	64745865	0.0215	NA	0.0352201	Inflammatory bowel disease || id:finn-b-K11_IBD	Inflammatory bowel disease	Inflammatory bowel disease || ||	TRUE	igd	0.001	4.58e-08	regular glucosamine use.txt	TRUE	reported	alz9uM	textfile	2	TRUE	0.955711	0.916274	0.996845		0.955711	0.916274	0.996845		0.96	0.92	1		0.96(0.92-1)		0.96(0.92-1)			0.05611
	rs7100204	C	T	0.127	-0.0413	NA	0.6962	FALSE	FALSE	FALSE	finn-b-K11_IBD	10	64640543	0.0216	NA	0.05611	Inflammatory bowel disease || id:finn-b-K11_IBD	Inflammatory bowel disease	Inflammatory bowel disease || ||	TRUE	igd	0.001	4.02e-08	regular glucosamine use.txt	TRUE	reported	alz9uM	textfile	2	TRUE	0.959541	0.919766	1.00104		0.959541	0.919766	1.00104		0.96	0.92	1		0.96(0.92-1)		0.96(0.92-1)			0.0534995
	rs7100320	C	T	0.129	-0.0417	NA	0.6964	FALSE	FALSE	FALSE	finn-b-K11_IBD	10	64640594	0.0216	NA	0.0534995	Inflammatory bowel disease || id:finn-b-K11_IBD	Inflammatory bowel disease	Inflammatory bowel disease || ||	TRUE	igd	0.001	2.91e-08	regular glucosamine use.txt	TRUE	reported	alz9uM	textfile	2	TRUE	0.959157	0.919398	1.00064		0.959157	0.919398	1.00064		0.96	0.92	1		0.96(0.92-1)		0.96(0.92-1)			0.1504
	rs7665570	A	C	0.123	-0.0403	NA	0.1468	FALSE	FALSE	FALSE	finn-b-K11_IBD	4	42152351	0.028	NA	0.1504	Inflammatory bowel disease || id:finn-b-K11_IBD	Inflammatory bowel disease	Inflammatory bowel disease || ||	TRUE	igd	0.001	4.34e-08	regular glucosamine use.txt	TRUE	reported	alz9uM	textfile	2	TRUE	0.960501	0.909209	1.01469		0.960501	0.909209	1.01469		0.96	0.91	1.01		0.96(0.91-1.01)		0.96(0.91-1.01)			0.5
Irritable Bowel Syndrome	rs10740101	G	A	0.127	0.00025231	NA	0.773227	FALSE	FALSE	FALSE	ukb-b-2592	10	64746142	0.000376861	462933	0.5	Non-cancer illness code, self-reported: irritable bowel syndrome || id:ukb-b-2592	Non-cancer illness code, self-reported: irritable bowel syndrome	Non-cancer illness code, self-reported: irritable bowel syndrome || ||	TRUE	igd	0.001	4.42e-08	regular glucosamine use.txt	TRUE	reported	hj9ISy	textfile	2	TRUE	1.00025	0.999514	1.00099		1.00025	0.999514	1.00099		1	1	1		1(1-1)		1(1-1)			0.66
	rs10840899	A	G	-0.108	0.000140632	NA	0.397791	FALSE	FALSE	FALSE	ukb-b-2592	12	17996887	0.000322684	462933	0.66	Non-cancer illness code, self-reported: irritable bowel syndrome || id:ukb-b-2592	Non-cancer illness code, self-reported: irritable bowel syndrome	Non-cancer illness code, self-reported: irritable bowel syndrome || ||	TRUE	igd	0.001	4.75e-08	regular glucosamine use.txt	TRUE	reported	hj9ISy	textfile	2	TRUE	1.00014	0.999508	1.00077		1.00014	0.999508	1.00077		1	1	1		1(1-1)		1(1-1)			0.48
	rs1509952	T	C	0.127	0.000266646	NA	0.773429	FALSE	FALSE	FALSE	ukb-b-2592	10	64739668	0.000376826	462933	0.48	Non-cancer illness code, self-reported: irritable bowel syndrome || id:ukb-b-2592	Non-cancer illness code, self-reported: irritable bowel syndrome	Non-cancer illness code, self-reported: irritable bowel syndrome || ||	TRUE	igd	0.001	3.96e-08	regular glucosamine use.txt	TRUE	reported	hj9ISy	textfile	2	TRUE	1.00027	0.999528	1.00101		1.00027	0.999528	1.00101		1	1	1		1(1-1)		1(1-1)			0.57
	rs4746746	T	C	0.126	0.000211894	NA	0.773572	FALSE	FALSE	FALSE	ukb-b-2592	10	64699981	0.000376577	462933	0.57	Non-cancer illness code, self-reported: irritable bowel syndrome || id:ukb-b-2592	Non-cancer illness code, self-reported: irritable bowel syndrome	Non-cancer illness code, self-reported: irritable bowel syndrome || ||	TRUE	igd	0.001	4.81e-08	regular glucosamine use.txt	TRUE	reported	hj9ISy	textfile	2	TRUE	1.00021	0.999474	1.00095		1.00021	0.999474	1.00095		1	1	1		1(1-1)		1(1-1)			0.28
	rs6479846	C	A	0.126	0.000401518	NA	0.772427	FALSE	FALSE	FALSE	ukb-b-2592	10	64655471	0.00037537	462933	0.28	Non-cancer illness code, self-reported: irritable bowel syndrome || id:ukb-b-2592	Non-cancer illness code, self-reported: irritable bowel syndrome	Non-cancer illness code, self-reported: irritable bowel syndrome || ||	TRUE	igd	0.001	4.87e-08	regular glucosamine use.txt	TRUE	reported	hj9ISy	textfile	2	TRUE	1.0004	0.999666	1.00114		1.0004	0.999666	1.00114		1	1	1		1(1-1)		1(1-1)			0.28
	rs6479848	C	T	0.126	0.0004014	NA	0.772449	FALSE	FALSE	FALSE	ukb-b-2592	10	64659101	0.000375407	462933	0.28	Non-cancer illness code, self-reported: irritable bowel syndrome || id:ukb-b-2592	Non-cancer illness code, self-reported: irritable bowel syndrome	Non-cancer illness code, self-reported: irritable bowel syndrome || ||	TRUE	igd	0.001	4.94e-08	regular glucosamine use.txt	TRUE	reported	hj9ISy	textfile	2	TRUE	1.0004	0.999666	1.00114		1.0004	0.999666	1.00114		1	1	1		1(1-1)		1(1-1)			0.51
	rs6479860	T	C	0.127	0.000250839	NA	0.773284	FALSE	FALSE	FALSE	ukb-b-2592	10	64745865	0.000376899	462933	0.51	Non-cancer illness code, self-reported: irritable bowel syndrome || id:ukb-b-2592	Non-cancer illness code, self-reported: irritable bowel syndrome	Non-cancer illness code, self-reported: irritable bowel syndrome || ||	TRUE	igd	0.001	4.58e-08	regular glucosamine use.txt	TRUE	reported	hj9ISy	textfile	2	TRUE	1.00025	0.999512	1.00099		1.00025	0.999512	1.00099		1	1	1		1(1-1)		1(1-1)			0.29
	rs7100204	C	T	0.127	0.000400627	NA	0.774339	FALSE	FALSE	FALSE	ukb-b-2592	10	64640543	0.000377104	462933	0.29	Non-cancer illness code, self-reported: irritable bowel syndrome || id:ukb-b-2592	Non-cancer illness code, self-reported: irritable bowel syndrome	Non-cancer illness code, self-reported: irritable bowel syndrome || ||	TRUE	igd	0.001	4.02e-08	regular glucosamine use.txt	TRUE	reported	hj9ISy	textfile	2	TRUE	1.0004	0.999662	1.00114		1.0004	0.999662	1.00114		1	1	1		1(1-1)		1(1-1)			0.29
	rs7100320	C	T	0.129	0.000403102	NA	0.774502	FALSE	FALSE	FALSE	ukb-b-2592	10	64640594	0.00037723	462933	0.29	Non-cancer illness code, self-reported: irritable bowel syndrome || id:ukb-b-2592	Non-cancer illness code, self-reported: irritable bowel syndrome	Non-cancer illness code, self-reported: irritable bowel syndrome || ||	TRUE	igd	0.001	2.91e-08	regular glucosamine use.txt	TRUE	reported	hj9ISy	textfile	2	TRUE	1.0004	0.999664	1.00114		1.0004	0.999664	1.00114		1	1	1		1(1-1)		1(1-1)			0.98
	rs7665570	A	C	0.123	1.09e-05	NA	0.146389	FALSE	FALSE	FALSE	ukb-b-2592	4	42152351	0.000445795	462933	0.98	Non-cancer illness code, self-reported: irritable bowel syndrome || id:ukb-b-2592	Non-cancer illness code, self-reported: irritable bowel syndrome	Non-cancer illness code, self-reported: irritable bowel syndrome || ||	TRUE	igd	0.001	4.34e-08	regular glucosamine use.txt	TRUE	reported	hj9ISy	textfile	2	TRUE	1.00001	0.999138	1.00089		1.00001	0.999138	1.00089		1	1	1		1(1-1)		1(1-1)			0.507
Gastroesophageal Reflux Disease	rs10740101	G	A	0.127	-0.0097	NA	0.6904	FALSE	FALSE	FALSE	finn-b-K11_REFLUX	10	64746142	0.0146	NA	0.507	Gastro-oesophageal reflux disease || id:finn-b-K11_REFLUX	Gastro-oesophageal reflux disease	Gastro-oesophageal reflux disease || ||	TRUE	igd	0.001	4.42e-08	regular glucosamine use.txt	TRUE	reported	1wKi67	textfile	2	TRUE	0.990347	0.962409	1.0191		0.990347	0.962409	1.0191		0.99	0.96	1.02		0.99(0.96-1.02)		0.99(0.96-1.02)			0.3767
	rs10840899	A	G	-0.108	-0.0122	NA	0.3825	FALSE	FALSE	FALSE	finn-b-K11_REFLUX	12	17996887	0.0138	NA	0.3767	Gastro-oesophageal reflux disease || id:finn-b-K11_REFLUX	Gastro-oesophageal reflux disease	Gastro-oesophageal reflux disease || ||	TRUE	igd	0.001	4.75e-08	regular glucosamine use.txt	TRUE	reported	1wKi67	textfile	2	TRUE	0.987874	0.961512	1.01496		0.987874	0.961512	1.01496		0.99	0.96	1.01		0.99(0.96-1.01)		0.99(0.96-1.01)			0.4793
	rs1509952	T	C	0.127	-0.0103	NA	0.6888	FALSE	FALSE	FALSE	finn-b-K11_REFLUX	10	64739668	0.0145	NA	0.4793	Gastro-oesophageal reflux disease || id:finn-b-K11_REFLUX	Gastro-oesophageal reflux disease	Gastro-oesophageal reflux disease || ||	TRUE	igd	0.001	3.96e-08	regular glucosamine use.txt	TRUE	reported	1wKi67	textfile	2	TRUE	0.989753	0.96202	1.01829		0.989753	0.96202	1.01829		0.99	0.96	1.02		0.99(0.96-1.02)		0.99(0.96-1.02)			0.5062
	rs4746746	T	C	0.126	-0.0097	NA	0.6906	FALSE	FALSE	FALSE	finn-b-K11_REFLUX	10	64699981	0.0146	NA	0.5062	Gastro-oesophageal reflux disease || id:finn-b-K11_REFLUX	Gastro-oesophageal reflux disease	Gastro-oesophageal reflux disease || ||	TRUE	igd	0.001	4.81e-08	regular glucosamine use.txt	TRUE	reported	1wKi67	textfile	2	TRUE	0.990347	0.962409	1.0191		0.990347	0.962409	1.0191		0.99	0.96	1.02		0.99(0.96-1.02)		0.99(0.96-1.02)			0.4402
	rs6479846	C	A	0.126	-0.0112	NA	0.6914	FALSE	FALSE	FALSE	finn-b-K11_REFLUX	10	64655471	0.0146	NA	0.4402	Gastro-oesophageal reflux disease || id:finn-b-K11_REFLUX	Gastro-oesophageal reflux disease	Gastro-oesophageal reflux disease || ||	TRUE	igd	0.001	4.87e-08	regular glucosamine use.txt	TRUE	reported	1wKi67	textfile	2	TRUE	0.988862	0.960966	1.01757		0.988862	0.960966	1.01757		0.99	0.96	1.02		0.99(0.96-1.02)		0.99(0.96-1.02)			0.4448
	rs6479848	C	T	0.126	-0.0111	NA	0.6917	FALSE	FALSE	FALSE	finn-b-K11_REFLUX	10	64659101	0.0146	NA	0.4448	Gastro-oesophageal reflux disease || id:finn-b-K11_REFLUX	Gastro-oesophageal reflux disease	Gastro-oesophageal reflux disease || ||	TRUE	igd	0.001	4.94e-08	regular glucosamine use.txt	TRUE	reported	1wKi67	textfile	2	TRUE	0.988961	0.961062	1.01767		0.988961	0.961062	1.01767		0.99	0.96	1.02		0.99(0.96-1.02)		0.99(0.96-1.02)			0.5096
	rs6479860	T	C	0.127	-0.0096	NA	0.6904	FALSE	FALSE	FALSE	finn-b-K11_REFLUX	10	64745865	0.0146	NA	0.5096	Gastro-oesophageal reflux disease || id:finn-b-K11_REFLUX	Gastro-oesophageal reflux disease	Gastro-oesophageal reflux disease || ||	TRUE	igd	0.001	4.58e-08	regular glucosamine use.txt	TRUE	reported	1wKi67	textfile	2	TRUE	0.990446	0.962505	1.0192		0.990446	0.962505	1.0192		0.99	0.96	1.02		0.99(0.96-1.02)		0.99(0.96-1.02)			0.4075
	rs7100204	C	T	0.127	-0.0121	NA	0.6963	FALSE	FALSE	FALSE	finn-b-K11_REFLUX	10	64640543	0.0146	NA	0.4075	Gastro-oesophageal reflux disease || id:finn-b-K11_REFLUX	Gastro-oesophageal reflux disease	Gastro-oesophageal reflux disease || ||	TRUE	igd	0.001	4.02e-08	regular glucosamine use.txt	TRUE	reported	1wKi67	textfile	2	TRUE	0.987973	0.960102	1.01665		0.987973	0.960102	1.01665		0.99	0.96	1.02		0.99(0.96-1.02)		0.99(0.96-1.02)			0.4097
	rs7100320	C	T	0.129	-0.0121	NA	0.6965	FALSE	FALSE	FALSE	finn-b-K11_REFLUX	10	64640594	0.0146	NA	0.4097	Gastro-oesophageal reflux disease || id:finn-b-K11_REFLUX	Gastro-oesophageal reflux disease	Gastro-oesophageal reflux disease || ||	TRUE	igd	0.001	2.91e-08	regular glucosamine use.txt	TRUE	reported	1wKi67	textfile	2	TRUE	0.987973	0.960102	1.01665		0.987973	0.960102	1.01665		0.99	0.96	1.02		0.99(0.96-1.02)		0.99(0.96-1.02)			0.02169
	rs7665570	A	C	0.123	-0.0435	NA	0.1467	FALSE	FALSE	FALSE	finn-b-K11_REFLUX	4	42152351	0.019	NA	0.02169	Gastro-oesophageal reflux disease || id:finn-b-K11_REFLUX	Gastro-oesophageal reflux disease	Gastro-oesophageal reflux disease || ||	TRUE	igd	0.001	4.34e-08	regular glucosamine use.txt	TRUE	reported	1wKi67	textfile	2	TRUE	0.957433	0.922433	0.99376		0.957433	0.922433	0.99376		0.96	0.92	0.99		0.96(0.92-0.99)		0.96(0.92-0.99)
Other diseases																															1	1	1		1	1	1		1	1	1		1(1-1)		1(1-1)			0.5466
Hyperplasia of prostate	rs10740101	G	A	0.127	0.0104	NA	0.6904	FALSE	FALSE	FALSE	finn-b-N14_PROSTHYPERPLA	10	64746142	0.0173	NA	0.5466	Hyperplasia of prostate || id:finn-b-N14_PROSTHYPERPLA	Hyperplasia of prostate	Hyperplasia of prostate || ||	TRUE	igd	0.001	4.42e-08	regular glucosamine use.txt	TRUE	reported	4wwFVM	textfile	2	TRUE	1.01045	0.976766	1.0453		1.01045	0.976766	1.0453		1.01	0.98	1.05		1.01(0.98-1.05)		1.01(0.98-1.05)			0.7627
	rs10840899	A	G	-0.108	0.0049	NA	0.3821	FALSE	FALSE	FALSE	finn-b-N14_PROSTHYPERPLA	12	17996887	0.0164	NA	0.7627	Hyperplasia of prostate || id:finn-b-N14_PROSTHYPERPLA	Hyperplasia of prostate	Hyperplasia of prostate || ||	TRUE	igd	0.001	4.75e-08	regular glucosamine use.txt	TRUE	reported	4wwFVM	textfile	2	TRUE	1.00491	0.973124	1.03774		1.00491	0.973124	1.03774		1	0.97	1.04		1(0.97-1.04)		1(0.97-1.04)			0.5462
	rs1509952	T	C	0.127	0.0104	NA	0.6886	FALSE	FALSE	FALSE	finn-b-N14_PROSTHYPERPLA	10	64739668	0.0172	NA	0.5462	Hyperplasia of prostate || id:finn-b-N14_PROSTHYPERPLA	Hyperplasia of prostate	Hyperplasia of prostate || ||	TRUE	igd	0.001	3.96e-08	regular glucosamine use.txt	TRUE	reported	4wwFVM	textfile	2	TRUE	1.01045	0.976958	1.0451		1.01045	0.976958	1.0451		1.01	0.98	1.05		1.01(0.98-1.05)		1.01(0.98-1.05)			0.5407
	rs4746746	T	C	0.126	0.0106	NA	0.6906	FALSE	FALSE	FALSE	finn-b-N14_PROSTHYPERPLA	10	64699981	0.0173	NA	0.5407	Hyperplasia of prostate || id:finn-b-N14_PROSTHYPERPLA	Hyperplasia of prostate	Hyperplasia of prostate || ||	TRUE	igd	0.001	4.81e-08	regular glucosamine use.txt	TRUE	reported	4wwFVM	textfile	2	TRUE	1.01066	0.976962	1.04551		1.01066	0.976962	1.04551		1.01	0.98	1.05		1.01(0.98-1.05)		1.01(0.98-1.05)			0.5462
	rs6479846	C	A	0.126	0.0104	NA	0.6915	FALSE	FALSE	FALSE	finn-b-N14_PROSTHYPERPLA	10	64655471	0.0173	NA	0.5462	Hyperplasia of prostate || id:finn-b-N14_PROSTHYPERPLA	Hyperplasia of prostate	Hyperplasia of prostate || ||	TRUE	igd	0.001	4.87e-08	regular glucosamine use.txt	TRUE	reported	4wwFVM	textfile	2	TRUE	1.01045	0.976766	1.0453		1.01045	0.976766	1.0453		1.01	0.98	1.05		1.01(0.98-1.05)		1.01(0.98-1.05)			0.5456
	rs6479848	C	T	0.126	0.0104	NA	0.6916	FALSE	FALSE	FALSE	finn-b-N14_PROSTHYPERPLA	10	64659101	0.0173	NA	0.5456	Hyperplasia of prostate || id:finn-b-N14_PROSTHYPERPLA	Hyperplasia of prostate	Hyperplasia of prostate || ||	TRUE	igd	0.001	4.94e-08	regular glucosamine use.txt	TRUE	reported	4wwFVM	textfile	2	TRUE	1.01045	0.976766	1.0453		1.01045	0.976766	1.0453		1.01	0.98	1.05		1.01(0.98-1.05)		1.01(0.98-1.05)			0.5437
	rs6479860	T	C	0.127	0.0105	NA	0.6904	FALSE	FALSE	FALSE	finn-b-N14_PROSTHYPERPLA	10	64745865	0.0173	NA	0.5437	Hyperplasia of prostate || id:finn-b-N14_PROSTHYPERPLA	Hyperplasia of prostate	Hyperplasia of prostate || ||	TRUE	igd	0.001	4.58e-08	regular glucosamine use.txt	TRUE	reported	4wwFVM	textfile	2	TRUE	1.01056	0.976864	1.04541		1.01056	0.976864	1.04541		1.01	0.98	1.05		1.01(0.98-1.05)		1.01(0.98-1.05)			0.6236
	rs7100204	C	T	0.127	0.0085	NA	0.6963	FALSE	FALSE	FALSE	finn-b-N14_PROSTHYPERPLA	10	64640543	0.0174	NA	0.6236	Hyperplasia of prostate || id:finn-b-N14_PROSTHYPERPLA	Hyperplasia of prostate	Hyperplasia of prostate || ||	TRUE	igd	0.001	4.02e-08	regular glucosamine use.txt	TRUE	reported	4wwFVM	textfile	2	TRUE	1.00854	0.974721	1.04352		1.00854	0.974721	1.04352		1.01	0.97	1.04		1.01(0.97-1.04)		1.01(0.97-1.04)			0.6194
	rs7100320	C	T	0.129	0.0086	NA	0.6965	FALSE	FALSE	FALSE	finn-b-N14_PROSTHYPERPLA	10	64640594	0.0174	NA	0.6194	Hyperplasia of prostate || id:finn-b-N14_PROSTHYPERPLA	Hyperplasia of prostate	Hyperplasia of prostate || ||	TRUE	igd	0.001	2.91e-08	regular glucosamine use.txt	TRUE	reported	4wwFVM	textfile	2	TRUE	1.00864	0.974818	1.04363		1.00864	0.974818	1.04363		1.01	0.97	1.04		1.01(0.97-1.04)		1.01(0.97-1.04)			0.3088
	rs7665570	A	C	0.123	0.0229	NA	0.1468	FALSE	FALSE	FALSE	finn-b-N14_PROSTHYPERPLA	4	42152351	0.0225	NA	0.3088	Hyperplasia of prostate || id:finn-b-N14_PROSTHYPERPLA	Hyperplasia of prostate	Hyperplasia of prostate || ||	TRUE	igd	0.001	4.34e-08	regular glucosamine use.txt	TRUE	reported	4wwFVM	textfile	2	TRUE	1.02316	0.979023	1.0693		1.02316	0.979023	1.0693		1.02	0.98	1.07		1.02(0.98-1.07)		1.02(0.98-1.07)			0.0480496
Type 1 diabetes	rs10740101	G	A	0.127	-0.0447	NA	0.6908	FALSE	FALSE	FALSE	finn-b-E4_DM1	10	64746142	0.0226	NA	0.0480496	Type 1 diabetes || id:finn-b-E4_DM1	Type 1 diabetes	Type 1 diabetes || ||	TRUE	igd	0.001	4.42e-08	regular glucosamine use.txt	TRUE	reported	Rzvh5N	textfile	2	TRUE	0.956284	0.914849	0.999596		0.956284	0.914849	0.999596		0.96	0.91	1		0.96(0.91-1)		0.96(0.91-1)			0.9083
	rs10840899	A	G	-0.108	-0.0025	NA	0.3821	FALSE	FALSE	FALSE	finn-b-E4_DM1	12	17996887	0.0216	NA	0.9083	Type 1 diabetes || id:finn-b-E4_DM1	Type 1 diabetes	Type 1 diabetes || ||	TRUE	igd	0.001	4.75e-08	regular glucosamine use.txt	TRUE	reported	Rzvh5N	textfile	2	TRUE	0.997503	0.956154	1.04064		0.997503	0.956154	1.04064		1	0.96	1.04		1(0.96-1.04)		1(0.96-1.04)			0.0655602
	rs1509952	T	C	0.127	-0.0416	NA	0.6891	FALSE	FALSE	FALSE	finn-b-E4_DM1	10	64739668	0.0226	NA	0.0655602	Type 1 diabetes || id:finn-b-E4_DM1	Type 1 diabetes	Type 1 diabetes || ||	TRUE	igd	0.001	3.96e-08	regular glucosamine use.txt	TRUE	reported	Rzvh5N	textfile	2	TRUE	0.959253	0.91769	1.0027		0.959253	0.91769	1.0027		0.96	0.92	1		0.96(0.92-1)		0.96(0.92-1)			0.04741
	rs4746746	T	C	0.126	-0.0448	NA	0.691	FALSE	FALSE	FALSE	finn-b-E4_DM1	10	64699981	0.0226	NA	0.04741	Type 1 diabetes || id:finn-b-E4_DM1	Type 1 diabetes	Type 1 diabetes || ||	TRUE	igd	0.001	4.81e-08	regular glucosamine use.txt	TRUE	reported	Rzvh5N	textfile	2	TRUE	0.956189	0.914758	0.999496		0.956189	0.914758	0.999496		0.96	0.91	1		0.96(0.91-1)		0.96(0.91-1)			0.0747705
	rs6479846	C	A	0.126	-0.0403	NA	0.6918	FALSE	FALSE	FALSE	finn-b-E4_DM1	10	64655471	0.0226	NA	0.0747705	Type 1 diabetes || id:finn-b-E4_DM1	Type 1 diabetes	Type 1 diabetes || ||	TRUE	igd	0.001	4.87e-08	regular glucosamine use.txt	TRUE	reported	Rzvh5N	textfile	2	TRUE	0.960501	0.918883	1.004		0.960501	0.918883	1.004		0.96	0.92	1		0.96(0.92-1)		0.96(0.92-1)			0.0831094
	rs6479848	C	T	0.126	-0.0392	NA	0.6921	FALSE	FALSE	FALSE	finn-b-E4_DM1	10	64659101	0.0226	NA	0.0831094	Type 1 diabetes || id:finn-b-E4_DM1	Type 1 diabetes	Type 1 diabetes || ||	TRUE	igd	0.001	4.94e-08	regular glucosamine use.txt	TRUE	reported	Rzvh5N	textfile	2	TRUE	0.961558	0.919895	1.00511		0.961558	0.919895	1.00511		0.96	0.92	1.01		0.96(0.92-1.01)		0.96(0.92-1.01)			0.0482003
	rs6479860	T	C	0.127	-0.0447	NA	0.6908	FALSE	FALSE	FALSE	finn-b-E4_DM1	10	64745865	0.0226	NA	0.0482003	Type 1 diabetes || id:finn-b-E4_DM1	Type 1 diabetes	Type 1 diabetes || ||	TRUE	igd	0.001	4.58e-08	regular glucosamine use.txt	TRUE	reported	Rzvh5N	textfile	2	TRUE	0.956284	0.914849	0.999596		0.956284	0.914849	0.999596		0.96	0.91	1		0.96(0.91-1)		0.96(0.91-1)			0.0855008
	rs7100204	C	T	0.127	-0.0391	NA	0.6967	FALSE	FALSE	FALSE	finn-b-E4_DM1	10	64640543	0.0228	NA	0.0855008	Type 1 diabetes || id:finn-b-E4_DM1	Type 1 diabetes	Type 1 diabetes || ||	TRUE	igd	0.001	4.02e-08	regular glucosamine use.txt	TRUE	reported	Rzvh5N	textfile	2	TRUE	0.961655	0.919626	1.0056		0.961655	0.919626	1.0056		0.96	0.92	1.01		0.96(0.92-1.01)		0.96(0.92-1.01)			0.0793195
	rs7100320	C	T	0.129	-0.0399	NA	0.6969	FALSE	FALSE	FALSE	finn-b-E4_DM1	10	64640594	0.0228	NA	0.0793195	Type 1 diabetes || id:finn-b-E4_DM1	Type 1 diabetes	Type 1 diabetes || ||	TRUE	igd	0.001	2.91e-08	regular glucosamine use.txt	TRUE	reported	Rzvh5N	textfile	2	TRUE	0.960886	0.918891	1.0048		0.960886	0.918891	1.0048		0.96	0.92	1		0.96(0.92-1)		0.96(0.92-1)			0.839
	rs7665570	A	C	0.123	-0.006	NA	0.1467	FALSE	FALSE	FALSE	finn-b-E4_DM1	4	42152351	0.0294	NA	0.839	Type 1 diabetes || id:finn-b-E4_DM1	Type 1 diabetes	Type 1 diabetes || ||	TRUE	igd	0.001	4.34e-08	regular glucosamine use.txt	TRUE	reported	Rzvh5N	textfile	2	TRUE	0.994018	0.938358	1.05298		0.994018	0.938358	1.05298		0.99	0.94	1.05		0.99(0.94-1.05)		0.99(0.94-1.05)			0.9574
Endometriosis	rs10740101	G	A	0.127	0.001	NA	0.6899	FALSE	FALSE	FALSE	finn-b-N14_ENDOMETRIOSIS	10	64746142	0.019	NA	0.9574	Endometriosis || id:finn-b-N14_ENDOMETRIOSIS	Endometriosis	Endometriosis || ||	TRUE	igd	0.001	4.42e-08	regular glucosamine use.txt	TRUE	reported	mzM58O	textfile	2	TRUE	1.001	0.964409	1.03898		1.001	0.964409	1.03898		1	0.96	1.04		1(0.96-1.04)		1(0.96-1.04)			0.9181
	rs10840899	A	G	-0.108	0.0019	NA	0.383	FALSE	FALSE	FALSE	finn-b-N14_ENDOMETRIOSIS	12	17996887	0.0181	NA	0.9181	Endometriosis || id:finn-b-N14_ENDOMETRIOSIS	Endometriosis	Endometriosis || ||	TRUE	igd	0.001	4.75e-08	regular glucosamine use.txt	TRUE	reported	mzM58O	textfile	2	TRUE	1.0019	0.966981	1.03808		1.0019	0.966981	1.03808		1	0.97	1.04		1(0.97-1.04)		1(0.97-1.04)			0.8565
	rs1509952	T	C	0.127	-0.0034	NA	0.6883	FALSE	FALSE	FALSE	finn-b-N14_ENDOMETRIOSIS	10	64739668	0.0189	NA	0.8565	Endometriosis || id:finn-b-N14_ENDOMETRIOSIS	Endometriosis	Endometriosis || ||	TRUE	igd	0.001	3.96e-08	regular glucosamine use.txt	TRUE	reported	mzM58O	textfile	2	TRUE	0.996606	0.960363	1.03422		0.996606	0.960363	1.03422		1	0.96	1.03		1(0.96-1.03)		1(0.96-1.03)			0.9195
	rs4746746	T	C	0.126	0.0019	NA	0.6901	FALSE	FALSE	FALSE	finn-b-N14_ENDOMETRIOSIS	10	64699981	0.019	NA	0.9195	Endometriosis || id:finn-b-N14_ENDOMETRIOSIS	Endometriosis	Endometriosis || ||	TRUE	igd	0.001	4.81e-08	regular glucosamine use.txt	TRUE	reported	mzM58O	textfile	2	TRUE	1.0019	0.965277	1.03992		1.0019	0.965277	1.03992		1	0.97	1.04		1(0.97-1.04)		1(0.97-1.04)			0.8739
	rs6479846	C	A	0.126	0.003	NA	0.6907	FALSE	FALSE	FALSE	finn-b-N14_ENDOMETRIOSIS	10	64655471	0.019	NA	0.8739	Endometriosis || id:finn-b-N14_ENDOMETRIOSIS	Endometriosis	Endometriosis || ||	TRUE	igd	0.001	4.87e-08	regular glucosamine use.txt	TRUE	reported	mzM58O	textfile	2	TRUE	1.003	0.96634	1.04106		1.003	0.96634	1.04106		1	0.97	1.04		1(0.97-1.04)		1(0.97-1.04)			0.9053
	rs6479848	C	T	0.126	0.0023	NA	0.691	FALSE	FALSE	FALSE	finn-b-N14_ENDOMETRIOSIS	10	64659101	0.019	NA	0.9053	Endometriosis || id:finn-b-N14_ENDOMETRIOSIS	Endometriosis	Endometriosis || ||	TRUE	igd	0.001	4.94e-08	regular glucosamine use.txt	TRUE	reported	mzM58O	textfile	2	TRUE	1.0023	0.965663	1.04033		1.0023	0.965663	1.04033		1	0.97	1.04		1(0.97-1.04)		1(0.97-1.04)			0.957
	rs6479860	T	C	0.127	0.001	NA	0.6899	FALSE	FALSE	FALSE	finn-b-N14_ENDOMETRIOSIS	10	64745865	0.019	NA	0.957	Endometriosis || id:finn-b-N14_ENDOMETRIOSIS	Endometriosis	Endometriosis || ||	TRUE	igd	0.001	4.58e-08	regular glucosamine use.txt	TRUE	reported	mzM58O	textfile	2	TRUE	1.001	0.964409	1.03898		1.001	0.964409	1.03898		1	0.96	1.04		1(0.96-1.04)		1(0.96-1.04)			0.756401
	rs7100204	C	T	0.127	0.0059	NA	0.6957	FALSE	FALSE	FALSE	finn-b-N14_ENDOMETRIOSIS	10	64640543	0.0191	NA	0.756401	Endometriosis || id:finn-b-N14_ENDOMETRIOSIS	Endometriosis	Endometriosis || ||	TRUE	igd	0.001	4.02e-08	regular glucosamine use.txt	TRUE	reported	mzM58O	textfile	2	TRUE	1.00592	0.968956	1.04429		1.00592	0.968956	1.04429		1.01	0.97	1.04		1.01(0.97-1.04)		1.01(0.97-1.04)			0.754201
	rs7100320	C	T	0.129	0.006	NA	0.6958	FALSE	FALSE	FALSE	finn-b-N14_ENDOMETRIOSIS	10	64640594	0.0191	NA	0.754201	Endometriosis || id:finn-b-N14_ENDOMETRIOSIS	Endometriosis	Endometriosis || ||	TRUE	igd	0.001	2.91e-08	regular glucosamine use.txt	TRUE	reported	mzM58O	textfile	2	TRUE	1.00602	0.969053	1.04439		1.00602	0.969053	1.04439		1.01	0.97	1.04		1.01(0.97-1.04)		1.01(0.97-1.04)			0.2046
	rs7665570	A	C	0.123	0.0314	NA	0.1467	FALSE	FALSE	FALSE	finn-b-N14_ENDOMETRIOSIS	4	42152351	0.0247	NA	0.2046	Endometriosis || id:finn-b-N14_ENDOMETRIOSIS	Endometriosis	Endometriosis || ||	TRUE	igd	0.001	4.34e-08	regular glucosamine use.txt	TRUE	reported	mzM58O	textfile	2	TRUE	1.0319	0.983132	1.08308		1.0319	0.983132	1.08308		1.03	0.98	1.08		1.03(0.98-1.08)		1.03(0.98-1.08)			0.37
Macular degeneration	rs10740101	G	A	0.127	0.000591188	NA	0.771678	FALSE	FALSE	FALSE	ukb-b-17194	10	64746142	0.000659895	150642	0.37	Eye problems/disorders: Macular degeneration || id:ukb-b-17194	Eye problems/disorders: Macular degeneration	Eye problems/disorders: Macular degeneration || ||	TRUE	igd	0.001	4.42e-08	regular glucosamine use.txt	TRUE	reported	getWvr	textfile	2	TRUE	1.00059	0.999298	1.00189		1.00059	0.999298	1.00189		1	1	1		1(1-1)		1(1-1)			0.93
	rs10840899	A	G	-0.108	-4.71e-05	NA	0.397377	FALSE	FALSE	FALSE	ukb-b-17194	12	17996887	0.000565917	150642	0.93	Eye problems/disorders: Macular degeneration || id:ukb-b-17194	Eye problems/disorders: Macular degeneration	Eye problems/disorders: Macular degeneration || ||	TRUE	igd	0.001	4.75e-08	regular glucosamine use.txt	TRUE	reported	getWvr	textfile	2	TRUE	0.999953	0.998844	1.00106		0.999953	0.998844	1.00106		1	1	1		1(1-1)		1(1-1)			0.37
	rs1509952	T	C	0.127	0.00059709	NA	0.771893	FALSE	FALSE	FALSE	ukb-b-17194	10	64739668	0.000659845	150642	0.37	Eye problems/disorders: Macular degeneration || id:ukb-b-17194	Eye problems/disorders: Macular degeneration	Eye problems/disorders: Macular degeneration || ||	TRUE	igd	0.001	3.96e-08	regular glucosamine use.txt	TRUE	reported	getWvr	textfile	2	TRUE	1.0006	0.999304	1.00189		1.0006	0.999304	1.00189		1	1	1		1(1-1)		1(1-1)			0.37
	rs4746746	T	C	0.126	0.000592581	NA	0.77218	FALSE	FALSE	FALSE	ukb-b-17194	10	64699981	0.000659493	150642	0.37	Eye problems/disorders: Macular degeneration || id:ukb-b-17194	Eye problems/disorders: Macular degeneration	Eye problems/disorders: Macular degeneration || ||	TRUE	igd	0.001	4.81e-08	regular glucosamine use.txt	TRUE	reported	getWvr	textfile	2	TRUE	1.00059	0.9993	1.00189		1.00059	0.9993	1.00189		1	1	1		1(1-1)		1(1-1)			0.28
	rs6479846	C	A	0.126	0.000704348	NA	0.770779	FALSE	FALSE	FALSE	ukb-b-17194	10	64655471	0.000656888	150642	0.28	Eye problems/disorders: Macular degeneration || id:ukb-b-17194	Eye problems/disorders: Macular degeneration	Eye problems/disorders: Macular degeneration || ||	TRUE	igd	0.001	4.87e-08	regular glucosamine use.txt	TRUE	reported	getWvr	textfile	2	TRUE	1.0007	0.999417	1.00199		1.0007	0.999417	1.00199		1	1	1		1(1-1)		1(1-1)			0.28
	rs6479848	C	T	0.126	0.000703289	NA	0.770801	FALSE	FALSE	FALSE	ukb-b-17194	10	64659101	0.000656924	150642	0.28	Eye problems/disorders: Macular degeneration || id:ukb-b-17194	Eye problems/disorders: Macular degeneration	Eye problems/disorders: Macular degeneration || ||	TRUE	igd	0.001	4.94e-08	regular glucosamine use.txt	TRUE	reported	getWvr	textfile	2	TRUE	1.0007	0.999416	1.00199		1.0007	0.999416	1.00199		1	1	1		1(1-1)		1(1-1)			0.37
	rs6479860	T	C	0.127	0.000586351	NA	0.771734	FALSE	FALSE	FALSE	ukb-b-17194	10	64745865	0.000659946	150642	0.37	Eye problems/disorders: Macular degeneration || id:ukb-b-17194	Eye problems/disorders: Macular degeneration	Eye problems/disorders: Macular degeneration || ||	TRUE	igd	0.001	4.58e-08	regular glucosamine use.txt	TRUE	reported	getWvr	textfile	2	TRUE	1.00059	0.999293	1.00188		1.00059	0.999293	1.00188		1	1	1		1(1-1)		1(1-1)			0.32
	rs7100204	C	T	0.127	0.000661551	NA	0.772804	FALSE	FALSE	FALSE	ukb-b-17194	10	64640543	0.000659896	150642	0.32	Eye problems/disorders: Macular degeneration || id:ukb-b-17194	Eye problems/disorders: Macular degeneration	Eye problems/disorders: Macular degeneration || ||	TRUE	igd	0.001	4.02e-08	regular glucosamine use.txt	TRUE	reported	getWvr	textfile	2	TRUE	1.00066	0.999368	1.00196		1.00066	0.999368	1.00196		1	1	1		1(1-1)		1(1-1)			0.32
	rs7100320	C	T	0.129	0.000652135	NA	0.772957	FALSE	FALSE	FALSE	ukb-b-17194	10	64640594	0.000660159	150642	0.32	Eye problems/disorders: Macular degeneration || id:ukb-b-17194	Eye problems/disorders: Macular degeneration	Eye problems/disorders: Macular degeneration || ||	TRUE	igd	0.001	2.91e-08	regular glucosamine use.txt	TRUE	reported	getWvr	textfile	2	TRUE	1.00065	0.999358	1.00195		1.00065	0.999358	1.00195		1	1	1		1(1-1)		1(1-1)			0.57
	rs7665570	A	C	0.123	0.000450233	NA	0.144861	FALSE	FALSE	FALSE	ukb-b-17194	4	42152351	0.000785444	150642	0.57	Eye problems/disorders: Macular degeneration || id:ukb-b-17194	Eye problems/disorders: Macular degeneration	Eye problems/disorders: Macular degeneration || ||	TRUE	igd	0.001	4.34e-08	regular glucosamine use.txt	TRUE	reported	getWvr	textfile	2	TRUE	1.00045	0.998911	1.00199		1.00045	0.998911	1.00199		1	1	1		1(1-1)		1(1-1)			0.00251901
Bronchiectasis	rs10840899	A	G	-0.108	0.0579	NA	0.3825	FALSE	FALSE	FALSE	finn-b-J10_BRONCHIECTASIS	12	17996887	0.0443	NA	0.1911	Bronchiectasis || id:finn-b-J10_BRONCHIECTASIS	Bronchiectasis	Bronchiectasis || ||	TRUE	igd	0.001	4.75e-08	regular glucosamine use.txt	TRUE	reported	gO6l7T	textfile	2	TRUE	1.05961	0.971486	1.15573		1.05961	0.971486	1.15573		1.06	0.97	1.16		1.06(0.97-1.16)		1.06(0.97-1.16)
2	rs7100320	C	T	0.129	-0.0483	NA	0.6965	FALSE	FALSE	FALSE	finn-b-J10_BRONCHIECTASIS	10	64640594	0.0469	NA	0.303	Bronchiectasis || id:finn-b-J10_BRONCHIECTASIS	Bronchiectasis	Bronchiectasis || ||	TRUE	igd	0.001	2.91e-08	regular glucosamine use.txt	TRUE	reported	gO6l7T	textfile	2	TRUE	0.952848	0.869164	1.04459		0.952848	0.869164	1.04459		0.95	0.87	1.04		0.95(0.87-1.04)		0.95(0.87-1.04)
3	rs7665570	A	C	0.123	-0.0527	NA	0.1469	FALSE	FALSE	FALSE	finn-b-J10_BRONCHIECTASIS	4	42152351	0.0608	NA	0.3859	Bronchiectasis || id:finn-b-J10_BRONCHIECTASIS	Bronchiectasis	Bronchiectasis || ||	TRUE	igd	0.001	4.34e-08	regular glucosamine use.txt	TRUE	reported	gO6l7T	textfile	2	TRUE	0.948665	0.84209	1.06873		0.948665	0.84209	1.06873		0.95	0.84	1.07		0.95(0.84-1.07)		0.95(0.84-1.07)
Idiopathic pulmonary fibrosis	rs10840899	A	G	-0.108	-0.0109	NA	0.3824	FALSE	FALSE	FALSE	finn-b-IPF	12	17996887	0.0467	NA	0.8161	Idiopathic pulmonary fibrosis || id:finn-b-IPF	Idiopathic pulmonary fibrosis	Idiopathic pulmonary fibrosis || ||	TRUE	igd	0.001	4.75e-08	regular glucosamine use.txt	TRUE	reported	ZwiezA	textfile	2	TRUE	0.989159	0.90264	1.08397		0.989159	0.90264	1.08397		0.99	0.9	1.08		0.99(0.9-1.08)		0.99(0.9-1.08)
2	rs7100320	C	T	0.129	-0.1021	NA	0.6965	FALSE	FALSE	FALSE	finn-b-IPF	10	64640594	0.0496	NA	0.0393704	Idiopathic pulmonary fibrosis || id:finn-b-IPF	Idiopathic pulmonary fibrosis	Idiopathic pulmonary fibrosis || ||	TRUE	igd	0.001	2.91e-08	regular glucosamine use.txt	TRUE	reported	ZwiezA	textfile	2	TRUE	0.902939	0.819291	0.995128		0.902939	0.819291	0.995128		0.9	0.82	1		0.9(0.82-1)		0.9(0.82-1)
3	rs7665570	A	C	0.123	-0.0594	NA	0.1467	FALSE	FALSE	FALSE	finn-b-IPF	4	42152351	0.0648	NA	0.359	Idiopathic pulmonary fibrosis || id:finn-b-IPF	Idiopathic pulmonary fibrosis	Idiopathic pulmonary fibrosis || ||	TRUE	igd	0.001	4.34e-08	regular glucosamine use.txt	TRUE	reported	ZwiezA	textfile	2	TRUE	0.94233	0.829935	1.06995		0.94233	0.829935	1.06995		0.94	0.83	1.07		0.94(0.83-1.07)		0.94(0.83-1.07)
Depression	rs10840899	A	G	-0.108	-0.0195	NA	0.3825	FALSE	FALSE	FALSE	finn-b-F5_DEPRESSIO	12	17996887	0.0112	NA	0.0814404	Depression || id:finn-b-F5_DEPRESSIO	Depression	Depression || ||	TRUE	igd	0.001	4.75e-08	regular glucosamine use.txt	TRUE	reported	P3hErf	textfile	2	TRUE	0.980689	0.959395	1.00246		0.980689	0.959395	1.00246		0.98	0.96	1		0.98(0.96-1)		0.98(0.96-1)
2	rs7100320	C	T	0.129	0.0212	NA	0.6964	FALSE	FALSE	FALSE	finn-b-F5_DEPRESSIO	10	64640594	0.0118	NA	0.0735394	Depression || id:finn-b-F5_DEPRESSIO	Depression	Depression || ||	TRUE	igd	0.001	2.91e-08	regular glucosamine use.txt	TRUE	reported	P3hErf	textfile	2	TRUE	1.02143	0.998074	1.04533		1.02143	0.998074	1.04533		1.02	1	1.05		1.02(1-1.05)		1.02(1-1.05)
3	rs7665570	A	C	0.123	-0.012	NA	0.1469	FALSE	FALSE	FALSE	finn-b-F5_DEPRESSIO	4	42152351	0.0154	NA	0.4378	Depression || id:finn-b-F5_DEPRESSIO	Depression	Depression || ||	TRUE	igd	0.001	4.34e-08	regular glucosamine use.txt	TRUE	reported	P3hErf	textfile	2	TRUE	0.988072	0.958693	1.01835		0.988072	0.958693	1.01835		0.99	0.96	1.02		0.99(0.96-1.02)		0.99(0.96-1.02)
Mood disorders	rs10840899	A	G	-0.108	-0.0227	NA	0.3823	FALSE	FALSE	FALSE	finn-b-KRA_PSY_MOOD	12	17996887	0.0108	NA	0.03491	Mood disorders || id:finn-b-KRA_PSY_MOOD	Mood disorders	Mood disorders || ||	TRUE	igd	0.001	4.75e-08	regular glucosamine use.txt	TRUE	reported	Cf9CsF	textfile	2	TRUE	0.977556	0.95708	0.998469		0.977556	0.95708	0.998469		0.98	0.96	1		0.98(0.96-1)		0.98(0.96-1)
2	rs7100320	C	T	0.129	0.0187	NA	0.6964	FALSE	FALSE	FALSE	finn-b-KRA_PSY_MOOD	10	64640594	0.0114	NA	0.0998895	Mood disorders || id:finn-b-KRA_PSY_MOOD	Mood disorders	Mood disorders || ||	TRUE	igd	0.001	2.91e-08	regular glucosamine use.txt	TRUE	reported	Cf9CsF	textfile	2	TRUE	1.01888	0.996363	1.0419		1.01888	0.996363	1.0419		1.02	1	1.04		1.02(1-1.04)		1.02(1-1.04)
3	rs7665570	A	C	0.123	-0.006	NA	0.1468	FALSE	FALSE	FALSE	finn-b-KRA_PSY_MOOD	4	42152351	0.0148	NA	0.685001	Mood disorders || id:finn-b-KRA_PSY_MOOD	Mood disorders	Mood disorders || ||	TRUE	igd	0.001	4.34e-08	regular glucosamine use.txt	TRUE	reported	Cf9CsF	textfile	2	TRUE	0.994018	0.965598	1.02327		0.994018	0.965598	1.02327		0.99	0.97	1.02		0.99(0.97-1.02)		0.99(0.97-1.02)
Type 2 diabetes	rs10740101	G	A	0.127	-0.0157	NA	0.6904	FALSE	FALSE	FALSE	finn-b-E4_DM2	10	64746142	0.0112	NA	0.1624	Type 2 diabetes || id:finn-b-E4_DM2	Type 2 diabetes	Type 2 diabetes || ||	TRUE	igd	0.001	4.42e-08	regular glucosamine use.txt	TRUE	reported	DU2nYp	textfile	2	TRUE	0.984423	0.963048	1.00627		0.984423	0.963048	1.00627		0.98	0.96	1.01		0.98(0.96-1.01)		0.98(0.96-1.01)
32	rs10840899	A	G	-0.108	0.0104	NA	0.3824	FALSE	FALSE	FALSE	finn-b-E4_DM2	12	17996887	0.0107	NA	0.3306	Type 2 diabetes || id:finn-b-E4_DM2	Type 2 diabetes	Type 2 diabetes || ||	TRUE	igd	0.001	4.75e-08	regular glucosamine use.txt	TRUE	reported	DU2nYp	textfile	2	TRUE	1.01045	0.989484	1.03187		1.01045	0.989484	1.03187		1.01	0.99	1.03		1.01(0.99-1.03)		1.01(0.99-1.03)
33	rs1509952	T	C	0.127	-0.0141	NA	0.6887	FALSE	FALSE	FALSE	finn-b-E4_DM2	10	64739668	0.0112	NA	0.2093	Type 2 diabetes || id:finn-b-E4_DM2	Type 2 diabetes	Type 2 diabetes || ||	TRUE	igd	0.001	3.96e-08	regular glucosamine use.txt	TRUE	reported	DU2nYp	textfile	2	TRUE	0.985999	0.96459	1.00788		0.985999	0.96459	1.00788		0.99	0.96	1.01		0.99(0.96-1.01)		0.99(0.96-1.01)
34	rs4746746	T	C	0.126	-0.0161	NA	0.6906	FALSE	FALSE	FALSE	finn-b-E4_DM2	10	64699981	0.0112	NA	0.152	Type 2 diabetes || id:finn-b-E4_DM2	Type 2 diabetes	Type 2 diabetes || ||	TRUE	igd	0.001	4.81e-08	regular glucosamine use.txt	TRUE	reported	DU2nYp	textfile	2	TRUE	0.984029	0.962663	1.00587		0.984029	0.962663	1.00587		0.98	0.96	1.01		0.98(0.96-1.01)		0.98(0.96-1.01)
35	rs6479846	C	A	0.126	-0.0155	NA	0.6914	FALSE	FALSE	FALSE	finn-b-E4_DM2	10	64655471	0.0112	NA	0.1663	Type 2 diabetes || id:finn-b-E4_DM2	Type 2 diabetes	Type 2 diabetes || ||	TRUE	igd	0.001	4.87e-08	regular glucosamine use.txt	TRUE	reported	DU2nYp	textfile	2	TRUE	0.98462	0.963241	1.00647		0.98462	0.963241	1.00647		0.98	0.96	1.01		0.98(0.96-1.01)		0.98(0.96-1.01)
36	rs6479848	C	T	0.126	-0.0149	NA	0.6917	FALSE	FALSE	FALSE	finn-b-E4_DM2	10	64659101	0.0112	NA	0.1851	Type 2 diabetes || id:finn-b-E4_DM2	Type 2 diabetes	Type 2 diabetes || ||	TRUE	igd	0.001	4.94e-08	regular glucosamine use.txt	TRUE	reported	DU2nYp	textfile	2	TRUE	0.98521	0.963819	1.00708		0.98521	0.963819	1.00708		0.99	0.96	1.01		0.99(0.96-1.01)		0.99(0.96-1.01)
37	rs6479860	T	C	0.127	-0.0156	NA	0.6904	FALSE	FALSE	FALSE	finn-b-E4_DM2	10	64745865	0.0112	NA	0.1646	Type 2 diabetes || id:finn-b-E4_DM2	Type 2 diabetes	Type 2 diabetes || ||	TRUE	igd	0.001	4.58e-08	regular glucosamine use.txt	TRUE	reported	DU2nYp	textfile	2	TRUE	0.984521	0.963144	1.00637		0.984521	0.963144	1.00637		0.98	0.96	1.01		0.98(0.96-1.01)		0.98(0.96-1.01)
38	rs7100204	C	T	0.127	-0.0169	NA	0.6963	FALSE	FALSE	FALSE	finn-b-E4_DM2	10	64640543	0.0113	NA	0.1334	Type 2 diabetes || id:finn-b-E4_DM2	Type 2 diabetes	Type 2 diabetes || ||	TRUE	igd	0.001	4.02e-08	regular glucosamine use.txt	TRUE	reported	DU2nYp	textfile	2	TRUE	0.983242	0.961705	1.00526		0.983242	0.961705	1.00526		0.98	0.96	1.01		0.98(0.96-1.01)		0.98(0.96-1.01)
39	rs7100320	C	T	0.129	-0.0165	NA	0.6965	FALSE	FALSE	FALSE	finn-b-E4_DM2	10	64640594	0.0113	NA	0.143	Type 2 diabetes || id:finn-b-E4_DM2	Type 2 diabetes	Type 2 diabetes || ||	TRUE	igd	0.001	2.91e-08	regular glucosamine use.txt	TRUE	reported	DU2nYp	textfile	2	TRUE	0.983635	0.962089	1.00566		0.983635	0.962089	1.00566		0.98	0.96	1.01		0.98(0.96-1.01)		0.98(0.96-1.01)
40	rs7665570	A	C	0.123	-0.0062	NA	0.1468	FALSE	FALSE	FALSE	finn-b-E4_DM2	4	42152351	0.0146	NA	0.6698	Type 2 diabetes || id:finn-b-E4_DM2	Type 2 diabetes	Type 2 diabetes || ||	TRUE	igd	0.001	4.34e-08	regular glucosamine use.txt	TRUE	reported	DU2nYp	textfile	2	TRUE	0.993819	0.965783	1.02267		0.993819	0.965783	1.02267		0.99	0.97	1.02		0.99(0.97-1.02)		0.99(0.97-1.02)
Autoimmune hyperthyroidism	rs10840899	A	G	-0.108	-0.0885	NA	0.3826	FALSE	FALSE	FALSE	finn-b-AUTOIMMUNE_HYPERTHYROIDISM	12	17996887	0.0475	NA	0.0626196	Autoimmune hyperthyroidism || id:finn-b-AUTOIMMUNE_HYPERTHYROIDISM	Autoimmune hyperthyroidism	Autoimmune hyperthyroidism || ||	TRUE	igd	0.001	4.75e-08	regular glucosamine use.txt	TRUE	reported	0lVcPM	textfile	2	TRUE	0.915303	0.833935	1.00461		0.915303	0.833935	1.00461		0.92	0.83	1		0.92(0.83-1)		0.92(0.83-1)
2	rs7100320	C	T	0.129	0.0695	NA	0.6964	FALSE	FALSE	FALSE	finn-b-AUTOIMMUNE_HYPERTHYROIDISM	10	64640594	0.0505	NA	0.1689	Autoimmune hyperthyroidism || id:finn-b-AUTOIMMUNE_HYPERTHYROIDISM	Autoimmune hyperthyroidism	Autoimmune hyperthyroidism || ||	TRUE	igd	0.001	2.91e-08	regular glucosamine use.txt	TRUE	reported	0lVcPM	textfile	2	TRUE	1.07197	0.97095	1.1835		1.07197	0.97095	1.1835		1.07	0.97	1.18		1.07(0.97-1.18)		1.07(0.97-1.18)
3	rs7665570	A	C	0.123	0.0777	NA	0.1472	FALSE	FALSE	FALSE	finn-b-AUTOIMMUNE_HYPERTHYROIDISM	4	42152351	0.0648	NA	0.2303	Autoimmune hyperthyroidism || id:finn-b-AUTOIMMUNE_HYPERTHYROIDISM	Autoimmune hyperthyroidism	Autoimmune hyperthyroidism || ||	TRUE	igd	0.001	4.34e-08	regular glucosamine use.txt	TRUE	reported	0lVcPM	textfile	2	TRUE	1.0808	0.951888	1.22717		1.0808	0.951888	1.22717		1.08	0.95	1.23		1.08(0.95-1.23)		1.08(0.95-1.23)
Heart failure	rs10840899	A	G	-0.108	-0.0003	NA	0.3823	FALSE	FALSE	FALSE	finn-b-I9_HEARTFAIL_NS	12	17996887	0.0114	NA	0.9784	Heart failure, not strict || id:finn-b-I9_HEARTFAIL_NS	Heart failure, not strict	Heart failure, not strict || ||	TRUE	igd	0.001	4.75e-08	regular glucosamine use.txt	TRUE	reported	K4mEDR	textfile	2	TRUE	0.9997	0.97761	1.02229		0.9997	0.97761	1.02229		1	0.98	1.02		1(0.98-1.02)		1(0.98-1.02)
2	rs7100320	C	T	0.129	-0.0051	NA	0.6964	FALSE	FALSE	FALSE	finn-b-I9_HEARTFAIL_NS	10	64640594	0.0121	NA	0.6709	Heart failure, not strict || id:finn-b-I9_HEARTFAIL_NS	Heart failure, not strict	Heart failure, not strict || ||	TRUE	igd	0.001	2.91e-08	regular glucosamine use.txt	TRUE	reported	K4mEDR	textfile	2	TRUE	0.994913	0.971595	1.01879		0.994913	0.971595	1.01879		0.99	0.97	1.02		0.99(0.97-1.02)		0.99(0.97-1.02)
3	rs7665570	A	C	0.123	-0.0245	NA	0.1468	FALSE	FALSE	FALSE	finn-b-I9_HEARTFAIL_NS	4	42152351	0.0157	NA	0.1179	Heart failure, not strict || id:finn-b-I9_HEARTFAIL_NS	Heart failure, not strict	Heart failure, not strict || ||	TRUE	igd	0.001	4.34e-08	regular glucosamine use.txt	TRUE	reported	K4mEDR	textfile	2	TRUE	0.975798	0.946228	1.00629		0.975798	0.946228	1.00629		0.98	0.95	1.01		0.98(0.95-1.01)		0.98(0.95-1.01)
