# Supplementary material for: Association between genetically proxied glucosamine and risk of cancer and non-neoplastic disease: A Mendelian randomization study
Source: Front Genet. 2024 Jun 27;15:1293668. doi: 10.3389/fgene.2024.1293668 (PMC11236616; doi:10.3389/fgene.2024.1293668)
Supplement: Supplementary file 6 [file Table4.XLSX]

## Sheet: 最终版
S5 Table. Sensitivity analyses that were conducted to assess the association between genetically regular use of glucosamine and the risk of non-neoplastic disease
Disease	Sensitivity analyses	OR(95%CI)	Pintercept
Parkinson's disease	Inverse variance weighted	0.87(0.76-1.01)	NA
	MR Egger	39.48(0-4.26*106)	0.548
	Weighted median	0.87(0.73-1.04)	NA
Alzheimer's disease	Inverse variance weighted	0.95(0.86-1.05)	NA
	MR Egger	0.11(0-483.33)	0.64
	Weighted median	0.95(0.84-1.07)	NA
Amyotrophic lateral sclerosis	Inverse variance weighted	1.04(1.02-1.06)	NA
	MR Egger	1.35(0.92-2.00)	0.222
	Weighted median	1.05(1.02-1.07)	NA
Bipolar disorder	Inverse variance weighted	1.16(1.05-1.27)	NA
	MR Egger	767.02(0.32-1.85*106)	0.163
	Weighted median	1.19(1.06-1.34)	NA
Anorexia nervosa	Inverse variance weighted	0.75(0.64-0.89)	NA
	MR Egger	0.06(0-1.56)	0.164
	Weighted median	0.72(0.59-0.89)	NA
Autism spectrum disorder	Inverse variance weighted	0.84(0.77-0.91)	NA
	MR Egger	0.17(0.04-0.82)	0.082
	Weighted median	0.83(0.75-0.93)	NA
Multiple sclerosis	Inverse variance weighted	0.73(0.66-0.82)	NA
	MR Egger	0(0-6.18)	0.189
	Weighted median	0.72(0.63-0.83)	NA
Atopic dermatitis	Inverse variance weighted	1.24(1.11-1.39)	NA
	MR Egger	2.31(0.23-23.55)	0.613
	Weighted median	1.29(1.12-1.49)	NA
Autoimmune thyroiditis	Inverse variance weighted	2.47(1.49-4.08)	NA
	MR Egger	9.97*104(3.33-2.98*109)	0.078
	Weighted median	2.96(1.59-5.49)	NA
Chronic sinusitis	Inverse variance weighted	1.28(1.17-1.40)	NA
	MR Egger	3.78(0.59-24.08)	0.283
	Weighted median	1.29(1.16-1.44)	NA
Asthma	Inverse variance weighted	1.20(1.12-1.28)	NA
	MR Egger	3.43(0.92-12.78)	0.154
	Weighted median	1.22(1.13-1.32)	NA
Interstitial lung disease	Inverse variance weighted	0.57(0.48-0.68)	NA
	MR Egger	0.01(0-0.4)	0.064
	Weighted median	0.53(0.42-0.66)	NA
Inflammatory Bowel Disease	Inverse variance weighted	0.73(0.66-0.82)	NA
	MR Egger	0.12(0.01-1.10)	0.147
	Weighted median	0.71(0.62-0.81)	NA
Gastroesophageal Reflux Disease	Inverse variance weighted	0.92(0.85-0.99)	NA
	MR Egger	0.33(0.07-1.50)	0.22
	Weighted median	0.92(0.84-1.01)	NA
Type 1 diabetes	Inverse variance weighted	0.75(0.67-0.85)	NA
	MR Egger	0.09(0.01-1.00)	0.123
	Weighted median	0.73(0.63-0.84)	NA
Bronchiectasis	Inverse variance weighted	0.64(0.4-1.03)	NA
	MR Egger	1.55(0-550.76)	0.817
	Weighted median	0.66(0.39-1.1)	NA
Idiopathic pulmonary fibrosis	Inverse variance weighted	0.66(0.38-1.13)	NA
	MR Egger	0.01(0-2.51)	0.366
	Weighted median	0.59(0.32-1.09)	NA
Autoimmune hyperthyroidism	Inverse variance weighted	1.93(1.17-3.18)	NA
	MR Egger	0.42(0-227.68)	0.716
	Weighted median	1.86(1.07-3.23)	NA
Mood disorders	Inverse variance weighted	1.13(0.99-1.29)	NA
	MR Egger	0.64(0.07-5.55)	0.699
	Weighted median	1.17(1.02-1.33)	NA
Depression	Inverse variance weighted	1.12(0.95-1.31)	NA
	MR Egger	0.79(0.05-12.02)	0.847
	Weighted median	1.18(1.03-1.35)	NA
Type 2 diabetes	Inverse variance weighted	0.89(0.84-0.94)	NA
	MR Egger	0.74(0.23-2.39)	0.766
	Weighted median	0.88(0.83-0.95)	NA
Heart failure	Inverse variance weighted	0.94(0.83-1.06)	NA
	MR Egger	0.63(0.11-3.59)	0.731
	Weighted median	0.97(0.84-1.12)	NA

## Sheet: Sheet1
Disease				P egger inter	OR(95%CI)		OR计算	Low95%	Up95%		OR计算	Low95%	Up95%		OR两位	Low95%	Up95%		OR两位	Low95%	Up95%
Cardiovascular diseases		b	se
Coronary heart disease	IVW				1.08(1.02-1.14)
	MR Egger	0.363575	0.531674	0.6	1.44(0.51-4.08)		1.43846	0.507375	4.0782		1.43846	0.507375	4.0782		1.44	0.51	4.08		1.44	0.51	4.08
	Weighted median	0.0821121	0.0337712		1.09(1.02-1.16)		1.08558	1.01605	1.15987		1.08558	1.01605	1.15987		1.09	1.02	1.16		1.09	1.02	1.16
Cerebral aneurysm	IVW				0.77(0.60-0.99)		1	1	1		1	1	1		1	1	1
	MR Egger	1.08419	2.63548	0.623	2.96(0.02-517.87)		2.95705	0.0168847	517.874		2.95705	0.0168847	517.874		2.96	0.02	517.87		2.96	0.02	517.87
	Weighted median	-0.270216	0.153018		0.76(0.57-1.03)		0.763214	0.565451	1.03014		0.763214	0.565451	1.03014		0.76	0.57	1.03		0.76	0.57	1.03
Aortic aneurysm	IVW				1.00(0.83-1.19)		1	1	1		1	1	1		1	1	1
	MR Egger	-2.41163	1.81235	0.22	0.09(0-3.13)		0.0896686	0.00257003	3.12855		0.0896686	0.00257003	3.12855		0.09	0	3.13		0.09	0	3.13
	Weighted median	0.0152039	0.0995815		1.02(0.84-1.23)		1.01532	0.83529	1.23415		1.01532	0.83529	1.23415		1.02	0.84	1.23		1.02	0.84	1.23
Lacunar stroke	IVW				0.89(0.80-1.00)		1	1	1		1	1	1		1	1	1
	MR Egger	-0.377844	1.10081	0.815	0.69(0.08-5.93)		0.685337	0.079227	5.92837		0.685337	0.079227	5.92837		0.69	0.08	5.93		0.69	0.08	5.93
	Weighted median	-0.166267	0.0736159		0.85(0.73-0.98)		0.84682	0.733041	0.97826		0.84682	0.733041	0.97826		0.85	0.73	0.98		0.85	0.73	0.98
Ischaemic Stroke	IVW				0.92(0.84-0.99)		1	1	1		1	1	1		1	1	1
	MR Egger	-0.657163	0.860696	0.526	0.52(0.1-2.8)		0.51832	0.095931	2.80051		0.51832	0.095931	2.80051		0.52	0.1	2.8		0.52	0.1	2.8
	Weighted median	-0.0919652	0.0499079		0.91(0.83-1.01)		0.912137	0.827137	1.00587		0.912137	0.827137	1.00587		0.91	0.83	1.01		0.91	0.83	1.01
Cardioembolic stroke	IVW				1.29(1.03-1.61)		1	1	1		1	1	1		1	1	1
	MR Egger	0.972355	1.98191	0.731	2.64(0.05-128.63)		2.64416	0.0543564	128.625		2.64416	0.0543564	128.625		2.64	0.05	128.63		2.64	0.05	128.63
	Weighted median	0.206079	0.145893		1.23(0.92-1.64)		1.22885	0.923235	1.63563		1.22885	0.923235	1.63563		1.23	0.92	1.64		1.23	0.92	1.64
Heart failure	IVW				0.99(0.92-1.14)		1	1	1		1	1	1		1	1	1
	MR Egger	0.289199	0.826898	0.726	1.34(0.26-6.75)		1.33536	0.264075	6.75255		1.33536	0.264075	6.75255		1.34	0.26	6.75		1.34	0.26	6.75
	Weighted median	-0.0028851	0.048016		1(0.91-1.1)		0.997119	0.907559	1.09552		0.997119	0.907559	1.09552		1	0.91	1.1		1	0.91	1.1
Other diseases							1	1	1		1	1	1		1	1	1
Interstitial lung disease	IVW				0.57(0.48-0.68)		1	1	1		1	1	1		1	1	1
	MR Egger	-4.60024	1.88374	0.064	0.01(0-0.4)		0.0100494	0.000250422	0.403281		0.0100494	0.000250422	0.403281		0.01	0	0.4		0.01	0	0.4
	Weighted median	-0.641153	0.113603		0.53(0.42-0.66)		0.526685	0.421551	0.658039		0.526685	0.421551	0.658039		0.53	0.42	0.66		0.53	0.42	0.66
Type 1 diabetes	IVW				0.75(0.67-0.85)		1	1	1		1	1	1		1	1	1
	MR Egger	-2.36167	1.20646	0.123	0.09(0.01-1)		0.0942629	0.00885898	1.00299		0.0942629	0.00885898	1.00299		0.09	0.01	1		0.09	0.01	1
	Weighted median	-0.318322	0.073541		0.73(0.63-0.84)		0.727369	0.629731	0.840145		0.727369	0.629731	0.840145		0.73	0.63	0.84		0.73	0.63	0.84
Asthma	IVW				1.20(1.12-1.28)		1	1	1		1	1	1		1	1	1
	MR Egger	1.23338	0.670584	0.154	3.43(0.92-12.78)		3.43281	0.922226	12.778		3.43281	0.922226	12.778		3.43	0.92	12.78		3.43	0.92	12.78
	Weighted median	0.202862	0.0400433		1.22(1.13-1.32)		1.2249	1.13244	1.32491		1.2249	1.13244	1.32491		1.22	1.13	1.32		1.22	1.13	1.32
Endometriosis	IVW				1.03(0.93-1.13)		1	1	1		1	1	1		1	1	1
	MR Egger	0.157472	1.0111	0.902	1.17(0.16-8.49)		1.17055	0.161333	8.49288		1.17055	0.161333	8.49288		1.17	0.16	8.49		1.17	0.16	8.49
	Weighted median	0.0162511	0.0580426		1.02(0.91-1.14)		1.01638	0.907091	1.13885		1.01638	0.907091	1.13885		1.02	0.91	1.14		1.02	0.91	1.14
Macular degeneration	IVW				1.00(1.00-1.01)		1	1	1		1	1	1		1	1	1
	MR Egger	0.0306779	0.0321302	0.437	1.03(0.97-1.1)		1.03115	0.968219	1.09818		1.03115	0.968219	1.09818		1.03	0.97	1.1		1.03	0.97	1.1
	Weighted median	0.0047025	0.0019586		1(1-1.01)		1.00471	1.00086	1.00858		1.00471	1.00086	1.00858		1	1	1.01		1	1	1.01
COPD	IVW				1.01(1.00-1.01)		1	1	1		1	1	1		1	1	1
	MR Egger	0.0225309	0.0357122	0.701	1.02(0.95-1.1)		1.02279	0.953644	1.09694		1.02279	0.953644	1.09694		1.02	0.95	1.1		1.02	0.95	1.1
	Weighted median	0.0080749	0.0022514		1.01(1-1.01)		1.00811	1.00367	1.01257		1.00811	1.00367	1.01257		1.01	1	1.01		1.01	1	1.01
Type 2 diabetes	IVW				0.81(0.78-0.85)		1	1	1		1	1	1		1	1	1
	MR Egger	-0.440699	0.394524	0.567	0.64(0.3-1.39)		0.643586	0.297017	1.39454		0.643586	0.297017	1.39454		0.64	0.3	1.39		0.64	0.3	1.39
	Weighted median	-0.217184	0.0290281		0.8(0.76-0.85)		0.804782	0.760272	0.851897		0.804782	0.760272	0.851897		0.8	0.76	0.85		0.8	0.76	0.85
Neurological/psychiatric diseases							1	1	1		1	1	1		1	1	1
Parkinson's disease	IVW				0.87(0.76-1.01)		1	1	1		1	1	1		1	1	1
	MR Egger	3.67588	5.9128	0.548	39.48(0-4260829.31)		39.4834	0.000365877	4.26083e+06		39.4834	0.000365877	4.26083e+06		39.48	0	4.26083e+06		39.48	0	4.26083e+06
	Weighted median	-0.138289	0.0907621		0.87(0.73-1.04)		0.870847	0.728926	1.0404		0.870847	0.728926	1.0404		0.87	0.73	1.04		0.87	0.73	1.04
Alzheimer's disease	IVW				0.95(0.86-1.05)		1	1	1		1	1	1		1	1	1
	MR Egger	-2.16963	4.26037	0.64	0.11(0-483.33)		0.11422	2.69923e-05	483.331		0.11422	2.69923e-05	483.331		0.11	0	483.33		0.11	0	483.33
	Weighted median	-0.0527109	0.0605663		0.95(0.84-1.07)		0.948654	0.842467	1.06823		0.948654	0.842467	1.06823		0.95	0.84	1.07		0.95	0.84	1.07
Amyotrophic lateral sclerosis	IVW				1.04(1.02-1.06)		1	1	1		1	1	1		1	1	1
	MR Egger	0.303611	0.197596	0.222	1.35(0.92-2)		1.35474	0.919728	1.99551		1.35474	0.919728	1.99551		1.35	0.92	2		1.35	0.92	2
	Weighted median	0.0444775	0.0126308		1.05(1.02-1.07)		1.04548	1.01992	1.07169		1.04548	1.01992	1.07169		1.05	1.02	1.07		1.05	1.02	1.07
Bipolar disorder	IVW				1.16(1.05-1.27)		1	1	1		1	1	1		1	1	1
	MR Egger	6.64251	3.97413	0.163	767.02(0.32-1852052.27)		767.018	0.317657	1.85205e+06		767.018	0.317657	1.85205e+06		767.02	0.32	1.85205e+06		767.02	0.32	1.85205e+06
	Weighted median	0.176151	0.0588573		1.19(1.06-1.34)		1.19262	1.06268	1.33845		1.19262	1.06268	1.33845		1.19	1.06	1.34		1.19	1.06	1.34
Anorexia nervosa	IVW				0.75(0.64-0.89)		1	1	1		1	1	1		1	1	1
	MR Egger	-2.84546	1.67725	0.164	0.06(0-1.56)		0.0581076	0.00217036	1.55573		0.0581076	0.00217036	1.55573		0.06	0	1.56		0.06	0	1.56
	Weighted median	-0.322879	0.107302		0.72(0.59-0.89)		0.724061	0.58673	0.893537		0.724061	0.58673	0.893537		0.72	0.59	0.89		0.72	0.59	0.89
Autism spectrum disorder	IVW				0.84(0.77-0.91)		1	1	1		1	1	1		1	1	1
	MR Egger	-1.75758	0.797416	0.082	0.17(0.04-0.82)		0.172462	0.0361342	0.823126		0.172462	0.0361342	0.823126		0.17	0.04	0.82		0.17	0.04	0.82
	Weighted median	-0.180538	0.0523894		0.83(0.75-0.93)		0.834821	0.753353	0.925098		0.834821	0.753353	0.925098		0.83	0.75	0.93		0.83	0.75	0.93
Major depressive disorder	IVW				1.01(1.00-1.01)		1	1	1		1	1	1		1	1	1
	MR Egger	0.0813051	0.0337694	0.057	1.08(1.02-1.16)		1.0847	1.01523	1.15893		1.0847	1.01523	1.15893		1.08	1.02	1.16		1.08	1.02	1.16
	Weighted median	0.0071934	0.0020989		1.01(1-1.01)		1.00722	1.00308	1.01137		1.00722	1.00308	1.01137		1.01	1	1.01		1.01	1	1.01
Autoimmune/inflammatory diseases							1	1	1		1	1	1		1	1	1
Eczema	IVW				0.92(0.83-1.02)		1	1	1		1	1	1		1	1	1
	MR Egger	-1.00275	0.970842	0.371	0.37(0.05-2.46)		0.36687	0.0547162	2.45986		0.36687	0.0547162	2.45986		0.37	0.05	2.46		0.37	0.05	2.46
	Weighted median	-0.111782	0.0633307		0.89(0.79-1.01)		0.894239	0.789851	1.01242		0.894239	0.789851	1.01242		0.89	0.79	1.01		0.89	0.79	1.01
Multiple sclerosis	IVW				0.73(0.66-0.82)		1	1	1		1	1	1		1	1	1
	MR Egger	-7.61986	4.81656	0.189	0(0-6.18)		0.000490609	3.89763e-08	6.17547		0.000490609	3.89763e-08	6.17547		0	0	6.18		0	0	6.18
	Weighted median	-0.329021	0.0716453		0.72(0.63-0.83)		0.719628	0.625349	0.828121		0.719628	0.625349	0.828121		0.72	0.63	0.83		0.72	0.63	0.83
Atopic dermatitis	IVW				1.24(1.11-1.39)		1	1	1		1	1	1		1	1	1		1	1	1
	MR Egger	0.83685	1.18473	0.613	2.31(0.23-23.55)		2.30908	0.226452	23.5452		2.30908	0.226452	23.5452		2.31	0.23	23.55		2.31	0.23	23.55
	Weighted median	0.253842	0.072985		1.29(1.12-1.49)		1.28897	1.11716	1.4872		1.28897	1.11716	1.4872		1.29	1.12	1.49		1.29	1.12	1.49
Inflammatory bowel disease	IVW				1.07(1.07-1.07)		1	1	1		1	1	1		1	1	1
	MR Egger	-2.88431	1.40245	0.108	0.06(0-0.87)		0.0558935	0.00357745	0.873271		0.0558935	0.00357745	0.873271		0.06	0	0.87		0.06	0	0.87
	Weighted median	-0.378621	0.0866192		0.68(0.58-0.81)		0.684805	0.577877	0.811519		0.684805	0.577877	0.811519		0.68	0.58	0.81		0.68	0.58	0.81
Rheumatoid arthritis	IVW				1.04(1.04-1.04)		1	1	1		1	1	1		1	1	1
	MR Egger	0.843306	0.696061	0.353	2.32(0.59-9.09)		2.32404	0.593942	9.09373		2.32404	0.593942	9.09373		2.32	0.59	9.09		2.32	0.59	9.09
	Weighted median	0.170002	0.0525147		1.19(1.07-1.31)		1.18531	1.06937	1.31381		1.18531	1.06937	1.31381		1.19	1.07	1.31		1.19	1.07	1.31
Cardiovascular diseases	IVW				0.92(0.88-0.96)		1	1	1		1	1	1		1	1	1
	MR Egger	-0.80184	0.452331	0.15	0.45(0.18-1.09)		0.448503	0.184813	1.08842		0.448503	0.184813	1.08842		0.45	0.18	1.09		0.45	0.18	1.09
	Weighted median	-0.0970726	0.0269551		0.91(0.86-0.96)		0.90749	0.86079	0.956724		0.90749	0.86079	0.956724		0.91	0.86	0.96		0.91	0.86	0.96

## Sheet: Sheet2
OR两位	Low95%	Up95%
1.44	0.51	4.08
1.09	1.02	1.16
1	1	1
2.96	0.02	517.87
0.76	0.57	1.03
1	1
0.09	0	3.13
1.02	0.84	1.23
1	1	1
0.69	0.08	5.93
0.85	0.73	0.98
1	1	1
0.52	0.1	2.8
0.91	0.83	1.01
1	1	1
2.64	0.05	128.63
1.23	0.92	1.64
1	1	1
1.34	0.26	6.75
1	0.91	1.1
1	1	1
1	1	1
0.01	0	0.4
0.53	0.42	0.66
1	1	1
0.09	0.01	1
0.73	0.63	0.84
1	1	1
3.43	0.92	12.78
1.22	1.13	1.32
1	1	1
1.17	0.16	8.49
1.02	0.91	1.14
1	1	1
1.03	0.97	1.1
1	1	1.01
1	1	1
1.02	0.95	1.1
1.01	1	1.01
1	1	1
0.64	0.3	1.39
0.8	0.76	0.85
1	1	1
1	1	1
39.48	0	4.26083e+06
0.87	0.73	1.04
1	1	1
0.11	0	483.33
0.95	0.84	1.07
1	1	1
1.35	0.92	2
1.05	1.02	1.07
1	1	1
767.02	0.32	1.85205e+06
1.19	1.06	1.34
1	1	1
0.06	0	1.56
0.72	0.59	0.89
1	1	1
0.17	0.04	0.82
0.83	0.75	0.93
1	1	1
1.08	1.02	1.16
1.01	1	1.01
1	1	1
1	1	1
0.37	0.05	2.46
0.89	0.79	1.01
1	1	1
0	0	6.18
0.72	0.63	0.83
1	1	1
2.31	0.23	23.55
1.29	1.12	1.49
1	1	1
0.06	0	0.87
0.68	0.58	0.81
1	1	1
2.32	0.59	9.09
1.19	1.07	1.31
1	1	1
0.45	0.18	1.09
0.91	0.86	0.96
