# Supplementary material for: Association between genetically proxied glucosamine and risk of cancer and non-neoplastic disease: A Mendelian randomization study
Source: Front Genet. 2024 Jun 27;15:1293668. doi: 10.3389/fgene.2024.1293668 (PMC11236616; doi:10.3389/fgene.2024.1293668)
Supplement: Supplementary file 7 [file Table5.XLSX]

## Sheet: 最终版
S2 Table. The correlations between instrumental variants (IVs) associated with the regular consumption of glucosamine and the risk of cancer
Cancer site	Subype	SNP	Effect allele	Reference allele	OR(95%CI)	P Value
Haemangioma and lymphangioma	NA	rs10740101	G	A	0.96(0.88-1.05)	0.3549
		rs10840899	A	G	0.95(0.87-1.03)	0.1992
		rs1509952	T	C	0.96(0.88-1.04)	0.3336
		rs4746746	T	C	0.96(0.88-1.05)	0.3526
		rs6479846	C	A	0.96(0.88-1.05)	0.4038
		rs6479848	C	T	0.96(0.88-1.05)	0.3822
		rs6479860	T	C	0.96(0.88-1.05)	0.3552
		rs7100204	C	T	0.96(0.88-1.05)	0.4056
		rs7100320	C	T	0.96(0.88-1.05)	0.3936
		rs7665570	A	C	1.03(0.92-1.15)	0.592
Pan cancer	NA	rs10740101	G	A	1.00(1.00-1.00)	0.2
		rs1509952	T	C	1.00(1.00-1.00)	0.18
		rs4746746	T	C	1.00(1.00-1.00)	0.19
		rs6479846	C	A	1.00(1.00-1.00)	0.11
		rs6479848	C	T	1.00(1.00-1.00)	0.11
		rs7100320	C	T	1.00(1.00-1.00)	0.08
		rs7665570	A	C	1.00(1.00-1.00)	0.75
Bladder	Benign Neoplasm	rs10740101	G	A	1.02(0.77-1.35)	0.8984
		rs10840899	A	G	0.90(0.69-1.17)	0.4345
		rs1509952	T	C	1.00(0.76-1.34)	0.9651
		rs4746746	T	C	1.02(0.77-1.35)	0.9079
		rs6479846	C	A	0.99(0.75-1.32)	0.9598
		rs6479848	C	T	1.00(0.76-1.35)	0.9309
		rs6479860	T	C	1.02(0.77-1.35)	0.8981
		rs7100204	C	T	0.97(0.73-1.29)	0.8435
		rs7100320	C	T	0.97(0.73-1.29)	0.8388
		rs7665570	A	C	0.84(0.58-1.21)	0.3497
Bladder	Malignant Neoplasm	rs10740101	G	A	0.96(0.87-1.05)	0.379
		rs10840899	A	G	0.98(0.90-1.07)	0.702
		rs1509952	T	C	0.95(0.87-1.04)	0.2754
		rs4746746	T	C	0.96(0.87-1.05)	0.3441
		rs6479846	C	A	0.96(0.88-1.06)	0.4125
		rs6479848	C	T	0.96(0.87-1.05)	0.3799
		rs6479860	T	C	0.96(0.87-1.05)	0.3798
		rs7100204	C	T	0.97(0.88-1.06)	0.4612
		rs7100320	C	T	0.96(0.88-1.06)	0.4507
		rs7665570	A	C	0.99(0.88-1.12)	0.8693
Thyroid	Benign Neoplasm	rs10740101	G	A	1.03(0.90-1.19)	0.6404
		rs10840899	A	G	1.00(0.88-1.15)	0.8955
		rs1509952	T	C	1.04(0.90-1.20)	0.5658
		rs4746746	T	C	1.03(0.90-1.19)	0.6529
		rs6479846	C	A	1.02(0.88-1.17)	0.7948
		rs6479848	C	T	1.02(0.89-1.18)	0.762801
		rs6479860	T	C	1.03(0.90-1.19)	0.6402
		rs7100204	C	T	1.00(0.87-1.16)	0.9471
		rs7100320	C	T	1.00(0.87-1.16)	0.9572
		rs7665570	A	C	0.98(0.81-1.17)	0.788401
Thyroid	Malignant Neoplasm	rs10740101	G	A	1.00(0.90-1.10)	0.9548
		rs10840899	A	G	0.97(0.88-1.06)	0.472799
		rs1509952	T	C	1.00(0.91-1.11)	0.9659
		rs4746746	T	C	1.00(0.90-1.10)	0.9652
		rs6479846	C	A	0.99(0.90-1.10)	0.9078
		rs6479848	C	T	0.99(0.90-1.10)	0.8959
		rs6479860	T	C	1.00(0.90-1.10)	0.9559
		rs7100204	C	T	0.98(0.89-1.08)	0.7173
		rs7100320	C	T	0.98(0.89-1.08)	0.7035
		rs7665570	A	C	0.91(0.80-1.03)	0.1318
Head and neck	NA	rs10740101	G	A	0.88(0.73-1.06)	0.1888
		rs10840899	A	G	1.00(0.85-1.21)	0.8696
		rs1509952	T	C	0.87(0.73-1.05)	0.1557
		rs4746746	T	C	0.88(0.73-1.06)	0.1634
		rs6479846	C	A	0.88(0.73-1.06)	0.1793
		rs6479848	C	T	0.89(0.74-1.07)	0.207
		rs6479860	T	C	0.88(0.73-1.06)	0.1889
		rs7100204	C	T	0.88(0.73-1.06)	0.1887
		rs7100320	C	T	0.88(0.73-1.06)	0.1856
		rs7665570	A	C	0.88(0.69-1.12)	0.295
Lymphoma	Diffuse large B-cell lymphoma	rs10740101	G	A	0.93(0.75-1.15)	0.4879
		rs10840899	A	G	0.94(0.77-1.15)	0.5512
		rs1509952	T	C	0.94(0.76-1.16)	0.543599
		rs4746746	T	C	0.93(0.75-1.14)	0.4813
		rs6479846	C	A	0.92(0.75-1.14)	0.446
		rs6479848	C	T	0.92(0.74-1.13)	0.4282
		rs6479860	T	C	0.93(0.75-1.15)	0.4897
		rs7100204	C	T	0.92(0.74-1.13)	0.4258
		rs7100320	C	T	0.92(0.74-1.13)	0.4213
		rs7665570	A	C	0.94(0.72-1.23)	0.6592
Lymphoma	Follicular lymphoma	rs10740101	G	A	1.07(0.94-1.22)	0.3115
		rs10840899	A	G	1.00(0.89-1.14)	0.9455
		rs1509952	T	C	1.07(0.94-1.22)	0.3164
		rs4746746	T	C	1.07(0.94-1.22)	0.32
		rs6479846	C	A	1.08(0.95-1.23)	0.2555
		rs6479848	C	T	1.07(0.94-1.22)	0.3295
		rs6479860	T	C	1.07(0.94-1.22)	0.3113
		rs7100204	C	T	1.07(0.93-1.22)	0.3424
		rs7100320	C	T	1.07(0.93-1.22)	0.3498
		rs7665570	A	C	0.90(0.76-1.07)	0.2515
Lymphoma	Hodgkin lymphoma	rs10740101	G	A	1.00(0.85-1.17)	0.9933
		rs10840899	A	G	1.00(0.86-1.16)	0.9933
		rs1509952	T	C	1.00(0.86-1.18)	0.9086
		rs4746746	T	C	1.00(0.85-1.17)	0.989
		rs6479846	C	A	1.02(0.87-1.19)	0.814
		rs6479848	C	T	1.02(0.87-1.19)	0.8277
		rs6479860	T	C	1.00(0.85-1.17)	0.9932
		rs7100204	C	T	1.05(0.90-1.24)	0.5099
		rs7100320	C	T	1.05(0.90-1.24)	0.5184
		rs7665570	A	C	0.90(0.73-1.10)	0.3146
Lymphoma	Non-follicular lymphoma	rs10740101	G	A	1.00(0.92-1.09)	0.9372
		rs10840899	A	G	0.98(0.91-1.07)	0.6694
		rs1509952	T	C	1.00(0.92-1.09)	0.9493
		rs4746746	T	C	1.00(0.92-1.09)	0.9547
		rs6479846	C	A	1.00(0.92-1.09)	0.9172
		rs6479848	C	T	1.00(0.93-1.10)	0.8458
		rs6479860	T	C	1.00(0.92-1.09)	0.9362
		rs7100204	C	T	1.00(0.91-1.09)	0.9395
		rs7100320	C	T	1.00(0.92-1.09)	0.9586
		rs7665570	A	C	1.00(0.91-1.13)	0.8376
Lymphoma	non-Hodgkin lymphoma	rs10740101	G	A	1.05(0.92-1.19)	0.5088
		rs10840899	A	G	1.03(0.91-1.17)	0.6285
		rs1509952	T	C	1.04(0.91-1.19)	0.5452
		rs4746746	T	C	1.05(0.92-1.19)	0.5044
		rs6479846	C	A	1.06(0.93-1.21)	0.3547
		rs6479848	C	T	1.06(0.93-1.21)	0.4035
		rs6479860	T	C	1.05(0.92-1.19)	0.5085
		rs7100204	C	T	1.05(0.92-1.20)	0.4781
		rs7100320	C	T	1.05(0.92-1.20)	0.447
		rs7665570	A	C	1.03(0.87-1.22)	0.755699
Lymphoma	Mature T/NK-cell lymphomas	rs10740101	G	A	0.83(0.65-1.06)	0.1436
		rs10840899	A	G	1.08(0.85-1.36)	0.5353
		rs1509952	T	C	0.83(0.65-1.06)	0.1316
		rs4746746	T	C	0.83(0.65-1.06)	0.1423
		rs6479846	C	A	0.81(0.64-1.04)	0.1041
		rs6479848	C	T	0.81(0.64-1.04)	0.1023
		rs6479860	T	C	0.83(0.65-1.06)	0.1437
		rs7100204	C	T	0.79(0.62-1.02)	0.0677002
		rs7100320	C	T	0.79(0.62-1.02)	0.0668806
		rs7665570	A	C	0.88(0.64-1.21)	0.4386
Small intestine cancer	Benign Neoplasm	rs10740101	G	A	0.93(0.82-1.06)	0.2886
		rs10840899	A	G	1.12(0.99-1.26)	0.0752593
		rs1509952	T	C	0.93(0.82-1.06)	0.2678
		rs4746746	T	C	0.93(0.82-1.06)	0.2951
		rs6479846	C	A	0.93(0.82-1.06)	0.2652
		rs6479848	C	T	0.93(0.82-1.06)	0.2821
		rs6479860	T	C	0.93(0.82-1.06)	0.2899
		rs7100204	C	T	0.94(0.83-1.07)	0.3686
		rs7100320	C	T	0.94(0.83-1.07)	0.3635
		rs7665570	A	C	0.88(0.74-1.04)	0.1297
Small intestine cancer	Malignant Neoplasm	rs10740101	G	A	0.94(0.78-1.14)	0.5559
		rs10840899	A	G	0.86(0.72-1.03)	0.0956489
		rs1509952	T	C	0.95(0.79-1.15)	0.613901
		rs4746746	T	C	0.94(0.78-1.14)	0.5459
		rs6479846	C	A	0.94(0.78-1.14)	0.518
		rs6479848	C	T	0.94(0.77-1.13)	0.5079
		rs6479860	T	C	0.94(0.78-1.14)	0.5568
		rs7100204	C	T	0.94(0.78-1.14)	0.558799
		rs7100320	C	T	0.94(0.78-1.14)	0.5525
		rs7665570	A	C	0.97(0.76-1.24)	0.792399
Bone and articular cartilage cancer	Benign Neoplasm	rs10740101	G	A	0.92(0.84-1.00)	0.0550098
		rs10840899	A	G	1.00(0.92-1.09)	0.9758
		rs1509952	T	C	0.91(0.84-1.00)	0.0440301
		rs4746746	T	C	0.92(0.84-1.00)	0.05297
		rs6479846	C	A	0.92(0.84-1.00)	0.0614497
		rs6479848	C	T	0.92(0.84-1.00)	0.0632397
		rs6479860	T	C	0.92(0.84-1.00)	0.0551201
		rs7100204	C	T	0.93(0.85-1.02)	0.1085
		rs7100320	C	T	0.93(0.85-1.02)	0.1042
		rs7665570	A	C	1.07(0.95-1.20)	0.273
Bone and articular cartilage	Malignant Neoplasm	rs10740101	G	A	0.85(0.65-1.13)	0.2651
		rs10840899	A	G	0.87(0.67-1.13)	0.2928
		rs1509952	T	C	0.86(0.66-1.14)	0.295
		rs4746746	T	C	0.86(0.65-1.13)	0.2738
		rs6479846	C	A	0.84(0.63-1.10)	0.2058
		rs6479848	C	T	0.84(0.63-1.10)	0.2023
		rs6479860	T	C	0.85(0.65-1.13)	0.2651
		rs7100204	C	T	0.85(0.64-1.12)	0.2452
		rs7100320	C	T	0.85(0.64-1.12)	0.2425
		rs7665570	A	C	0.87(0.61-1.24)	0.4396
Eye and adnexa	Benign Neoplasm	rs10740101	G	A	1.00(0.92-1.09)	0.9992
		rs10840899	A	G	1.00(0.93-1.10)	0.739301
		rs1509952	T	C	1.00(0.91-1.09)	0.9254
		rs4746746	T	C	1.00(0.92-1.09)	0.9677
		rs6479846	C	A	0.99(0.91-1.09)	0.9043
		rs6479848	C	T	0.99(0.91-1.08)	0.8666
		rs6479860	T	C	1.00(0.92-1.09)	0.9998
		rs7100204	C	T	1.00(0.92-1.09)	0.9709
		rs7100320	C	T	1.00(0.92-1.10)	0.9513
		rs7665570	A	C	1.03(0.92-1.15)	0.6446
Eye and adnexa	Malignant Neoplasm	rs10740101	G	A	1.15(0.90-1.45)	0.2617
		rs10840899	A	G	1.00(0.80-1.25)	0.9741
		rs1509952	T	C	1.15(0.91-1.46)	0.2353
		rs4746746	T	C	1.14(0.90-1.45)	0.2648
		rs6479846	C	A	1.16(0.92-1.47)	0.2105
		rs6479848	C	T	1.16(0.92-1.47)	0.2142
		rs6479860	T	C	1.15(0.90-1.45)	0.2615
		rs7100204	C	T	1.17(0.92-1.49)	0.1919
		rs7100320	C	T	1.17(0.92-1.49)	0.1943
		rs7665570	A	C	0.84(0.62-1.15)	0.278
Larynx	Benign Neoplasm	rs10740101	G	A	1.08(0.93-1.25)	0.3333
		rs10840899	A	G	0.91(0.79-1.05)	0.2059
		rs1509952	T	C	1.08(0.93-1.25)	0.3203
		rs4746746	T	C	1.08(0.93-1.25)	0.3376
		rs6479846	C	A	1.08(0.93-1.25)	0.3316
		rs6479848	C	T	1.08(0.93-1.25)	0.34
		rs6479860	T	C	1.08(0.93-1.25)	0.3324
		rs7100204	C	T	1.08(0.93-1.26)	0.3238
		rs7100320	C	T	1.08(0.93-1.25)	0.3292
		rs7665570	A	C	1.28(1.06-1.56)	0.0125101
Larynx	Malignant Neoplasm	rs10740101	G	A	0.96(0.76-1.20)	0.702
		rs10840899	A	G	0.90(0.73-1.12)	0.347
		rs1509952	T	C	0.96(0.77-1.21)	0.742699
		rs4746746	T	C	0.96(0.77-1.20)	0.7345
		rs6479846	C	A	0.96(0.76-1.20)	0.6902
		rs6479848	C	T	0.95(0.76-1.20)	0.686099
		rs6479860	T	C	0.96(0.76-1.20)	0.702301
		rs7100204	C	T	0.96(0.76-1.20)	0.710699
		rs7100320	C	T	0.96(0.76-1.20)	0.706
		rs7665570	A	C	1.28(0.95-1.71)	0.1032
Pancreas	Benign Neoplasm	rs10740101	G	A	0.69(0.55-0.88)	0.00223702
		rs10840899	A	G	1.25(1.00-1.57)	0.0471205
		rs1509952	T	C	0.69(0.54-0.87)	0.00189898
		rs4746746	T	C	0.7(0.55-0.89)	0.003173
		rs6479846	C	A	0.69(0.54-0.87)	0.001945
		rs6479848	C	T	0.69(0.54-0.87)	0.00185601
		rs6479860	T	C	0.69(0.55-0.88)	0.00224202
		rs7100204	C	T	0.69(0.54-0.87)	0.001996
		rs7100320	C	T	0.69(0.54-0.87)	0.00196101
		rs7665570	A	C	1.26(0.92-1.71)	0.1439
Pancreas	Malignant Neoplasm	rs10740101	G	A	0.94(0.83-1.07)	0.3418
		rs10840899	A	G	1.03(0.92-1.16)	0.623
		rs1509952	T	C	0.95(0.84-1.07)	0.4147
		rs4746746	T	C	0.94(0.83-1.06)	0.3317
		rs6479846	C	A	0.94(0.83-1.07)	0.3393
		rs6479848	C	T	0.94(0.83-1.07)	0.3439
		rs6479860	T	C	0.94(0.83-1.07)	0.3418
		rs7100204	C	T	0.96(0.85-1.08)	0.498101
		rs7100320	C	T	0.96(0.85-1.08)	0.4899
		rs7665570	A	C	1.08(0.92-1.27)	0.3676
Oesophagus	Benign Neoplasm	rs10740101	G	A	0.88(0.69-1.13)	0.3094
		rs10840899	A	G	1.00(0.79-1.27)	0.9935
		rs1509952	T	C	0.89(0.69-1.14)	0.343
		rs4746746	T	C	0.88(0.69-1.13)	0.3174
		rs6479846	C	A	0.88(0.68-1.12)	0.2961
		rs6479848	C	T	0.87(0.68-1.12)	0.2851
		rs6479860	T	C	0.88(0.69-1.13)	0.3095
		rs7100204	C	T	0.87(0.68-1.11)	0.267
		rs7100320	C	T	0.87(0.68-1.11)	0.2638
		rs7665570	A	C	1.07(0.77-1.48)	0.673301
Oesophagus	Malignant Neoplasm	rs10740101	G	A	1.08(0.89-1.32)	0.434
		rs10840899	A	G	1.06(0.88-1.28)	0.541
		rs1509952	T	C	1.09(0.90-1.33)	0.3817
		rs4746746	T	C	1.08(0.89-1.32)	0.432
		rs6479846	C	A	1.09(0.89-1.33)	0.4118
		rs6479848	C	T	1.09(0.89-1.33)	0.4189
		rs6479860	T	C	1.08(0.89-1.32)	0.4338
		rs7100204	C	T	1.08(0.88-1.32)	0.4698
		rs7100320	C	T	1.08(0.88-1.31)	0.475501
		rs7665570	A	C	1.03(0.79-1.33)	0.8455
Stomach	Benign Neoplasm	rs10740101	G	A	1.04(0.95-1.13)	0.3959
		rs10840899	A	G	1.02(0.94-1.10)	0.7105
		rs1509952	T	C	1.04(0.95-1.13)	0.4071
		rs4746746	T	C	1.04(0.95-1.13)	0.4213
		rs6479846	C	A	1.04(0.95-1.13)	0.3727
		rs6479848	C	T	1.04(0.96-1.13)	0.3543
		rs6479860	T	C	1.04(0.95-1.13)	0.3958
		rs7100204	C	T	1.03(0.95-1.12)	0.4799
		rs7100320	C	T	1.03(0.95-1.13)	0.4639
		rs7665570	A	C	0.98(0.88-1.10)	0.730999
Stomach	Malignant Neoplasm	rs10740101	G	A	1.00(0.89-1.13)	0.9874
		rs10840899	A	G	1.07(0.95-1.20)	0.2483
		rs1509952	T	C	1.00(0.89-1.13)	0.9285
		rs4746746	T	C	1.00(0.88-1.13)	0.9757
		rs6479846	C	A	1.00(0.88-1.12)	0.9425
		rs6479848	C	T	0.99(0.88-1.12)	0.8843
		rs6479860	T	C	1.00(0.89-1.13)	0.9875
		rs7100204	C	T	0.98(0.87-1.11)	0.7964
		rs7100320	C	T	0.98(0.87-1.11)	0.7878
		rs7665570	A	C	1.00(0.85-1.16)	0.9545
Liver/bile ducts	Benign Neoplasm	rs10740101	G	A	1.12(0.93-1.35)	0.2315
		rs10840899	A	G	1.02(0.86-1.22)	0.7878
		rs1509952	T	C	1.11(0.92-1.33)	0.2756
		rs4746746	T	C	1.12(0.93-1.35)	0.2334
		rs6479846	C	A	1.13(0.93-1.36)	0.211
		rs6479848	C	T	1.11(0.93-1.34)	0.2543
		rs6479860	T	C	1.12(0.93-1.35)	0.2314
		rs7100204	C	T	1.13(0.94-1.36)	0.1998
		rs7100320	C	T	1.13(0.94-1.36)	0.2028
		rs7665570	A	C	1.00(0.79-1.29)	0.9389
Liver/bile ducts	Malignant Neoplasm	rs10740101	G	A	0.97(0.82-1.16)	0.7493
		rs10840899	A	G	1.13(0.96-1.33)	0.1355
		rs1509952	T	C	0.96(0.81-1.14)	0.622499
		rs4746746	T	C	0.98(0.82-1.16)	0.7828
		rs6479846	C	A	0.97(0.82-1.16)	0.7554
		rs6479848	C	T	0.97(0.82-1.16)	0.752501
		rs6479860	T	C	0.97(0.82-1.16)	0.7489
		rs7100204	C	T	0.99(0.83-1.17)	0.8662
		rs7100320	C	T	0.98(0.83-1.17)	0.8585
		rs7665570	A	C	1.15(0.92-1.44)	0.2264
Ovarian	NA	rs10740101	G	A	0.99(0.96-1.02)	0.402
		rs1509952	T	C	0.99(0.96-1.02)	0.3468
		rs4746746	T	C	0.99(0.96-1.02)	0.3526
		rs6479846	C	A	0.98(0.95-1.01)	0.2795
		rs6479848	C	T	0.98(0.95-1.01)	0.2783
		rs6479860	T	C	0.99(0.96-1.02)	0.3993
		rs7100204	C	T	0.98(0.95-1.01)	0.2493
		rs7100320	C	T	0.98(0.95-1.01)	0.2431
		rs7665570	A	C	1.00(0.97-1.05)	0.696101
Ovarian	Clear cell	rs10740101	G	A	0.93(0.85-1.02)	0.1064
		rs1509952	T	C	0.93(0.85-1.02)	0.1072
		rs4746746	T	C	0.93(0.85-1.02)	0.1191
		rs6479846	C	A	0.93(0.84-1.01)	0.0929801
		rs6479848	C	T	0.92(0.84-1.01)	0.0923889
		rs6479860	T	C	0.93(0.85-1.02)	0.1214
		rs7100204	C	T	0.92(0.84-1.01)	0.08569
		rs7100320	C	T	0.92(0.84-1.01)	0.0787698
		rs7665570	A	C	0.97(0.87-1.09)	0.643899
Ovarian	Endometrioid	rs10740101	G	A	0.95(0.89-1.01)	0.1037
		rs1509952	T	C	0.95(0.89-1.01)	0.0962698
		rs4746746	T	C	0.95(0.89-1.01)	0.0905107
		rs6479846	C	A	0.94(0.88-1.01)	0.0831591
		rs6479848	C	T	0.94(0.88-1.01)	0.0831994
		rs6479860	T	C	0.95(0.89-1.01)	0.1022
		rs7100204	C	T	0.95(0.89-1.01)	0.1031
		rs7100320	C	T	0.95(0.89-1.01)	0.1043
		rs7665570	A	C	0.94(0.86-1.02)	0.1346
Ovarian	Serous	rs10740101	G	A	0.99(0.96-1.03)	0.6348
		rs1509952	T	C	0.99(0.95-1.02)	0.5322
		rs4746746	T	C	0.99(0.96-1.02)	0.559899
		rs6479846	C	A	0.99(0.95-1.02)	0.4784
		rs6479848	C	T	0.99(0.95-1.02)	0.4779
		rs6479860	T	C	0.99(0.96-1.03)	0.625
		rs7100204	C	T	0.99(0.95-1.02)	0.4354
		rs7100320	C	T	0.99(0.95-1.02)	0.4251
		rs7665570	A	C	1.00(0.97-1.06)	0.5345
Skin cancer	Non-melanoma	rs10740101	G	A	1.02(0.98-1.05)	0.312
		rs10840899	A	G	1.00(0.98-1.05)	0.4215
		rs1509952	T	C	1.00(0.98-1.05)	0.426
		rs4746746	T	C	1.02(0.98-1.05)	0.3162
		rs6479846	C	A	1.02(0.98-1.05)	0.3658
		rs6479848	C	T	1.00(0.98-1.05)	0.405
		rs6479860	T	C	1.02(0.98-1.05)	0.3096
		rs7100204	C	T	1.00(0.98-1.05)	0.4567
		rs7100320	C	T	1.00(0.98-1.05)	0.480799
		rs7665570	A	C	1.02(0.98-1.06)	0.4092
Skin cancer	Melanoma	rs10740101	G	A	1.08(0.93-1.26)	0.3136
		rs10840899	A	G	1.09(0.94-1.26)	0.2569
		rs1509952	T	C	1.07(0.92-1.25)	0.3713
		rs4746746	T	C	1.09(0.94-1.27)	0.2685
		rs6479846	C	A	1.10(0.94-1.28)	0.2452
		rs6479848	C	T	1.10(0.94-1.28)	0.2252
		rs6479860	T	C	1.08(0.93-1.26)	0.3133
		rs7100204	C	T	1.10(0.94-1.28)	0.2307
		rs7100320	C	T	1.10(0.94-1.28)	0.2356
		rs7665570	A	C	1.09(0.89-1.33)	0.3931
Prostate	Benign Neoplasm	rs10740101	G	A	1.10(0.81-1.48)	0.5407
		rs10840899	A	G	0.97(0.74-1.29)	0.851
		rs1509952	T	C	1.06(0.79-1.42)	0.7077
		rs4746746	T	C	1.10(0.81-1.48)	0.5441
		rs6479846	C	A	1.10(0.82-1.48)	0.5242
		rs6479848	C	T	1.10(0.82-1.48)	0.5278
		rs6479860	T	C	1.10(0.81-1.48)	0.5405
		rs7100204	C	T	1.05(0.78-1.42)	0.734999
		rs7100320	C	T	1.07(0.80-1.45)	0.6383
		rs7665570	A	C	1.15(0.79-1.67)	0.4787
Prostate	Malignant Neoplasm	rs10740101	G	A	1.03(0.99-1.08)	0.1576
		rs10840899	A	G	1.02(0.98-1.07)	0.3025
		rs1509952	T	C	1.03(0.98-1.08)	0.2177
		rs4746746	T	C	1.03(0.99-1.08)	0.1556
		rs6479846	C	A	1.03(0.98-1.08)	0.1997
		rs6479848	C	T	1.03(0.99-1.08)	0.186
		rs6479860	T	C	1.03(0.99-1.08)	0.1569
		rs7100204	C	T	1.03(0.99-1.08)	0.1817
		rs7100320	C	T	1.03(0.99-1.08)	0.1616
		rs7665570	A	C	1.08(1.01-1.14)	0.0143599
Colon	Adenocarcinoma	rs10740101	G	A	0.98(0.90-1.07)	0.641599
		rs10840899	A	G	1.02(0.94-1.10)	0.6388
		rs1509952	T	C	0.98(0.90-1.07)	0.663901
		rs4746746	T	C	0.98(0.90-1.06)	0.6284
		rs6479846	C	A	0.98(0.90-1.07)	0.6593
		rs6479848	C	T	0.99(0.91-1.07)	0.7465
		rs6479860	T	C	0.98(0.90-1.07)	0.6426
		rs7100204	C	T	0.98(0.90-1.06)	0.6079
		rs7100320	C	T	0.98(0.90-1.06)	0.5956
		rs7665570	A	C	0.94(0.84-1.04)	0.2275
Colon	Ascending	rs10740101	G	A	0.94(0.86-1.02)	0.1422
		rs10840899	A	G	0.97(0.89-1.05)	0.4304
		rs1509952	T	C	0.93(0.86-1.02)	0.114
		rs4746746	T	C	0.94(0.86-1.02)	0.1365
		rs6479846	C	A	0.95(0.87-1.03)	0.2014
		rs6479848	C	T	0.94(0.86-1.03)	0.1742
		rs6479860	T	C	0.94(0.86-1.02)	0.1428
		rs7100204	C	T	0.93(0.85-1.01)	0.0851491
		rs7100320	C	T	0.93(0.85-1.01)	0.0963008
		rs7665570	A	C	1.04(0.93-1.16)	0.5317
Colon	Descending	rs10740101	G	A	0.94(0.83-1.06)	0.2868
		rs10840899	A	G	1.00(0.90-1.13)	0.9163
		rs1509952	T	C	0.93(0.83-1.05)	0.2449
		rs4746746	T	C	0.94(0.83-1.05)	0.2802
		rs6479846	C	A	0.94(0.83-1.05)	0.2671
		rs6479848	C	T	0.93(0.83-1.05)	0.2301
		rs6479860	T	C	0.94(0.83-1.06)	0.2867
		rs7100204	C	T	0.93(0.82-1.04)	0.2136
		rs7100320	C	T	0.93(0.83-1.05)	0.2491
		rs7665570	A	C	0.91(0.78-1.06)	0.23
Colon	Sigmoid	rs10740101	G	A	1.05(0.98-1.12)	0.1725
		rs10840899	A	G	1.00(0.94-1.07)	0.9538
		rs1509952	T	C	1.05(0.98-1.12)	0.1691
		rs4746746	T	C	1.05(0.98-1.12)	0.1756
		rs6479846	C	A	1.04(0.97-1.11)	0.2912
		rs6479848	C	T	1.03(0.97-1.10)	0.3246
		rs6479860	T	C	1.05(0.98-1.12)	0.1717
		rs7100204	C	T	1.03(0.96-1.10)	0.3835
		rs7100320	C	T	1.03(0.97-1.10)	0.3478
		rs7665570	A	C	1.00(0.92-1.10)	0.8502
Colon	Transverse	rs10740101	G	A	1.03(0.93-1.13)	0.579599
		rs10840899	A	G	0.98(0.90-1.08)	0.723099
		rs1509952	T	C	1.02(0.93-1.13)	0.6522
		rs4746746	T	C	1.03(0.93-1.13)	0.5641
		rs6479846	C	A	1.03(0.93-1.13)	0.56
		rs6479848	C	T	1.03(0.93-1.13)	0.584901
		rs6479860	T	C	1.03(0.93-1.13)	0.578901
		rs7100204	C	T	1.04(0.94-1.15)	0.4316
		rs7100320	C	T	1.04(0.94-1.15)	0.4404
		rs7665570	A	C	0.94(0.83-1.07)	0.3225
Colon	Benign Neoplasm	rs10740101	G	A	0.94(0.89-1.00)	0.0370903
		rs10840899	A	G	0.99(0.94-1.04)	0.6659
		rs1509952	T	C	0.95(0.90-1.00)	0.0442099
		rs4746746	T	C	0.95(0.90-1.00)	0.0405901
		rs6479846	C	A	0.95(0.90-1.00)	0.0512495
		rs6479848	C	T	0.95(0.90-1.00)	0.0444396
		rs6479860	T	C	0.94(0.89-1.00)	0.0351504
		rs7100204	C	T	0.96(0.90-1.01)	0.0983807
		rs7100320	C	T	0.96(0.91-1.01)	0.1026
		rs7665570	A	C	0.98(0.91-1.05)	0.5369
Colon	Malignant Neoplasm	rs10740101	G	A	0.99(0.92-1.07)	0.8062
		rs10840899	A	G	0.99(0.93-1.06)	0.8449
		rs1509952	T	C	0.99(0.92-1.06)	0.756599
		rs4746746	T	C	0.99(0.92-1.06)	0.788
		rs6479846	C	A	0.99(0.92-1.07)	0.8562
		rs6479848	C	T	1.00(0.93-1.07)	0.9271
		rs6479860	T	C	0.99(0.92-1.07)	0.8088
		rs7100204	C	T	0.99(0.92-1.07)	0.8276
		rs7100320	C	T	0.99(0.92-1.07)	0.8116
		rs7665570	A	C	1.00(0.91-1.10)	0.9763
Lung	Squamous cell carcinoma	rs10740101	G	A	0.97(0.91-1.03)	0.28653
		rs10840899	A	G	0.98(0.93-1.04)	0.528141
		rs1509952	T	C	0.96(0.90-1.03)	0.243565
		rs4746746	T	C	0.96(0.90-1.03)	0.243602
		rs6479846	C	A	0.96(0.90-1.02)	0.156677
		rs6479848	C	T	0.96(0.90-1.02)	0.161899
		rs6479860	T	C	0.97(0.91-1.03)	0.27612
		rs7100204	C	T	0.96(0.90-1.03)	0.257598
		rs7100320	C	T	0.96(0.90-1.03)	0.257422
		rs7665570	A	C	1.02(0.94-1.10)	0.67613
Lung	Adenocarcinoma	rs10740101	G	A	1.00(0.95-1.07)	0.797272
		rs10840899	A	G	0.97(0.92-1.02)	0.277156
		rs1509952	T	C	1.00(0.95-1.07)	0.775136
		rs4746746	T	C	1.00(0.95-1.07)	0.796017
		rs6479846	C	A	1.00(0.94-1.06)	0.971909
		rs6479848	C	T	1.00(0.94-1.06)	0.998949
		rs6479860	T	C	1.00(0.95-1.07)	0.762688
		rs7100204	C	T	1.00(0.94-1.07)	0.956523
		rs7100320	C	T	1.00(0.94-1.07)	0.944729
		rs7665570	A	C	1.07(0.99-1.16)	0.0928966
Breast	NA	rs10740101	G	A	1.00(0.98-1.01)	0.8797
		rs1509952	T	C	1.00(0.99-1.01)	0.9142
		rs4746746	T	C	1.00(0.98-1.01)	0.8807
		rs6479846	C	A	0.99(0.98-1.01)	0.4745
		rs6479848	C	T	0.99(0.98-1.01)	0.4716
		rs6479860	T	C	1.00(0.99-1.01)	0.8915
		rs7100204	C	T	0.99(0.98-1.01)	0.4041
		rs7100320	C	T	0.99(0.98-1.01)	0.4194
		rs7665570	A	C	1.00(0.98-1.02)	0.753101
Breast	ER+	rs10740101	G	A	0.99(0.98-1.01)	0.3613
		rs1509952	T	C	0.99(0.98-1.01)	0.3858
		rs4746746	T	C	0.99(0.98-1.01)	0.3611
		rs6479846	C	A	0.99(0.97-1.00)	0.166
		rs6479848	C	T	0.99(0.97-1.00)	0.164
		rs6479860	T	C	0.99(0.98-1.01)	0.357
		rs7100204	C	T	0.99(0.97-1.00)	0.1108
		rs7100320	C	T	0.99(0.97-1.00)	0.1186
		rs7665570	A	C	1.00(0.98-1.02)	0.7951
Breast	ER-	rs10740101	G	A	1.00(0.98-1.03)	0.7258
		rs1509952	T	C	1.00(0.98-1.03)	0.7198
		rs4746746	T	C	1.00(0.98-1.03)	0.6618
		rs6479846	C	A	1.00(0.98-1.03)	0.767201
		rs6479848	C	T	1.00(0.98-1.03)	0.7633
		rs6479860	T	C	1.00(0.98-1.03)	0.693999
		rs7100204	C	T	1.00(0.98-1.03)	0.8244
		rs7100320	C	T	1.00(0.98-1.03)	0.8249
		rs7665570	A	C	1.00(0.97-1.03)	0.9727

## Sheet: Sheet1
	OR	95%CI公式	95%CI公式	SNP	effect_allele.exposure	other_allele.exposure	effect_allele.outcome	other_allele.outcome	beta.exposure	beta.outcome	eaf.exposure	eaf.outcome	remove	palindromic	ambiguous	id.outcome	chr	pos	se.outcome	samplesize.outcome	pval.outcome	outcome	originalname.outcome	outcome.deprecated	mr_keep.outcome	data_source.outcome	se.exposure	pval.exposure	exposure	mr_keep.exposure	pval_origin.exposure	id.exposure	data_source.exposure	action	mr_keep				OR公式	Low95%	Up95%		OR公式	Low95%	Up95%		OR	Low95%	Up95%
Haemangioma and lymphangioma	0.96	(0.88-1.05)	(0.88-1.05)	rs10740101	G	A	G	A	0.127	-0.0406	NA	0.6893	FALSE	FALSE	FALSE	finn-b-CD2_BENIGN_HEAMANGIOMA_LYMPHANGIOMA_EXALLC	10	64746142	0.0438	NA	0.3549	Haemangioma and lymphangioma, any site (all cancers excluded) || id:finn-b-CD2_BENIGN_HEAMANGIOMA_LYMPHANGIOMA_EXALLC	Haemangioma and lymphangioma, any site (all cancers excluded)	Haemangioma and lymphangioma, any site (all cancers excluded) || ||	TRUE	igd	0.001	4.42e-08	regular glucosamine use.txt	TRUE	reported	aLPm4j	textfile	2	TRUE				0.960213	0.88122	1.04629		0.960213	0.88122	1.04629		0.96	0.88	1.05
2	0.95	(0.87-1.03)	(0.87-1.03)	rs10840899	A	G	A	G	-0.108	-0.0534	NA	0.3823	FALSE	FALSE	FALSE	finn-b-CD2_BENIGN_HEAMANGIOMA_LYMPHANGIOMA_EXALLC	12	17996887	0.0416	NA	0.1992	Haemangioma and lymphangioma, any site (all cancers excluded) || id:finn-b-CD2_BENIGN_HEAMANGIOMA_LYMPHANGIOMA_EXALLC	Haemangioma and lymphangioma, any site (all cancers excluded)	Haemangioma and lymphangioma, any site (all cancers excluded) || ||	TRUE	igd	0.001	4.75e-08	regular glucosamine use.txt	TRUE	reported	aLPm4j	textfile	2	TRUE				0.948001	0.873772	1.02854		0.948001	0.873772	1.02854		0.95	0.87	1.03
3	0.96	(0.88-1.04)	(0.88-1.04)	rs1509952	T	C	T	C	0.127	-0.0423	NA	0.6877	FALSE	FALSE	FALSE	finn-b-CD2_BENIGN_HEAMANGIOMA_LYMPHANGIOMA_EXALLC	10	64739668	0.0438	NA	0.3336	Haemangioma and lymphangioma, any site (all cancers excluded) || id:finn-b-CD2_BENIGN_HEAMANGIOMA_LYMPHANGIOMA_EXALLC	Haemangioma and lymphangioma, any site (all cancers excluded)	Haemangioma and lymphangioma, any site (all cancers excluded) || ||	TRUE	igd	0.001	3.96e-08	regular glucosamine use.txt	TRUE	reported	aLPm4j	textfile	2	TRUE				0.958582	0.879723	1.04451		0.958582	0.879723	1.04451		0.96	0.88	1.04
4	0.96	(0.88-1.05)	(0.88-1.05)	rs4746746	T	C	T	C	0.126	-0.0407	NA	0.6895	FALSE	FALSE	FALSE	finn-b-CD2_BENIGN_HEAMANGIOMA_LYMPHANGIOMA_EXALLC	10	64699981	0.0438	NA	0.3526	Haemangioma and lymphangioma, any site (all cancers excluded) || id:finn-b-CD2_BENIGN_HEAMANGIOMA_LYMPHANGIOMA_EXALLC	Haemangioma and lymphangioma, any site (all cancers excluded)	Haemangioma and lymphangioma, any site (all cancers excluded) || ||	TRUE	igd	0.001	4.81e-08	regular glucosamine use.txt	TRUE	reported	aLPm4j	textfile	2	TRUE				0.960117	0.881132	1.04618		0.960117	0.881132	1.04618		0.96	0.88	1.05
5	0.96	(0.88-1.05)	(0.88-1.05)	rs6479846	C	A	C	A	0.126	-0.0366	NA	0.6902	FALSE	FALSE	FALSE	finn-b-CD2_BENIGN_HEAMANGIOMA_LYMPHANGIOMA_EXALLC	10	64655471	0.0438	NA	0.4038	Haemangioma and lymphangioma, any site (all cancers excluded) || id:finn-b-CD2_BENIGN_HEAMANGIOMA_LYMPHANGIOMA_EXALLC	Haemangioma and lymphangioma, any site (all cancers excluded)	Haemangioma and lymphangioma, any site (all cancers excluded) || ||	TRUE	igd	0.001	4.87e-08	regular glucosamine use.txt	TRUE	reported	aLPm4j	textfile	2	TRUE				0.964062	0.884752	1.05048		0.964062	0.884752	1.05048		0.96	0.88	1.05
6	0.96	(0.88-1.05)	(0.88-1.05)	rs6479848	C	T	C	T	0.126	-0.0383	NA	0.6905	FALSE	FALSE	FALSE	finn-b-CD2_BENIGN_HEAMANGIOMA_LYMPHANGIOMA_EXALLC	10	64659101	0.0439	NA	0.3822	Haemangioma and lymphangioma, any site (all cancers excluded) || id:finn-b-CD2_BENIGN_HEAMANGIOMA_LYMPHANGIOMA_EXALLC	Haemangioma and lymphangioma, any site (all cancers excluded)	Haemangioma and lymphangioma, any site (all cancers excluded) || ||	TRUE	igd	0.001	4.94e-08	regular glucosamine use.txt	TRUE	reported	aLPm4j	textfile	2	TRUE				0.962424	0.883076	1.0489		0.962424	0.883076	1.0489		0.96	0.88	1.05
7	0.96	(0.88-1.05)	(0.88-1.05)	rs6479860	T	C	T	C	0.127	-0.0405	NA	0.6893	FALSE	FALSE	FALSE	finn-b-CD2_BENIGN_HEAMANGIOMA_LYMPHANGIOMA_EXALLC	10	64745865	0.0438	NA	0.3552	Haemangioma and lymphangioma, any site (all cancers excluded) || id:finn-b-CD2_BENIGN_HEAMANGIOMA_LYMPHANGIOMA_EXALLC	Haemangioma and lymphangioma, any site (all cancers excluded)	Haemangioma and lymphangioma, any site (all cancers excluded) || ||	TRUE	igd	0.001	4.58e-08	regular glucosamine use.txt	TRUE	reported	aLPm4j	textfile	2	TRUE				0.960309	0.881308	1.04639		0.960309	0.881308	1.04639		0.96	0.88	1.05
8	0.96	(0.88-1.05)	(0.88-1.05)	rs7100204	C	T	C	T	0.127	-0.0367	NA	0.6952	FALSE	FALSE	FALSE	finn-b-CD2_BENIGN_HEAMANGIOMA_LYMPHANGIOMA_EXALLC	10	64640543	0.0441	NA	0.4056	Haemangioma and lymphangioma, any site (all cancers excluded) || id:finn-b-CD2_BENIGN_HEAMANGIOMA_LYMPHANGIOMA_EXALLC	Haemangioma and lymphangioma, any site (all cancers excluded)	Haemangioma and lymphangioma, any site (all cancers excluded) || ||	TRUE	igd	0.001	4.02e-08	regular glucosamine use.txt	TRUE	reported	aLPm4j	textfile	2	TRUE				0.963965	0.884143	1.05099		0.963965	0.884143	1.05099		0.96	0.88	1.05
9	0.96	(0.88-1.05)	(0.88-1.05)	rs7100320	C	T	C	T	0.129	-0.0376	NA	0.6954	FALSE	FALSE	FALSE	finn-b-CD2_BENIGN_HEAMANGIOMA_LYMPHANGIOMA_EXALLC	10	64640594	0.0441	NA	0.3936	Haemangioma and lymphangioma, any site (all cancers excluded) || id:finn-b-CD2_BENIGN_HEAMANGIOMA_LYMPHANGIOMA_EXALLC	Haemangioma and lymphangioma, any site (all cancers excluded)	Haemangioma and lymphangioma, any site (all cancers excluded) || ||	TRUE	igd	0.001	2.91e-08	regular glucosamine use.txt	TRUE	reported	aLPm4j	textfile	2	TRUE				0.963098	0.883348	1.05005		0.963098	0.883348	1.05005		0.96	0.88	1.05
10	1.03	(0.92-1.15)	(0.92-1.15)	rs7665570	A	C	A	C	0.123	0.0307	NA	0.1462	FALSE	FALSE	FALSE	finn-b-CD2_BENIGN_HEAMANGIOMA_LYMPHANGIOMA_EXALLC	4	42152351	0.0572	NA	0.592	Haemangioma and lymphangioma, any site (all cancers excluded) || id:finn-b-CD2_BENIGN_HEAMANGIOMA_LYMPHANGIOMA_EXALLC	Haemangioma and lymphangioma, any site (all cancers excluded)	Haemangioma and lymphangioma, any site (all cancers excluded) || ||	TRUE	igd	0.001	4.34e-08	regular glucosamine use.txt	TRUE	reported	aLPm4j	textfile	2	TRUE				1.03118	0.921814	1.15351		1.03118	0.921814	1.15351		1.03	0.92	1.15
Pan cancer	1	(1-1)	(1.00-1.00)																																				1	1	1		1	1	1		1	1	1
1	1	(1-1)	(1.00-1.00)	rs10740101	G	A	G	A	0.127	-0.00119363	NA	0.773053	FALSE	FALSE	FALSE	ieu-b-4966	10	64746142	0.000928536	442239	0.2	Pan cancer || id:ieu-b-4966	Pan cancer	Pan cancer || ||	TRUE	igd	0.001	4.42e-08	regular glucosamine use.txt	TRUE	reported	vTo3py	textfile	2	TRUE				0.998807	0.996991	1.00063		0.998807	0.996991	1.00063		1	1	1
2	1	(1-1)	(1.00-1.00)	rs1509952	T	C	T	C	0.127	-0.00123389	NA	0.773252	FALSE	FALSE	FALSE	ieu-b-4966	10	64739668	0.000928458	442239	0.18	Pan cancer || id:ieu-b-4966	Pan cancer	Pan cancer || ||	TRUE	igd	0.001	3.96e-08	regular glucosamine use.txt	TRUE	reported	vTo3py	textfile	2	TRUE				0.998767	0.996951	1.00059		0.998767	0.996951	1.00059		1	1	1
3	1	(1-1)	(1.00-1.00)	rs4746746	T	C	T	C	0.126	-0.00120259	NA	0.773406	FALSE	FALSE	FALSE	ieu-b-4966	10	64699981	0.000927872	442239	0.19	Pan cancer || id:ieu-b-4966	Pan cancer	Pan cancer || ||	TRUE	igd	0.001	4.81e-08	regular glucosamine use.txt	TRUE	reported	vTo3py	textfile	2	TRUE				0.998798	0.996983	1.00062		0.998798	0.996983	1.00062		1	1	1
4	1	(1-1)	(1.00-1.00)	rs6479846	C	A	C	A	0.126	-0.00147794	NA	0.772271	FALSE	FALSE	FALSE	ieu-b-4966	10	64655471	0.000924917	442239	0.11	Pan cancer || id:ieu-b-4966	Pan cancer	Pan cancer || ||	TRUE	igd	0.001	4.87e-08	regular glucosamine use.txt	TRUE	reported	vTo3py	textfile	2	TRUE				0.998523	0.996715	1.00033		0.998523	0.996715	1.00033		1	1	1
5	1	(1-1)	(1.00-1.00)	rs6479848	C	T	C	T	0.126	-0.00148373	NA	0.772293	FALSE	FALSE	FALSE	ieu-b-4966	10	64659101	0.00092501	442239	0.11	Pan cancer || id:ieu-b-4966	Pan cancer	Pan cancer || ||	TRUE	igd	0.001	4.94e-08	regular glucosamine use.txt	TRUE	reported	vTo3py	textfile	2	TRUE				0.998517	0.996709	1.00033		0.998517	0.996709	1.00033		1	1	1
6	1	(1-1)	(1.00-1.00)	rs7100320	C	T	C	T	0.129	-0.00162573	NA	0.774351	FALSE	FALSE	FALSE	ieu-b-4966	10	64640594	0.000929516	442239	0.08	Pan cancer || id:ieu-b-4966	Pan cancer	Pan cancer || ||	TRUE	igd	0.001	2.91e-08	regular glucosamine use.txt	TRUE	reported	vTo3py	textfile	2	TRUE				0.998376	0.996558	1.0002		0.998376	0.996558	1.0002		1	1	1
7	1	(1-1)	(1.00-1.00)	rs7665570	A	C	A	C	0.123	0.000349787	NA	0.146359	FALSE	FALSE	FALSE	ieu-b-4966	4	42152351	0.00109892	442239	0.75	Pan cancer || id:ieu-b-4966	Pan cancer	Pan cancer || ||	TRUE	igd	0.001	4.34e-08	regular glucosamine use.txt	TRUE	reported	vTo3py	textfile	2	TRUE				1.00035	0.998198	1.00251		1.00035	0.998198	1.00251		1	1	1
Bladder cancer	1	(1-1)	(1.00-1.00)																																				1	1	1		1	1	1		1	1	1
Benign Neoplasm	1.02	(0.77-1.35)	(0.77-1.35)	rs10740101	G	A	G	A	0.127	0.0185	NA	0.6893	FALSE	FALSE	FALSE	finn-b-CD2_BENIGN_BLADDER_EXALLC	10	64746142	0.1448	NA	0.8984	Benign neoplasm: Bladder (all cancers excluded) || id:finn-b-CD2_BENIGN_BLADDER_EXALLC	Benign neoplasm: Bladder (all cancers excluded)	Benign neoplasm: Bladder (all cancers excluded) || ||	TRUE	igd	0.001	4.42e-08	regular glucosamine use.txt	TRUE	reported	EeElo4	textfile	2	TRUE				1.01867	0.76697	1.35298		1.01867	0.76697	1.35298		1.02	0.77	1.35
12	0.9	(0.69-1.17)	(0.69-1.17)	rs10840899	A	G	A	G	-0.108	-0.1064	NA	0.3823	FALSE	FALSE	FALSE	finn-b-CD2_BENIGN_BLADDER_EXALLC	12	17996887	0.1362	NA	0.4345	Benign neoplasm: Bladder (all cancers excluded) || id:finn-b-CD2_BENIGN_BLADDER_EXALLC	Benign neoplasm: Bladder (all cancers excluded)	Benign neoplasm: Bladder (all cancers excluded) || ||	TRUE	igd	0.001	4.75e-08	regular glucosamine use.txt	TRUE	reported	EeElo4	textfile	2	TRUE				0.899065	0.688423	1.17416		0.899065	0.688423	1.17416		0.9	0.69	1.17
13	1.01	(0.76-1.34)	(0.76-1.34)	rs1509952	T	C	T	C	0.127	0.0063	NA	0.6877	FALSE	FALSE	FALSE	finn-b-CD2_BENIGN_BLADDER_EXALLC	10	64739668	0.1444	NA	0.9651	Benign neoplasm: Bladder (all cancers excluded) || id:finn-b-CD2_BENIGN_BLADDER_EXALLC	Benign neoplasm: Bladder (all cancers excluded)	Benign neoplasm: Bladder (all cancers excluded) || ||	TRUE	igd	0.001	3.96e-08	regular glucosamine use.txt	TRUE	reported	EeElo4	textfile	2	TRUE				1.00632	0.758264	1.33552		1.00632	0.758264	1.33552		1.01	0.76	1.34
14	1.02	(0.77-1.35)	(0.77-1.35)	rs4746746	T	C	T	C	0.126	0.0168	NA	0.6895	FALSE	FALSE	FALSE	finn-b-CD2_BENIGN_BLADDER_EXALLC	10	64699981	0.1448	NA	0.9079	Benign neoplasm: Bladder (all cancers excluded) || id:finn-b-CD2_BENIGN_BLADDER_EXALLC	Benign neoplasm: Bladder (all cancers excluded)	Benign neoplasm: Bladder (all cancers excluded) || ||	TRUE	igd	0.001	4.81e-08	regular glucosamine use.txt	TRUE	reported	EeElo4	textfile	2	TRUE				1.01694	0.765667	1.35068		1.01694	0.765667	1.35068		1.02	0.77	1.35
15	0.99	(0.75-1.32)	(0.75-1.32)	rs6479846	C	A	C	A	0.126	-0.0073	NA	0.6903	FALSE	FALSE	FALSE	finn-b-CD2_BENIGN_BLADDER_EXALLC	10	64655471	0.1448	NA	0.9598	Benign neoplasm: Bladder (all cancers excluded) || id:finn-b-CD2_BENIGN_BLADDER_EXALLC	Benign neoplasm: Bladder (all cancers excluded)	Benign neoplasm: Bladder (all cancers excluded) || ||	TRUE	igd	0.001	4.87e-08	regular glucosamine use.txt	TRUE	reported	EeElo4	textfile	2	TRUE				0.992727	0.747435	1.31852		0.992727	0.747435	1.31852		0.99	0.75	1.32
16	1.01	(0.76-1.35)	(0.76-1.35)	rs6479848	C	T	C	T	0.126	0.0126	NA	0.6905	FALSE	FALSE	FALSE	finn-b-CD2_BENIGN_BLADDER_EXALLC	10	64659101	0.1449	NA	0.9309	Benign neoplasm: Bladder (all cancers excluded) || id:finn-b-CD2_BENIGN_BLADDER_EXALLC	Benign neoplasm: Bladder (all cancers excluded)	Benign neoplasm: Bladder (all cancers excluded) || ||	TRUE	igd	0.001	4.94e-08	regular glucosamine use.txt	TRUE	reported	EeElo4	textfile	2	TRUE				1.01268	0.762308	1.34528		1.01268	0.762308	1.34528		1.01	0.76	1.35
17	1.02	(0.77-1.35)	(0.77-1.35)	rs6479860	T	C	T	C	0.127	0.0186	NA	0.6893	FALSE	FALSE	FALSE	finn-b-CD2_BENIGN_BLADDER_EXALLC	10	64745865	0.1448	NA	0.8981	Benign neoplasm: Bladder (all cancers excluded) || id:finn-b-CD2_BENIGN_BLADDER_EXALLC	Benign neoplasm: Bladder (all cancers excluded)	Benign neoplasm: Bladder (all cancers excluded) || ||	TRUE	igd	0.001	4.58e-08	regular glucosamine use.txt	TRUE	reported	EeElo4	textfile	2	TRUE				1.01877	0.767046	1.35311		1.01877	0.767046	1.35311		1.02	0.77	1.35
18	0.97	(0.73-1.29)	(0.73-1.29)	rs7100204	C	T	C	T	0.127	-0.0288	NA	0.6952	FALSE	FALSE	FALSE	finn-b-CD2_BENIGN_BLADDER_EXALLC	10	64640543	0.1457	NA	0.8435	Benign neoplasm: Bladder (all cancers excluded) || id:finn-b-CD2_BENIGN_BLADDER_EXALLC	Benign neoplasm: Bladder (all cancers excluded)	Benign neoplasm: Bladder (all cancers excluded) || ||	TRUE	igd	0.001	4.02e-08	regular glucosamine use.txt	TRUE	reported	EeElo4	textfile	2	TRUE				0.971611	0.730247	1.29275		0.971611	0.730247	1.29275		0.97	0.73	1.29
19	0.97	(0.73-1.29)	(0.73-1.29)	rs7100320	C	T	C	T	0.129	-0.0296	NA	0.6954	FALSE	FALSE	FALSE	finn-b-CD2_BENIGN_BLADDER_EXALLC	10	64640594	0.1457	NA	0.8388	Benign neoplasm: Bladder (all cancers excluded) || id:finn-b-CD2_BENIGN_BLADDER_EXALLC	Benign neoplasm: Bladder (all cancers excluded)	Benign neoplasm: Bladder (all cancers excluded) || ||	TRUE	igd	0.001	2.91e-08	regular glucosamine use.txt	TRUE	reported	EeElo4	textfile	2	TRUE				0.970834	0.729663	1.29172		0.970834	0.729663	1.29172		0.97	0.73	1.29
20	0.84	(0.58-1.21)	(0.58-1.21)	rs7665570	A	C	A	C	0.123	-0.1752	NA	0.1462	FALSE	FALSE	FALSE	finn-b-CD2_BENIGN_BLADDER_EXALLC	4	42152351	0.1874	NA	0.3497	Benign neoplasm: Bladder (all cancers excluded) || id:finn-b-CD2_BENIGN_BLADDER_EXALLC	Benign neoplasm: Bladder (all cancers excluded)	Benign neoplasm: Bladder (all cancers excluded) || ||	TRUE	igd	0.001	4.34e-08	regular glucosamine use.txt	TRUE	reported	EeElo4	textfile	2	TRUE				0.839289	0.581291	1.2118		0.839289	0.581291	1.2118		0.84	0.58	1.21
Malignant Neoplasm	0.96	(0.87-1.05)	(0.87-1.05)	rs10740101	G	A	G	A	0.127	-0.0415	NA	0.689	FALSE	FALSE	FALSE	finn-b-C3_BLADDER_EXALLC	10	64746142	0.0472	NA	0.379	Malignant neoplasm of bladder (all cancers excluded) || id:finn-b-C3_BLADDER_EXALLC	Malignant neoplasm of bladder (all cancers excluded)	Malignant neoplasm of bladder (all cancers excluded) || ||	TRUE	igd	0.001	4.42e-08	regular glucosamine use.txt	TRUE	reported	EeElo4	textfile	2	TRUE				0.959349	0.87458	1.05234		0.959349	0.87458	1.05234		0.96	0.87	1.05
2	0.98	(0.9-1.07)	(0.90-1.07)	rs10840899	A	G	A	G	-0.108	-0.017	NA	0.3825	FALSE	FALSE	FALSE	finn-b-C3_BLADDER_EXALLC	12	17996887	0.0445	NA	0.702	Malignant neoplasm of bladder (all cancers excluded) || id:finn-b-C3_BLADDER_EXALLC	Malignant neoplasm of bladder (all cancers excluded)	Malignant neoplasm of bladder (all cancers excluded) || ||	TRUE	igd	0.001	4.75e-08	regular glucosamine use.txt	TRUE	reported	EeElo4	textfile	2	TRUE				0.983144	0.901027	1.07274		0.983144	0.901027	1.07274		0.98	0.9	1.07
3	0.95	(0.87-1.04)	(0.87-1.04)	rs1509952	T	C	T	C	0.127	-0.0513	NA	0.6874	FALSE	FALSE	FALSE	finn-b-C3_BLADDER_EXALLC	10	64739668	0.047	NA	0.2754	Malignant neoplasm of bladder (all cancers excluded) || id:finn-b-C3_BLADDER_EXALLC	Malignant neoplasm of bladder (all cancers excluded)	Malignant neoplasm of bladder (all cancers excluded) || ||	TRUE	igd	0.001	3.96e-08	regular glucosamine use.txt	TRUE	reported	EeElo4	textfile	2	TRUE				0.949994	0.86639	1.04166		0.949994	0.86639	1.04166		0.95	0.87	1.04
4	0.96	(0.87-1.05)	(0.87-1.05)	rs4746746	T	C	T	C	0.126	-0.0446	NA	0.6892	FALSE	FALSE	FALSE	finn-b-C3_BLADDER_EXALLC	10	64699981	0.0472	NA	0.3441	Malignant neoplasm of bladder (all cancers excluded) || id:finn-b-C3_BLADDER_EXALLC	Malignant neoplasm of bladder (all cancers excluded)	Malignant neoplasm of bladder (all cancers excluded) || ||	TRUE	igd	0.001	4.81e-08	regular glucosamine use.txt	TRUE	reported	EeElo4	textfile	2	TRUE				0.95638	0.871873	1.04908		0.95638	0.871873	1.04908		0.96	0.87	1.05
5	0.96	(0.88-1.06)	(0.88-1.06)	rs6479846	C	A	C	A	0.126	-0.0387	NA	0.69	FALSE	FALSE	FALSE	finn-b-C3_BLADDER_EXALLC	10	64655471	0.0472	NA	0.4125	Malignant neoplasm of bladder (all cancers excluded) || id:finn-b-C3_BLADDER_EXALLC	Malignant neoplasm of bladder (all cancers excluded)	Malignant neoplasm of bladder (all cancers excluded) || ||	TRUE	igd	0.001	4.87e-08	regular glucosamine use.txt	TRUE	reported	EeElo4	textfile	2	TRUE				0.962039	0.877032	1.05529		0.962039	0.877032	1.05529		0.96	0.88	1.06
6	0.96	(0.87-1.05)	(0.87-1.05)	rs6479848	C	T	C	T	0.126	-0.0415	NA	0.6903	FALSE	FALSE	FALSE	finn-b-C3_BLADDER_EXALLC	10	64659101	0.0472	NA	0.3799	Malignant neoplasm of bladder (all cancers excluded) || id:finn-b-C3_BLADDER_EXALLC	Malignant neoplasm of bladder (all cancers excluded)	Malignant neoplasm of bladder (all cancers excluded) || ||	TRUE	igd	0.001	4.94e-08	regular glucosamine use.txt	TRUE	reported	EeElo4	textfile	2	TRUE				0.959349	0.87458	1.05234		0.959349	0.87458	1.05234		0.96	0.87	1.05
7	0.96	(0.87-1.05)	(0.87-1.05)	rs6479860	T	C	T	C	0.127	-0.0414	NA	0.689	FALSE	FALSE	FALSE	finn-b-C3_BLADDER_EXALLC	10	64745865	0.0472	NA	0.3798	Malignant neoplasm of bladder (all cancers excluded) || id:finn-b-C3_BLADDER_EXALLC	Malignant neoplasm of bladder (all cancers excluded)	Malignant neoplasm of bladder (all cancers excluded) || ||	TRUE	igd	0.001	4.58e-08	regular glucosamine use.txt	TRUE	reported	EeElo4	textfile	2	TRUE				0.959445	0.874667	1.05244		0.959445	0.874667	1.05244		0.96	0.87	1.05
8	0.97	(0.88-1.06)	(0.88-1.06)	rs7100204	C	T	C	T	0.127	-0.035	NA	0.695	FALSE	FALSE	FALSE	finn-b-C3_BLADDER_EXALLC	10	64640543	0.0475	NA	0.4612	Malignant neoplasm of bladder (all cancers excluded) || id:finn-b-C3_BLADDER_EXALLC	Malignant neoplasm of bladder (all cancers excluded)	Malignant neoplasm of bladder (all cancers excluded) || ||	TRUE	igd	0.001	4.02e-08	regular glucosamine use.txt	TRUE	reported	EeElo4	textfile	2	TRUE				0.965605	0.879765	1.05982		0.965605	0.879765	1.05982		0.97	0.88	1.06
9	0.96	(0.88-1.06)	(0.88-1.06)	rs7100320	C	T	C	T	0.129	-0.0358	NA	0.6952	FALSE	FALSE	FALSE	finn-b-C3_BLADDER_EXALLC	10	64640594	0.0475	NA	0.4507	Malignant neoplasm of bladder (all cancers excluded) || id:finn-b-C3_BLADDER_EXALLC	Malignant neoplasm of bladder (all cancers excluded)	Malignant neoplasm of bladder (all cancers excluded) || ||	TRUE	igd	0.001	2.91e-08	regular glucosamine use.txt	TRUE	reported	EeElo4	textfile	2	TRUE				0.964833	0.879062	1.05897		0.964833	0.879062	1.05897		0.96	0.88	1.06
10	0.99	(0.88-1.12)	(0.88-1.12)	rs7665570	A	C	A	C	0.123	-0.01	NA	0.1461	FALSE	FALSE	FALSE	finn-b-C3_BLADDER_EXALLC	4	42152351	0.0609	NA	0.8693	Malignant neoplasm of bladder (all cancers excluded) || id:finn-b-C3_BLADDER_EXALLC	Malignant neoplasm of bladder (all cancers excluded)	Malignant neoplasm of bladder (all cancers excluded) || ||	TRUE	igd	0.001	4.34e-08	regular glucosamine use.txt	TRUE	reported	EeElo4	textfile	2	TRUE				0.99005	0.878654	1.11557		0.99005	0.878654	1.11557		0.99	0.88	1.12
Thyroid cancer	1	(1-1)	(1.00-1.00)																																				1	1	1		1	1	1		1	1	1
Benign Neoplasm	1.03	(0.9-1.19)	(0.90-1.19)	rs10740101	G	A	G	A	0.127	0.0337	NA	0.6893	FALSE	FALSE	FALSE	finn-b-CD2_BENIGN_THYROID_EXALLC	10	64746142	0.0722	NA	0.6404	Benign neoplasm of thyroid gland (all cancers excluded) || id:finn-b-CD2_BENIGN_THYROID_EXALLC	Benign neoplasm of thyroid gland (all cancers excluded)	Benign neoplasm of thyroid gland (all cancers excluded) || ||	TRUE	igd	0.001	4.42e-08	regular glucosamine use.txt	TRUE	reported	mJOt0h	textfile	2	TRUE				1.03427	0.897796	1.1915		1.03427	0.897796	1.1915		1.03	0.9	1.19
12	1.01	(0.88-1.15)	(0.88-1.15)	rs10840899	A	G	A	G	-0.108	0.009	NA	0.3823	FALSE	FALSE	FALSE	finn-b-CD2_BENIGN_THYROID_EXALLC	12	17996887	0.0684	NA	0.8955	Benign neoplasm of thyroid gland (all cancers excluded) || id:finn-b-CD2_BENIGN_THYROID_EXALLC	Benign neoplasm of thyroid gland (all cancers excluded)	Benign neoplasm of thyroid gland (all cancers excluded) || ||	TRUE	igd	0.001	4.75e-08	regular glucosamine use.txt	TRUE	reported	mJOt0h	textfile	2	TRUE				1.00904	0.88244	1.1538		1.00904	0.88244	1.1538		1.01	0.88	1.15
13	1.04	(0.9-1.2)	(0.90-1.20)	rs1509952	T	C	T	C	0.127	0.0414	NA	0.6877	FALSE	FALSE	FALSE	finn-b-CD2_BENIGN_THYROID_EXALLC	10	64739668	0.0721	NA	0.5658	Benign neoplasm of thyroid gland (all cancers excluded) || id:finn-b-CD2_BENIGN_THYROID_EXALLC	Benign neoplasm of thyroid gland (all cancers excluded)	Benign neoplasm of thyroid gland (all cancers excluded) || ||	TRUE	igd	0.001	3.96e-08	regular glucosamine use.txt	TRUE	reported	mJOt0h	textfile	2	TRUE				1.04227	0.904913	1.20047		1.04227	0.904913	1.20047		1.04	0.9	1.2
14	1.03	(0.9-1.19)	(0.90-1.19)	rs4746746	T	C	T	C	0.126	0.0325	NA	0.6895	FALSE	FALSE	FALSE	finn-b-CD2_BENIGN_THYROID_EXALLC	10	64699981	0.0722	NA	0.6529	Benign neoplasm of thyroid gland (all cancers excluded) || id:finn-b-CD2_BENIGN_THYROID_EXALLC	Benign neoplasm of thyroid gland (all cancers excluded)	Benign neoplasm of thyroid gland (all cancers excluded) || ||	TRUE	igd	0.001	4.81e-08	regular glucosamine use.txt	TRUE	reported	mJOt0h	textfile	2	TRUE				1.03303	0.89672	1.19007		1.03303	0.89672	1.19007		1.03	0.9	1.19
15	1.02	(0.88-1.17)	(0.88-1.17)	rs6479846	C	A	C	A	0.126	0.0188	NA	0.6903	FALSE	FALSE	FALSE	finn-b-CD2_BENIGN_THYROID_EXALLC	10	64655471	0.0722	NA	0.7948	Benign neoplasm of thyroid gland (all cancers excluded) || id:finn-b-CD2_BENIGN_THYROID_EXALLC	Benign neoplasm of thyroid gland (all cancers excluded)	Benign neoplasm of thyroid gland (all cancers excluded) || ||	TRUE	igd	0.001	4.87e-08	regular glucosamine use.txt	TRUE	reported	mJOt0h	textfile	2	TRUE				1.01898	0.884518	1.17388		1.01898	0.884518	1.17388		1.02	0.88	1.17
16	1.02	(0.89-1.18)	(0.89-1.18)	rs6479848	C	T	C	T	0.126	0.0218	NA	0.6906	FALSE	FALSE	FALSE	finn-b-CD2_BENIGN_THYROID_EXALLC	10	64659101	0.0722	NA	0.762801	Benign neoplasm of thyroid gland (all cancers excluded) || id:finn-b-CD2_BENIGN_THYROID_EXALLC	Benign neoplasm of thyroid gland (all cancers excluded)	Benign neoplasm of thyroid gland (all cancers excluded) || ||	TRUE	igd	0.001	4.94e-08	regular glucosamine use.txt	TRUE	reported	mJOt0h	textfile	2	TRUE				1.02204	0.887176	1.1774		1.02204	0.887176	1.1774		1.02	0.89	1.18
17	1.03	(0.9-1.19)	(0.90-1.19)	rs6479860	T	C	T	C	0.127	0.0338	NA	0.6893	FALSE	FALSE	FALSE	finn-b-CD2_BENIGN_THYROID_EXALLC	10	64745865	0.0722	NA	0.6402	Benign neoplasm of thyroid gland (all cancers excluded) || id:finn-b-CD2_BENIGN_THYROID_EXALLC	Benign neoplasm of thyroid gland (all cancers excluded)	Benign neoplasm of thyroid gland (all cancers excluded) || ||	TRUE	igd	0.001	4.58e-08	regular glucosamine use.txt	TRUE	reported	mJOt0h	textfile	2	TRUE				1.03438	0.897886	1.19162		1.03438	0.897886	1.19162		1.03	0.9	1.19
18	1	(0.87-1.16)	(0.87-1.16)	rs7100204	C	T	C	T	0.127	0.0048	NA	0.6952	FALSE	FALSE	FALSE	finn-b-CD2_BENIGN_THYROID_EXALLC	10	64640543	0.0726	NA	0.9471	Benign neoplasm of thyroid gland (all cancers excluded) || id:finn-b-CD2_BENIGN_THYROID_EXALLC	Benign neoplasm of thyroid gland (all cancers excluded)	Benign neoplasm of thyroid gland (all cancers excluded) || ||	TRUE	igd	0.001	4.02e-08	regular glucosamine use.txt	TRUE	reported	mJOt0h	textfile	2	TRUE				1.00481	0.871538	1.15847		1.00481	0.871538	1.15847		1	0.87	1.16
19	1	(0.87-1.16)	(0.87-1.16)	rs7100320	C	T	C	T	0.129	0.0039	NA	0.6954	FALSE	FALSE	FALSE	finn-b-CD2_BENIGN_THYROID_EXALLC	10	64640594	0.0726	NA	0.9572	Benign neoplasm of thyroid gland (all cancers excluded) || id:finn-b-CD2_BENIGN_THYROID_EXALLC	Benign neoplasm of thyroid gland (all cancers excluded)	Benign neoplasm of thyroid gland (all cancers excluded) || ||	TRUE	igd	0.001	2.91e-08	regular glucosamine use.txt	TRUE	reported	mJOt0h	textfile	2	TRUE				1.00391	0.870754	1.15742		1.00391	0.870754	1.15742		1	0.87	1.16
20	0.98	(0.81-1.17)	(0.81-1.17)	rs7665570	A	C	A	C	0.123	-0.0252	NA	0.1463	FALSE	FALSE	FALSE	finn-b-CD2_BENIGN_THYROID_EXALLC	4	42152351	0.0939	NA	0.788401	Benign neoplasm of thyroid gland (all cancers excluded) || id:finn-b-CD2_BENIGN_THYROID_EXALLC	Benign neoplasm of thyroid gland (all cancers excluded)	Benign neoplasm of thyroid gland (all cancers excluded) || ||	TRUE	igd	0.001	4.34e-08	regular glucosamine use.txt	TRUE	reported	mJOt0h	textfile	2	TRUE				0.975115	0.811197	1.17216		0.975115	0.811197	1.17216		0.98	0.81	1.17
Malignant Neoplasm	1	(0.9-1.1)	(0.90-1.10)	rs10740101	G	A	G	A	0.127	-0.0028	NA	0.6891	FALSE	FALSE	FALSE	finn-b-C3_THYROID_GLAND_EXALLC	10	64746142	0.0501	NA	0.9548	Malignant neoplasm of thyroid gland (all cancers excluded) || id:finn-b-C3_THYROID_GLAND_EXALLC	Malignant neoplasm of thyroid gland (all cancers excluded)	Malignant neoplasm of thyroid gland (all cancers excluded) || ||	TRUE	igd	0.001	4.42e-08	regular glucosamine use.txt	TRUE	reported	mJOt0h	textfile	2	TRUE				0.997204	0.903937	1.10009		0.997204	0.903937	1.10009		1	0.9	1.1
2	0.97	(0.88-1.06)	(0.88-1.06)	rs10840899	A	G	A	G	-0.108	-0.0339	NA	0.3825	FALSE	FALSE	FALSE	finn-b-C3_THYROID_GLAND_EXALLC	12	17996887	0.0473	NA	0.472799	Malignant neoplasm of thyroid gland (all cancers excluded) || id:finn-b-C3_THYROID_GLAND_EXALLC	Malignant neoplasm of thyroid gland (all cancers excluded)	Malignant neoplasm of thyroid gland (all cancers excluded) || ||	TRUE	igd	0.001	4.75e-08	regular glucosamine use.txt	TRUE	reported	mJOt0h	textfile	2	TRUE				0.966668	0.881079	1.06057		0.966668	0.881079	1.06057		0.97	0.88	1.06
3	1	(0.91-1.11)	(0.91-1.11)	rs1509952	T	C	T	C	0.127	0.0021	NA	0.6875	FALSE	FALSE	FALSE	finn-b-C3_THYROID_GLAND_EXALLC	10	64739668	0.05	NA	0.9659	Malignant neoplasm of thyroid gland (all cancers excluded) || id:finn-b-C3_THYROID_GLAND_EXALLC	Malignant neoplasm of thyroid gland (all cancers excluded)	Malignant neoplasm of thyroid gland (all cancers excluded) || ||	TRUE	igd	0.001	3.96e-08	regular glucosamine use.txt	TRUE	reported	mJOt0h	textfile	2	TRUE				1.0021	0.908555	1.10528		1.0021	0.908555	1.10528		1	0.91	1.11
4	1	(0.9-1.1)	(0.90-1.10)	rs4746746	T	C	T	C	0.126	-0.0022	NA	0.6892	FALSE	FALSE	FALSE	finn-b-C3_THYROID_GLAND_EXALLC	10	64699981	0.05	NA	0.9652	Malignant neoplasm of thyroid gland (all cancers excluded) || id:finn-b-C3_THYROID_GLAND_EXALLC	Malignant neoplasm of thyroid gland (all cancers excluded)	Malignant neoplasm of thyroid gland (all cancers excluded) || ||	TRUE	igd	0.001	4.81e-08	regular glucosamine use.txt	TRUE	reported	mJOt0h	textfile	2	TRUE				0.997802	0.904656	1.10054		0.997802	0.904656	1.10054		1	0.9	1.1
5	0.99	(0.9-1.1)	(0.90-1.10)	rs6479846	C	A	C	A	0.126	-0.0058	NA	0.6901	FALSE	FALSE	FALSE	finn-b-C3_THYROID_GLAND_EXALLC	10	64655471	0.0501	NA	0.9078	Malignant neoplasm of thyroid gland (all cancers excluded) || id:finn-b-C3_THYROID_GLAND_EXALLC	Malignant neoplasm of thyroid gland (all cancers excluded)	Malignant neoplasm of thyroid gland (all cancers excluded) || ||	TRUE	igd	0.001	4.87e-08	regular glucosamine use.txt	TRUE	reported	mJOt0h	textfile	2	TRUE				0.994217	0.901229	1.0968		0.994217	0.901229	1.0968		0.99	0.9	1.1
6	0.99	(0.9-1.1)	(0.90-1.10)	rs6479848	C	T	C	T	0.126	-0.0066	NA	0.6904	FALSE	FALSE	FALSE	finn-b-C3_THYROID_GLAND_EXALLC	10	64659101	0.0501	NA	0.8959	Malignant neoplasm of thyroid gland (all cancers excluded) || id:finn-b-C3_THYROID_GLAND_EXALLC	Malignant neoplasm of thyroid gland (all cancers excluded)	Malignant neoplasm of thyroid gland (all cancers excluded) || ||	TRUE	igd	0.001	4.94e-08	regular glucosamine use.txt	TRUE	reported	mJOt0h	textfile	2	TRUE				0.993422	0.900508	1.09592		0.993422	0.900508	1.09592		0.99	0.9	1.1
7	1	(0.9-1.1)	(0.90-1.10)	rs6479860	T	C	T	C	0.127	-0.0028	NA	0.6891	FALSE	FALSE	FALSE	finn-b-C3_THYROID_GLAND_EXALLC	10	64745865	0.0501	NA	0.9559	Malignant neoplasm of thyroid gland (all cancers excluded) || id:finn-b-C3_THYROID_GLAND_EXALLC	Malignant neoplasm of thyroid gland (all cancers excluded)	Malignant neoplasm of thyroid gland (all cancers excluded) || ||	TRUE	igd	0.001	4.58e-08	regular glucosamine use.txt	TRUE	reported	mJOt0h	textfile	2	TRUE				0.997204	0.903937	1.10009		0.997204	0.903937	1.10009		1	0.9	1.1
8	0.98	(0.89-1.08)	(0.89-1.08)	rs7100204	C	T	C	T	0.127	-0.0182	NA	0.695	FALSE	FALSE	FALSE	finn-b-C3_THYROID_GLAND_EXALLC	10	64640543	0.0504	NA	0.7173	Malignant neoplasm of thyroid gland (all cancers excluded) || id:finn-b-C3_THYROID_GLAND_EXALLC	Malignant neoplasm of thyroid gland (all cancers excluded)	Malignant neoplasm of thyroid gland (all cancers excluded) || ||	TRUE	igd	0.001	4.02e-08	regular glucosamine use.txt	TRUE	reported	mJOt0h	textfile	2	TRUE				0.981965	0.889599	1.08392		0.981965	0.889599	1.08392		0.98	0.89	1.08
9	0.98	(0.89-1.08)	(0.89-1.08)	rs7100320	C	T	C	T	0.129	-0.0192	NA	0.6952	FALSE	FALSE	FALSE	finn-b-C3_THYROID_GLAND_EXALLC	10	64640594	0.0504	NA	0.7035	Malignant neoplasm of thyroid gland (all cancers excluded) || id:finn-b-C3_THYROID_GLAND_EXALLC	Malignant neoplasm of thyroid gland (all cancers excluded)	Malignant neoplasm of thyroid gland (all cancers excluded) || ||	TRUE	igd	0.001	2.91e-08	regular glucosamine use.txt	TRUE	reported	mJOt0h	textfile	2	TRUE				0.980983	0.88871	1.08284		0.980983	0.88871	1.08284		0.98	0.89	1.08
10	0.91	(0.8-1.03)	(0.80-1.03)	rs7665570	A	C	A	C	0.123	-0.0983	NA	0.146	FALSE	FALSE	FALSE	finn-b-C3_THYROID_GLAND_EXALLC	4	42152351	0.0652	NA	0.1318	Malignant neoplasm of thyroid gland (all cancers excluded) || id:finn-b-C3_THYROID_GLAND_EXALLC	Malignant neoplasm of thyroid gland (all cancers excluded)	Malignant neoplasm of thyroid gland (all cancers excluded) || ||	TRUE	igd	0.001	4.34e-08	regular glucosamine use.txt	TRUE	reported	mJOt0h	textfile	2	TRUE				0.906377	0.797645	1.02993		0.906377	0.797645	1.02993		0.91	0.8	1.03
Head and neck cancer	0.88	(0.73-1.06)	(0.73-1.06)	rs10740101	G	A	G	A	0.127	-0.1247	NA	0.6893	FALSE	FALSE	FALSE	finn-b-CD2_BENIGN_CONNSOFT_HEADFACETRUNK_EXALLC	10	64746142	0.0949	NA	0.1888	Benign neoplasm: Connective and other soft tissue of head, face and neck (all cancers excluded) || id:finn-b-CD2_BENIGN_CONNSOFT_HEADFACETRUNK_EXALLC	Benign neoplasm: Connective and other soft tissue of head, face and neck (all cancers excluded)	Benign neoplasm: Connective and other soft tissue of head, face and neck (all cancers excluded) || ||	TRUE	igd	0.001	4.42e-08	regular glucosamine use.txt	TRUE	reported	7kNPQz	textfile	2	TRUE				0.882762	0.732931	1.06322		0.882762	0.732931	1.06322		0.88	0.73	1.06
2	1.01	(0.85-1.21)	(0.85-1.21)	rs10840899	A	G	A	G	-0.108	0.0148	NA	0.3823	FALSE	FALSE	FALSE	finn-b-CD2_BENIGN_CONNSOFT_HEADFACETRUNK_EXALLC	12	17996887	0.0901	NA	0.8696	Benign neoplasm: Connective and other soft tissue of head, face and neck (all cancers excluded) || id:finn-b-CD2_BENIGN_CONNSOFT_HEADFACETRUNK_EXALLC	Benign neoplasm: Connective and other soft tissue of head, face and neck (all cancers excluded)	Benign neoplasm: Connective and other soft tissue of head, face and neck (all cancers excluded) || ||	TRUE	igd	0.001	4.75e-08	regular glucosamine use.txt	TRUE	reported	7kNPQz	textfile	2	TRUE				1.01491	0.850615	1.21094		1.01491	0.850615	1.21094		1.01	0.85	1.21
3	0.87	(0.73-1.05)	(0.73-1.05)	rs1509952	T	C	T	C	0.127	-0.1345	NA	0.6877	FALSE	FALSE	FALSE	finn-b-CD2_BENIGN_CONNSOFT_HEADFACETRUNK_EXALLC	10	64739668	0.0947	NA	0.1557	Benign neoplasm: Connective and other soft tissue of head, face and neck (all cancers excluded) || id:finn-b-CD2_BENIGN_CONNSOFT_HEADFACETRUNK_EXALLC	Benign neoplasm: Connective and other soft tissue of head, face and neck (all cancers excluded)	Benign neoplasm: Connective and other soft tissue of head, face and neck (all cancers excluded) || ||	TRUE	igd	0.001	3.96e-08	regular glucosamine use.txt	TRUE	reported	7kNPQz	textfile	2	TRUE				0.874153	0.726068	1.05244		0.874153	0.726068	1.05244		0.87	0.73	1.05
4	0.88	(0.73-1.06)	(0.73-1.06)	rs4746746	T	C	T	C	0.126	-0.1322	NA	0.6895	FALSE	FALSE	FALSE	finn-b-CD2_BENIGN_CONNSOFT_HEADFACETRUNK_EXALLC	10	64699981	0.0949	NA	0.1634	Benign neoplasm: Connective and other soft tissue of head, face and neck (all cancers excluded) || id:finn-b-CD2_BENIGN_CONNSOFT_HEADFACETRUNK_EXALLC	Benign neoplasm: Connective and other soft tissue of head, face and neck (all cancers excluded)	Benign neoplasm: Connective and other soft tissue of head, face and neck (all cancers excluded) || ||	TRUE	igd	0.001	4.81e-08	regular glucosamine use.txt	TRUE	reported	7kNPQz	textfile	2	TRUE				0.876166	0.727454	1.05528		0.876166	0.727454	1.05528		0.88	0.73	1.06
5	0.88	(0.73-1.06)	(0.73-1.06)	rs6479846	C	A	C	A	0.126	-0.1275	NA	0.6903	FALSE	FALSE	FALSE	finn-b-CD2_BENIGN_CONNSOFT_HEADFACETRUNK_EXALLC	10	64655471	0.0949	NA	0.1793	Benign neoplasm: Connective and other soft tissue of head, face and neck (all cancers excluded) || id:finn-b-CD2_BENIGN_CONNSOFT_HEADFACETRUNK_EXALLC	Benign neoplasm: Connective and other soft tissue of head, face and neck (all cancers excluded)	Benign neoplasm: Connective and other soft tissue of head, face and neck (all cancers excluded) || ||	TRUE	igd	0.001	4.87e-08	regular glucosamine use.txt	TRUE	reported	7kNPQz	textfile	2	TRUE				0.880293	0.730881	1.06025		0.880293	0.730881	1.06025		0.88	0.73	1.06
6	0.89	(0.74-1.07)	(0.74-1.07)	rs6479848	C	T	C	T	0.126	-0.1198	NA	0.6905	FALSE	FALSE	FALSE	finn-b-CD2_BENIGN_CONNSOFT_HEADFACETRUNK_EXALLC	10	64659101	0.095	NA	0.207	Benign neoplasm: Connective and other soft tissue of head, face and neck (all cancers excluded) || id:finn-b-CD2_BENIGN_CONNSOFT_HEADFACETRUNK_EXALLC	Benign neoplasm: Connective and other soft tissue of head, face and neck (all cancers excluded)	Benign neoplasm: Connective and other soft tissue of head, face and neck (all cancers excluded) || ||	TRUE	igd	0.001	4.94e-08	regular glucosamine use.txt	TRUE	reported	7kNPQz	textfile	2	TRUE				0.887098	0.736387	1.06865		0.887098	0.736387	1.06865		0.89	0.74	1.07
7	0.88	(0.73-1.06)	(0.73-1.06)	rs6479860	T	C	T	C	0.127	-0.1247	NA	0.6893	FALSE	FALSE	FALSE	finn-b-CD2_BENIGN_CONNSOFT_HEADFACETRUNK_EXALLC	10	64745865	0.0949	NA	0.1889	Benign neoplasm: Connective and other soft tissue of head, face and neck (all cancers excluded) || id:finn-b-CD2_BENIGN_CONNSOFT_HEADFACETRUNK_EXALLC	Benign neoplasm: Connective and other soft tissue of head, face and neck (all cancers excluded)	Benign neoplasm: Connective and other soft tissue of head, face and neck (all cancers excluded) || ||	TRUE	igd	0.001	4.58e-08	regular glucosamine use.txt	TRUE	reported	7kNPQz	textfile	2	TRUE				0.882762	0.732931	1.06322		0.882762	0.732931	1.06322		0.88	0.73	1.06
8	0.88	(0.73-1.06)	(0.73-1.06)	rs7100204	C	T	C	T	0.127	-0.1254	NA	0.6952	FALSE	FALSE	FALSE	finn-b-CD2_BENIGN_CONNSOFT_HEADFACETRUNK_EXALLC	10	64640543	0.0954	NA	0.1887	Benign neoplasm: Connective and other soft tissue of head, face and neck (all cancers excluded) || id:finn-b-CD2_BENIGN_CONNSOFT_HEADFACETRUNK_EXALLC	Benign neoplasm: Connective and other soft tissue of head, face and neck (all cancers excluded)	Benign neoplasm: Connective and other soft tissue of head, face and neck (all cancers excluded) || ||	TRUE	igd	0.001	4.02e-08	regular glucosamine use.txt	TRUE	reported	7kNPQz	textfile	2	TRUE				0.882144	0.731701	1.06352		0.882144	0.731701	1.06352		0.88	0.73	1.06
9	0.88	(0.73-1.06)	(0.73-1.06)	rs7100320	C	T	C	T	0.129	-0.1264	NA	0.6954	FALSE	FALSE	FALSE	finn-b-CD2_BENIGN_CONNSOFT_HEADFACETRUNK_EXALLC	10	64640594	0.0955	NA	0.1856	Benign neoplasm: Connective and other soft tissue of head, face and neck (all cancers excluded) || id:finn-b-CD2_BENIGN_CONNSOFT_HEADFACETRUNK_EXALLC	Benign neoplasm: Connective and other soft tissue of head, face and neck (all cancers excluded)	Benign neoplasm: Connective and other soft tissue of head, face and neck (all cancers excluded) || ||	TRUE	igd	0.001	2.91e-08	regular glucosamine use.txt	TRUE	reported	7kNPQz	textfile	2	TRUE				0.881262	0.730826	1.06267		0.881262	0.730826	1.06267		0.88	0.73	1.06
10	0.88	(0.69-1.12)	(0.69-1.12)	rs7665570	A	C	A	C	0.123	-0.1299	NA	0.1462	FALSE	FALSE	FALSE	finn-b-CD2_BENIGN_CONNSOFT_HEADFACETRUNK_EXALLC	4	42152351	0.1241	NA	0.295	Benign neoplasm: Connective and other soft tissue of head, face and neck (all cancers excluded) || id:finn-b-CD2_BENIGN_CONNSOFT_HEADFACETRUNK_EXALLC	Benign neoplasm: Connective and other soft tissue of head, face and neck (all cancers excluded)	Benign neoplasm: Connective and other soft tissue of head, face and neck (all cancers excluded) || ||	TRUE	igd	0.001	4.34e-08	regular glucosamine use.txt	TRUE	reported	7kNPQz	textfile	2	TRUE				0.878183	0.688572	1.12001		0.878183	0.688572	1.12001		0.88	0.69	1.12
Endometrial cancer	1.07	(0.96-1.18)	(0.96-1.18)	rs10740101	G	A	G	A	0.127	0.0643893	NA	0.755319	FALSE	FALSE	FALSE	ebi-a-GCST006466	10	64746142	0.0517946	36677	0.213807	Endometrial cancer (Non-endometrioid histology) || id:ebi-a-GCST006466	Endometrial cancer (Non-endometrioid histology)	Endometrial cancer (Non-endometrioid histology) || ||	TRUE	igd	0.001	4.42e-08	regular glucosamine use.txt	TRUE	reported	Nnyk6v	textfile	2	TRUE				1.06651	0.963553	1.18046		1.06651	0.963553	1.18046		1.07	0.96	1.18
32	1.05	(0.96-1.15)	(0.96-1.15)	rs10840899	A	G	A	G	-0.108	0.0487393	NA	0.40181	FALSE	FALSE	FALSE	ebi-a-GCST006466	12	17996887	0.0445852	36677	0.274318	Endometrial cancer (Non-endometrioid histology) || id:ebi-a-GCST006466	Endometrial cancer (Non-endometrioid histology)	Endometrial cancer (Non-endometrioid histology) || ||	TRUE	igd	0.001	4.75e-08	regular glucosamine use.txt	TRUE	reported	Nnyk6v	textfile	2	TRUE				1.04995	0.96209	1.14583		1.04995	0.96209	1.14583		1.05	0.96	1.15
33	1.07	(0.96-1.18)	(0.96-1.18)	rs1509952	T	C	T	C	0.127	0.0644271	NA	0.756362	FALSE	FALSE	FALSE	ebi-a-GCST006466	10	64739668	0.0519857	36677	0.215225	Endometrial cancer (Non-endometrioid histology) || id:ebi-a-GCST006466	Endometrial cancer (Non-endometrioid histology)	Endometrial cancer (Non-endometrioid histology) || ||	TRUE	igd	0.001	3.96e-08	regular glucosamine use.txt	TRUE	reported	Nnyk6v	textfile	2	TRUE				1.06655	0.963228	1.18095		1.06655	0.963228	1.18095		1.07	0.96	1.18
34	1.07	(0.96-1.18)	(0.96-1.18)	rs4746746	T	C	T	C	0.126	0.0637644	NA	0.756125	FALSE	FALSE	FALSE	ebi-a-GCST006466	10	64699981	0.0518264	36677	0.218568	Endometrial cancer (Non-endometrioid histology) || id:ebi-a-GCST006466	Endometrial cancer (Non-endometrioid histology)	Endometrial cancer (Non-endometrioid histology) || ||	TRUE	igd	0.001	4.81e-08	regular glucosamine use.txt	TRUE	reported	Nnyk6v	textfile	2	TRUE				1.06584	0.962891	1.1798		1.06584	0.962891	1.1798		1.07	0.96	1.18
35	1.06	(0.96-1.17)	(0.96-1.17)	rs6479846	C	A	C	A	0.126	0.0578506	NA	0.755739	FALSE	FALSE	FALSE	ebi-a-GCST006466	10	64655471	0.0515884	36677	0.262124	Endometrial cancer (Non-endometrioid histology) || id:ebi-a-GCST006466	Endometrial cancer (Non-endometrioid histology)	Endometrial cancer (Non-endometrioid histology) || ||	TRUE	igd	0.001	4.87e-08	regular glucosamine use.txt	TRUE	reported	Nnyk6v	textfile	2	TRUE				1.05956	0.95766	1.1723		1.05956	0.95766	1.1723		1.06	0.96	1.17
36	1.06	(0.96-1.17)	(0.96-1.17)	rs6479848	C	T	C	T	0.126	0.0579365	NA	0.755797	FALSE	FALSE	FALSE	ebi-a-GCST006466	10	64659101	0.0515936	36677	0.261463	Endometrial cancer (Non-endometrioid histology) || id:ebi-a-GCST006466	Endometrial cancer (Non-endometrioid histology)	Endometrial cancer (Non-endometrioid histology) || ||	TRUE	igd	0.001	4.94e-08	regular glucosamine use.txt	TRUE	reported	Nnyk6v	textfile	2	TRUE				1.05965	0.957732	1.17241		1.05965	0.957732	1.17241		1.06	0.96	1.17
37	1.07	(0.96-1.18)	(0.96-1.18)	rs6479860	T	C	T	C	0.127	0.0638493	NA	0.755523	FALSE	FALSE	FALSE	ebi-a-GCST006466	10	64745865	0.0517915	36677	0.217645	Endometrial cancer (Non-endometrioid histology) || id:ebi-a-GCST006466	Endometrial cancer (Non-endometrioid histology)	Endometrial cancer (Non-endometrioid histology) || ||	TRUE	igd	0.001	4.58e-08	regular glucosamine use.txt	TRUE	reported	Nnyk6v	textfile	2	TRUE				1.06593	0.963038	1.17982		1.06593	0.963038	1.17982		1.07	0.96	1.18
38	1.07	(0.96-1.18)	(0.96-1.18)	rs7100204	C	T	C	T	0.127	0.063462	NA	0.758741	FALSE	FALSE	FALSE	ebi-a-GCST006466	10	64640543	0.0521422	36677	0.223568	Endometrial cancer (Non-endometrioid histology) || id:ebi-a-GCST006466	Endometrial cancer (Non-endometrioid histology)	Endometrial cancer (Non-endometrioid histology) || ||	TRUE	igd	0.001	4.02e-08	regular glucosamine use.txt	TRUE	reported	Nnyk6v	textfile	2	TRUE				1.06552	0.962004	1.18017		1.06552	0.962004	1.18017		1.07	0.96	1.18
39	1.07	(0.96-1.18)	(0.96-1.18)	rs7100320	C	T	C	T	0.129	0.0635858	NA	0.758682	FALSE	FALSE	FALSE	ebi-a-GCST006466	10	64640594	0.0520937	36677	0.222236	Endometrial cancer (Non-endometrioid histology) || id:ebi-a-GCST006466	Endometrial cancer (Non-endometrioid histology)	Endometrial cancer (Non-endometrioid histology) || ||	TRUE	igd	0.001	2.91e-08	regular glucosamine use.txt	TRUE	reported	Nnyk6v	textfile	2	TRUE				1.06565	0.962215	1.18021		1.06565	0.962215	1.18021		1.07	0.96	1.18
40	1.04	(0.91-1.18)	(0.91-1.18)	rs7665570	A	C	A	C	0.123	0.0356265	NA	0.151372	FALSE	FALSE	FALSE	ebi-a-GCST006466	4	42152351	0.064814	36677	0.582544	Endometrial cancer (Non-endometrioid histology) || id:ebi-a-GCST006466	Endometrial cancer (Non-endometrioid histology)	Endometrial cancer (Non-endometrioid histology) || ||	TRUE	igd	0.001	4.34e-08	regular glucosamine use.txt	TRUE	reported	Nnyk6v	textfile	2	TRUE				1.03627	0.912644	1.17664		1.03627	0.912644	1.17664		1.04	0.91	1.18
Lymphoma	0.93	(0.75-1.15)	(0.75-1.15)	rs10740101	G	A	G	A	0.127	-0.0743	NA	0.689	FALSE	FALSE	FALSE	finn-b-C3_DLBCL_EXALLC	10	64746142	0.1071	NA	0.4879	Diffuse large B-cell lymphoma (all cancers excluded) || id:finn-b-C3_DLBCL_EXALLC	Diffuse large B-cell lymphoma (all cancers excluded)	Diffuse large B-cell lymphoma (all cancers excluded) || ||	TRUE	igd	0.001	4.42e-08	regular glucosamine use.txt	TRUE	reported	jguYK1	textfile	2	TRUE				0.928393	0.752604	1.14524		0.928393	0.752604	1.14524		0.93	0.75	1.15
2	0.94	(0.77-1.15)	(0.77-1.15)	rs10840899	A	G	A	G	-0.108	-0.0603	NA	0.3826	FALSE	FALSE	FALSE	finn-b-C3_DLBCL_EXALLC	12	17996887	0.1012	NA	0.5512	Diffuse large B-cell lymphoma (all cancers excluded) || id:finn-b-C3_DLBCL_EXALLC	Diffuse large B-cell lymphoma (all cancers excluded)	Diffuse large B-cell lymphoma (all cancers excluded) || ||	TRUE	igd	0.001	4.75e-08	regular glucosamine use.txt	TRUE	reported	jguYK1	textfile	2	TRUE				0.941482	0.772092	1.14804		0.941482	0.772092	1.14804		0.94	0.77	1.15
3	0.94	(0.76-1.16)	(0.76-1.16)	rs1509952	T	C	T	C	0.127	-0.0649	NA	0.6875	FALSE	FALSE	FALSE	finn-b-C3_DLBCL_EXALLC	10	64739668	0.1069	NA	0.543599	Diffuse large B-cell lymphoma (all cancers excluded) || id:finn-b-C3_DLBCL_EXALLC	Diffuse large B-cell lymphoma (all cancers excluded)	Diffuse large B-cell lymphoma (all cancers excluded) || ||	TRUE	igd	0.001	3.96e-08	regular glucosamine use.txt	TRUE	reported	jguYK1	textfile	2	TRUE				0.937161	0.76001	1.1556		0.937161	0.76001	1.1556		0.94	0.76	1.16
4	0.93	(0.75-1.14)	(0.75-1.14)	rs4746746	T	C	T	C	0.126	-0.0754	NA	0.6892	FALSE	FALSE	FALSE	finn-b-C3_DLBCL_EXALLC	10	64699981	0.1071	NA	0.4813	Diffuse large B-cell lymphoma (all cancers excluded) || id:finn-b-C3_DLBCL_EXALLC	Diffuse large B-cell lymphoma (all cancers excluded)	Diffuse large B-cell lymphoma (all cancers excluded) || ||	TRUE	igd	0.001	4.81e-08	regular glucosamine use.txt	TRUE	reported	jguYK1	textfile	2	TRUE				0.927372	0.751777	1.14398		0.927372	0.751777	1.14398		0.93	0.75	1.14
5	0.92	(0.75-1.14)	(0.75-1.14)	rs6479846	C	A	C	A	0.126	-0.0817	NA	0.69	FALSE	FALSE	FALSE	finn-b-C3_DLBCL_EXALLC	10	64655471	0.1072	NA	0.446	Diffuse large B-cell lymphoma (all cancers excluded) || id:finn-b-C3_DLBCL_EXALLC	Diffuse large B-cell lymphoma (all cancers excluded)	Diffuse large B-cell lymphoma (all cancers excluded) || ||	TRUE	igd	0.001	4.87e-08	regular glucosamine use.txt	TRUE	reported	jguYK1	textfile	2	TRUE				0.921548	0.746909	1.13702		0.921548	0.746909	1.13702		0.92	0.75	1.14
6	0.92	(0.74-1.13)	(0.74-1.13)	rs6479848	C	T	C	T	0.126	-0.085	NA	0.6903	FALSE	FALSE	FALSE	finn-b-C3_DLBCL_EXALLC	10	64659101	0.1072	NA	0.4282	Diffuse large B-cell lymphoma (all cancers excluded) || id:finn-b-C3_DLBCL_EXALLC	Diffuse large B-cell lymphoma (all cancers excluded)	Diffuse large B-cell lymphoma (all cancers excluded) || ||	TRUE	igd	0.001	4.94e-08	regular glucosamine use.txt	TRUE	reported	jguYK1	textfile	2	TRUE				0.918512	0.744448	1.13328		0.918512	0.744448	1.13328		0.92	0.74	1.13
7	0.93	(0.75-1.15)	(0.75-1.15)	rs6479860	T	C	T	C	0.127	-0.074	NA	0.689	FALSE	FALSE	FALSE	finn-b-C3_DLBCL_EXALLC	10	64745865	0.1071	NA	0.4897	Diffuse large B-cell lymphoma (all cancers excluded) || id:finn-b-C3_DLBCL_EXALLC	Diffuse large B-cell lymphoma (all cancers excluded)	Diffuse large B-cell lymphoma (all cancers excluded) || ||	TRUE	igd	0.001	4.58e-08	regular glucosamine use.txt	TRUE	reported	jguYK1	textfile	2	TRUE				0.928672	0.75283	1.14559		0.928672	0.75283	1.14559		0.93	0.75	1.15
8	0.92	(0.74-1.13)	(0.74-1.13)	rs7100204	C	T	C	T	0.127	-0.0858	NA	0.695	FALSE	FALSE	FALSE	finn-b-C3_DLBCL_EXALLC	10	64640543	0.1078	NA	0.4258	Diffuse large B-cell lymphoma (all cancers excluded) || id:finn-b-C3_DLBCL_EXALLC	Diffuse large B-cell lymphoma (all cancers excluded)	Diffuse large B-cell lymphoma (all cancers excluded) || ||	TRUE	igd	0.001	4.02e-08	regular glucosamine use.txt	TRUE	reported	jguYK1	textfile	2	TRUE				0.917778	0.742979	1.1337		0.917778	0.742979	1.1337		0.92	0.74	1.13
9	0.92	(0.74-1.13)	(0.74-1.13)	rs7100320	C	T	C	T	0.129	-0.0867	NA	0.6952	FALSE	FALSE	FALSE	finn-b-C3_DLBCL_EXALLC	10	64640594	0.1078	NA	0.4213	Diffuse large B-cell lymphoma (all cancers excluded) || id:finn-b-C3_DLBCL_EXALLC	Diffuse large B-cell lymphoma (all cancers excluded)	Diffuse large B-cell lymphoma (all cancers excluded) || ||	TRUE	igd	0.001	2.91e-08	regular glucosamine use.txt	TRUE	reported	jguYK1	textfile	2	TRUE				0.916952	0.74231	1.13268		0.916952	0.74231	1.13268		0.92	0.74	1.13
10	0.94	(0.72-1.23)	(0.72-1.23)	rs7665570	A	C	A	C	0.123	-0.0611	NA	0.1461	FALSE	FALSE	FALSE	finn-b-C3_DLBCL_EXALLC	4	42152351	0.1386	NA	0.6592	Diffuse large B-cell lymphoma (all cancers excluded) || id:finn-b-C3_DLBCL_EXALLC	Diffuse large B-cell lymphoma (all cancers excluded)	Diffuse large B-cell lymphoma (all cancers excluded) || ||	TRUE	igd	0.001	4.34e-08	regular glucosamine use.txt	TRUE	reported	jguYK1	textfile	2	TRUE				0.940729	0.716945	1.23436		0.940729	0.716945	1.23436		0.94	0.72	1.23
11	1.07	(0.94-1.22)	(0.94-1.22)	rs10740101	G	A	G	A	0.127	0.0684	NA	0.6893	FALSE	FALSE	FALSE	finn-b-CD2_FOLLICULAR_LYMPHOMA_EXALLC	10	64746142	0.0676	NA	0.3115	Follicular lymphoma (all cancers excluded) || id:finn-b-CD2_FOLLICULAR_LYMPHOMA_EXALLC	Follicular lymphoma (all cancers excluded)	Follicular lymphoma (all cancers excluded) || ||	TRUE	igd	0.001	4.42e-08	regular glucosamine use.txt	TRUE	reported	jguYK1	textfile	2	TRUE				1.07079	0.937915	1.2225		1.07079	0.937915	1.2225		1.07	0.94	1.22
12	1	(0.89-1.14)	(0.89-1.14)	rs10840899	A	G	A	G	-0.108	0.0044	NA	0.3823	FALSE	FALSE	FALSE	finn-b-CD2_FOLLICULAR_LYMPHOMA_EXALLC	12	17996887	0.064	NA	0.9455	Follicular lymphoma (all cancers excluded) || id:finn-b-CD2_FOLLICULAR_LYMPHOMA_EXALLC	Follicular lymphoma (all cancers excluded)	Follicular lymphoma (all cancers excluded) || ||	TRUE	igd	0.001	4.75e-08	regular glucosamine use.txt	TRUE	reported	jguYK1	textfile	2	TRUE				1.00441	0.885999	1.13865		1.00441	0.885999	1.13865		1	0.89	1.14
13	1.07	(0.94-1.22)	(0.94-1.22)	rs1509952	T	C	T	C	0.127	0.0676	NA	0.6877	FALSE	FALSE	FALSE	finn-b-CD2_FOLLICULAR_LYMPHOMA_EXALLC	10	64739668	0.0674	NA	0.3164	Follicular lymphoma (all cancers excluded) || id:finn-b-CD2_FOLLICULAR_LYMPHOMA_EXALLC	Follicular lymphoma (all cancers excluded)	Follicular lymphoma (all cancers excluded) || ||	TRUE	igd	0.001	3.96e-08	regular glucosamine use.txt	TRUE	reported	jguYK1	textfile	2	TRUE				1.06994	0.937532	1.22104		1.06994	0.937532	1.22104		1.07	0.94	1.22
14	1.07	(0.94-1.22)	(0.94-1.22)	rs4746746	T	C	T	C	0.126	0.0672	NA	0.6895	FALSE	FALSE	FALSE	finn-b-CD2_FOLLICULAR_LYMPHOMA_EXALLC	10	64699981	0.0676	NA	0.32	Follicular lymphoma (all cancers excluded) || id:finn-b-CD2_FOLLICULAR_LYMPHOMA_EXALLC	Follicular lymphoma (all cancers excluded)	Follicular lymphoma (all cancers excluded) || ||	TRUE	igd	0.001	4.81e-08	regular glucosamine use.txt	TRUE	reported	jguYK1	textfile	2	TRUE				1.06951	0.93679	1.22103		1.06951	0.93679	1.22103		1.07	0.94	1.22
15	1.08	(0.95-1.23)	(0.95-1.23)	rs6479846	C	A	C	A	0.126	0.0769	NA	0.6903	FALSE	FALSE	FALSE	finn-b-CD2_FOLLICULAR_LYMPHOMA_EXALLC	10	64655471	0.0676	NA	0.2555	Follicular lymphoma (all cancers excluded) || id:finn-b-CD2_FOLLICULAR_LYMPHOMA_EXALLC	Follicular lymphoma (all cancers excluded)	Follicular lymphoma (all cancers excluded) || ||	TRUE	igd	0.001	4.87e-08	regular glucosamine use.txt	TRUE	reported	jguYK1	textfile	2	TRUE				1.07993	0.945921	1.23293		1.07993	0.945921	1.23293		1.08	0.95	1.23
16	1.07	(0.94-1.22)	(0.94-1.22)	rs6479848	C	T	C	T	0.126	0.066	NA	0.6906	FALSE	FALSE	FALSE	finn-b-CD2_FOLLICULAR_LYMPHOMA_EXALLC	10	64659101	0.0676	NA	0.3295	Follicular lymphoma (all cancers excluded) || id:finn-b-CD2_FOLLICULAR_LYMPHOMA_EXALLC	Follicular lymphoma (all cancers excluded)	Follicular lymphoma (all cancers excluded) || ||	TRUE	igd	0.001	4.94e-08	regular glucosamine use.txt	TRUE	reported	jguYK1	textfile	2	TRUE				1.06823	0.935667	1.21957		1.06823	0.935667	1.21957		1.07	0.94	1.22
17	1.07	(0.94-1.22)	(0.94-1.22)	rs6479860	T	C	T	C	0.127	0.0684	NA	0.6893	FALSE	FALSE	FALSE	finn-b-CD2_FOLLICULAR_LYMPHOMA_EXALLC	10	64745865	0.0676	NA	0.3113	Follicular lymphoma (all cancers excluded) || id:finn-b-CD2_FOLLICULAR_LYMPHOMA_EXALLC	Follicular lymphoma (all cancers excluded)	Follicular lymphoma (all cancers excluded) || ||	TRUE	igd	0.001	4.58e-08	regular glucosamine use.txt	TRUE	reported	jguYK1	textfile	2	TRUE				1.07079	0.937915	1.2225		1.07079	0.937915	1.2225		1.07	0.94	1.22
18	1.07	(0.93-1.22)	(0.93-1.22)	rs7100204	C	T	C	T	0.127	0.0646	NA	0.6952	FALSE	FALSE	FALSE	finn-b-CD2_FOLLICULAR_LYMPHOMA_EXALLC	10	64640543	0.068	NA	0.3424	Follicular lymphoma (all cancers excluded) || id:finn-b-CD2_FOLLICULAR_LYMPHOMA_EXALLC	Follicular lymphoma (all cancers excluded)	Follicular lymphoma (all cancers excluded) || ||	TRUE	igd	0.001	4.02e-08	regular glucosamine use.txt	TRUE	reported	jguYK1	textfile	2	TRUE				1.06673	0.933625	1.21882		1.06673	0.933625	1.21882		1.07	0.93	1.22
19	1.07	(0.93-1.22)	(0.93-1.22)	rs7100320	C	T	C	T	0.129	0.0636	NA	0.6954	FALSE	FALSE	FALSE	finn-b-CD2_FOLLICULAR_LYMPHOMA_EXALLC	10	64640594	0.068	NA	0.3498	Follicular lymphoma (all cancers excluded) || id:finn-b-CD2_FOLLICULAR_LYMPHOMA_EXALLC	Follicular lymphoma (all cancers excluded)	Follicular lymphoma (all cancers excluded) || ||	TRUE	igd	0.001	2.91e-08	regular glucosamine use.txt	TRUE	reported	jguYK1	textfile	2	TRUE				1.06567	0.932692	1.2176		1.06567	0.932692	1.2176		1.07	0.93	1.22
20	0.9	(0.76-1.07)	(0.76-1.07)	rs7665570	A	C	A	C	0.123	-0.1003	NA	0.1462	FALSE	FALSE	FALSE	finn-b-CD2_FOLLICULAR_LYMPHOMA_EXALLC	4	42152351	0.0875	NA	0.2515	Follicular lymphoma (all cancers excluded) || id:finn-b-CD2_FOLLICULAR_LYMPHOMA_EXALLC	Follicular lymphoma (all cancers excluded)	Follicular lymphoma (all cancers excluded) || ||	TRUE	igd	0.001	4.34e-08	regular glucosamine use.txt	TRUE	reported	jguYK1	textfile	2	TRUE				0.904566	0.762007	1.0738		0.904566	0.762007	1.0738		0.9	0.76	1.07
21	1	(0.85-1.17)	(0.85-1.17)	rs10740101	G	A	G	A	0.127	0.0007	NA	0.6893	FALSE	FALSE	FALSE	finn-b-CD2_HODGKIN_LYMPHOMA_EXALLC	10	64746142	0.0808	NA	0.9933	Hodgkin lymphoma (all cancers excluded) || id:finn-b-CD2_HODGKIN_LYMPHOMA_EXALLC	Hodgkin lymphoma (all cancers excluded)	Hodgkin lymphoma (all cancers excluded) || ||	TRUE	igd	0.001	4.42e-08	regular glucosamine use.txt	TRUE	reported	jguYK1	textfile	2	TRUE				1.0007	0.854133	1.17242		1.0007	0.854133	1.17242		1	0.85	1.17
22	1	(0.86-1.16)	(0.86-1.16)	rs10840899	A	G	A	G	-0.108	0.0006	NA	0.3823	FALSE	FALSE	FALSE	finn-b-CD2_HODGKIN_LYMPHOMA_EXALLC	12	17996887	0.0765	NA	0.9933	Hodgkin lymphoma (all cancers excluded) || id:finn-b-CD2_HODGKIN_LYMPHOMA_EXALLC	Hodgkin lymphoma (all cancers excluded)	Hodgkin lymphoma (all cancers excluded) || ||	TRUE	igd	0.001	4.75e-08	regular glucosamine use.txt	TRUE	reported	jguYK1	textfile	2	TRUE				1.0006	0.861276	1.16246		1.0006	0.861276	1.16246		1	0.86	1.16
23	1.01	(0.86-1.18)	(0.86-1.18)	rs1509952	T	C	T	C	0.127	0.0093	NA	0.6877	FALSE	FALSE	FALSE	finn-b-CD2_HODGKIN_LYMPHOMA_EXALLC	10	64739668	0.0806	NA	0.9086	Hodgkin lymphoma (all cancers excluded) || id:finn-b-CD2_HODGKIN_LYMPHOMA_EXALLC	Hodgkin lymphoma (all cancers excluded)	Hodgkin lymphoma (all cancers excluded) || ||	TRUE	igd	0.001	3.96e-08	regular glucosamine use.txt	TRUE	reported	jguYK1	textfile	2	TRUE				1.00934	0.861848	1.18208		1.00934	0.861848	1.18208		1.01	0.86	1.18
24	1	(0.85-1.17)	(0.85-1.17)	rs4746746	T	C	T	C	0.126	0.0011	NA	0.6895	FALSE	FALSE	FALSE	finn-b-CD2_HODGKIN_LYMPHOMA_EXALLC	10	64699981	0.0807	NA	0.989	Hodgkin lymphoma (all cancers excluded) || id:finn-b-CD2_HODGKIN_LYMPHOMA_EXALLC	Hodgkin lymphoma (all cancers excluded)	Hodgkin lymphoma (all cancers excluded) || ||	TRUE	igd	0.001	4.81e-08	regular glucosamine use.txt	TRUE	reported	jguYK1	textfile	2	TRUE				1.0011	0.854643	1.17266		1.0011	0.854643	1.17266		1	0.85	1.17
25	1.02	(0.87-1.19)	(0.87-1.19)	rs6479846	C	A	C	A	0.126	0.019	NA	0.6903	FALSE	FALSE	FALSE	finn-b-CD2_HODGKIN_LYMPHOMA_EXALLC	10	64655471	0.0808	NA	0.814	Hodgkin lymphoma (all cancers excluded) || id:finn-b-CD2_HODGKIN_LYMPHOMA_EXALLC	Hodgkin lymphoma (all cancers excluded)	Hodgkin lymphoma (all cancers excluded) || ||	TRUE	igd	0.001	4.87e-08	regular glucosamine use.txt	TRUE	reported	jguYK1	textfile	2	TRUE				1.01918	0.869908	1.19407		1.01918	0.869908	1.19407		1.02	0.87	1.19
26	1.02	(0.87-1.19)	(0.87-1.19)	rs6479848	C	T	C	T	0.126	0.0176	NA	0.6906	FALSE	FALSE	FALSE	finn-b-CD2_HODGKIN_LYMPHOMA_EXALLC	10	64659101	0.0808	NA	0.8277	Hodgkin lymphoma (all cancers excluded) || id:finn-b-CD2_HODGKIN_LYMPHOMA_EXALLC	Hodgkin lymphoma (all cancers excluded)	Hodgkin lymphoma (all cancers excluded) || ||	TRUE	igd	0.001	4.94e-08	regular glucosamine use.txt	TRUE	reported	jguYK1	textfile	2	TRUE				1.01776	0.868691	1.1924		1.01776	0.868691	1.1924		1.02	0.87	1.19
27	1	(0.85-1.17)	(0.85-1.17)	rs6479860	T	C	T	C	0.127	0.0007	NA	0.6893	FALSE	FALSE	FALSE	finn-b-CD2_HODGKIN_LYMPHOMA_EXALLC	10	64745865	0.0808	NA	0.9932	Hodgkin lymphoma (all cancers excluded) || id:finn-b-CD2_HODGKIN_LYMPHOMA_EXALLC	Hodgkin lymphoma (all cancers excluded)	Hodgkin lymphoma (all cancers excluded) || ||	TRUE	igd	0.001	4.58e-08	regular glucosamine use.txt	TRUE	reported	jguYK1	textfile	2	TRUE				1.0007	0.854133	1.17242		1.0007	0.854133	1.17242		1	0.85	1.17
28	1.05	(0.9-1.24)	(0.90-1.24)	rs7100204	C	T	C	T	0.127	0.0535	NA	0.6952	FALSE	FALSE	FALSE	finn-b-CD2_HODGKIN_LYMPHOMA_EXALLC	10	64640543	0.0813	NA	0.5099	Hodgkin lymphoma (all cancers excluded) || id:finn-b-CD2_HODGKIN_LYMPHOMA_EXALLC	Hodgkin lymphoma (all cancers excluded)	Hodgkin lymphoma (all cancers excluded) || ||	TRUE	igd	0.001	4.02e-08	regular glucosamine use.txt	TRUE	reported	jguYK1	textfile	2	TRUE				1.05496	0.899561	1.2372		1.05496	0.899561	1.2372		1.05	0.9	1.24
29	1.05	(0.9-1.24)	(0.90-1.24)	rs7100320	C	T	C	T	0.129	0.0525	NA	0.6954	FALSE	FALSE	FALSE	finn-b-CD2_HODGKIN_LYMPHOMA_EXALLC	10	64640594	0.0813	NA	0.5184	Hodgkin lymphoma (all cancers excluded) || id:finn-b-CD2_HODGKIN_LYMPHOMA_EXALLC	Hodgkin lymphoma (all cancers excluded)	Hodgkin lymphoma (all cancers excluded) || ||	TRUE	igd	0.001	2.91e-08	regular glucosamine use.txt	TRUE	reported	jguYK1	textfile	2	TRUE				1.0539	0.898662	1.23596		1.0539	0.898662	1.23596		1.05	0.9	1.24
30	0.9	(0.73-1.1)	(0.73-1.10)	rs7665570	A	C	A	C	0.123	-0.105	NA	0.1462	FALSE	FALSE	FALSE	finn-b-CD2_HODGKIN_LYMPHOMA_EXALLC	4	42152351	0.1044	NA	0.3146	Hodgkin lymphoma (all cancers excluded) || id:finn-b-CD2_HODGKIN_LYMPHOMA_EXALLC	Hodgkin lymphoma (all cancers excluded)	Hodgkin lymphoma (all cancers excluded) || ||	TRUE	igd	0.001	4.34e-08	regular glucosamine use.txt	TRUE	reported	jguYK1	textfile	2	TRUE				0.900325	0.733723	1.10476		0.900325	0.733723	1.10476		0.9	0.73	1.1
31	1	(0.92-1.09)	(0.92-1.09)	rs10740101	G	A	G	A	0.127	0.0034	NA	0.6893	FALSE	FALSE	FALSE	finn-b-CD2_NONFOLLICULAR_LYMPHOMA_EXALLC	10	64746142	0.0435	NA	0.9372	Non-follicular lymphoma (all cancers excluded) || id:finn-b-CD2_NONFOLLICULAR_LYMPHOMA_EXALLC	Non-follicular lymphoma (all cancers excluded)	Non-follicular lymphoma (all cancers excluded) || ||	TRUE	igd	0.001	4.42e-08	regular glucosamine use.txt	TRUE	reported	jguYK1	textfile	2	TRUE				1.00341	0.921401	1.09271		1.00341	0.921401	1.09271		1	0.92	1.09
32	0.98	(0.91-1.07)	(0.91-1.07)	rs10840899	A	G	A	G	-0.108	-0.0176	NA	0.3823	FALSE	FALSE	FALSE	finn-b-CD2_NONFOLLICULAR_LYMPHOMA_EXALLC	12	17996887	0.0412	NA	0.6694	Non-follicular lymphoma (all cancers excluded) || id:finn-b-CD2_NONFOLLICULAR_LYMPHOMA_EXALLC	Non-follicular lymphoma (all cancers excluded)	Non-follicular lymphoma (all cancers excluded) || ||	TRUE	igd	0.001	4.75e-08	regular glucosamine use.txt	TRUE	reported	jguYK1	textfile	2	TRUE				0.982554	0.90633	1.06519		0.982554	0.90633	1.06519		0.98	0.91	1.07
33	1	(0.92-1.09)	(0.92-1.09)	rs1509952	T	C	T	C	0.127	0.0028	NA	0.6877	FALSE	FALSE	FALSE	finn-b-CD2_NONFOLLICULAR_LYMPHOMA_EXALLC	10	64739668	0.0434	NA	0.9493	Non-follicular lymphoma (all cancers excluded) || id:finn-b-CD2_NONFOLLICULAR_LYMPHOMA_EXALLC	Non-follicular lymphoma (all cancers excluded)	Non-follicular lymphoma (all cancers excluded) || ||	TRUE	igd	0.001	3.96e-08	regular glucosamine use.txt	TRUE	reported	jguYK1	textfile	2	TRUE				1.0028	0.921029	1.09184		1.0028	0.921029	1.09184		1	0.92	1.09
34	1	(0.92-1.09)	(0.92-1.09)	rs4746746	T	C	T	C	0.126	0.0025	NA	0.6895	FALSE	FALSE	FALSE	finn-b-CD2_NONFOLLICULAR_LYMPHOMA_EXALLC	10	64699981	0.0435	NA	0.9547	Non-follicular lymphoma (all cancers excluded) || id:finn-b-CD2_NONFOLLICULAR_LYMPHOMA_EXALLC	Non-follicular lymphoma (all cancers excluded)	Non-follicular lymphoma (all cancers excluded) || ||	TRUE	igd	0.001	4.81e-08	regular glucosamine use.txt	TRUE	reported	jguYK1	textfile	2	TRUE				1.0025	0.920572	1.09173		1.0025	0.920572	1.09173		1	0.92	1.09
35	1	(0.92-1.09)	(0.92-1.09)	rs6479846	C	A	C	A	0.126	0.0045	NA	0.6903	FALSE	FALSE	FALSE	finn-b-CD2_NONFOLLICULAR_LYMPHOMA_EXALLC	10	64655471	0.0435	NA	0.9172	Non-follicular lymphoma (all cancers excluded) || id:finn-b-CD2_NONFOLLICULAR_LYMPHOMA_EXALLC	Non-follicular lymphoma (all cancers excluded)	Non-follicular lymphoma (all cancers excluded) || ||	TRUE	igd	0.001	4.87e-08	regular glucosamine use.txt	TRUE	reported	jguYK1	textfile	2	TRUE				1.00451	0.922415	1.09391		1.00451	0.922415	1.09391		1	0.92	1.09
36	1.01	(0.93-1.1)	(0.93-1.10)	rs6479848	C	T	C	T	0.126	0.0085	NA	0.6906	FALSE	FALSE	FALSE	finn-b-CD2_NONFOLLICULAR_LYMPHOMA_EXALLC	10	64659101	0.0435	NA	0.8458	Non-follicular lymphoma (all cancers excluded) || id:finn-b-CD2_NONFOLLICULAR_LYMPHOMA_EXALLC	Non-follicular lymphoma (all cancers excluded)	Non-follicular lymphoma (all cancers excluded) || ||	TRUE	igd	0.001	4.94e-08	regular glucosamine use.txt	TRUE	reported	jguYK1	textfile	2	TRUE				1.00854	0.926112	1.0983		1.00854	0.926112	1.0983		1.01	0.93	1.1
37	1	(0.92-1.09)	(0.92-1.09)	rs6479860	T	C	T	C	0.127	0.0035	NA	0.6893	FALSE	FALSE	FALSE	finn-b-CD2_NONFOLLICULAR_LYMPHOMA_EXALLC	10	64745865	0.0435	NA	0.9362	Non-follicular lymphoma (all cancers excluded) || id:finn-b-CD2_NONFOLLICULAR_LYMPHOMA_EXALLC	Non-follicular lymphoma (all cancers excluded)	Non-follicular lymphoma (all cancers excluded) || ||	TRUE	igd	0.001	4.58e-08	regular glucosamine use.txt	TRUE	reported	jguYK1	textfile	2	TRUE				1.00351	0.921493	1.09282		1.00351	0.921493	1.09282		1	0.92	1.09
38	1	(0.91-1.09)	(0.91-1.09)	rs7100204	C	T	C	T	0.127	-0.0033	NA	0.6952	FALSE	FALSE	FALSE	finn-b-CD2_NONFOLLICULAR_LYMPHOMA_EXALLC	10	64640543	0.0437	NA	0.9395	Non-follicular lymphoma (all cancers excluded) || id:finn-b-CD2_NONFOLLICULAR_LYMPHOMA_EXALLC	Non-follicular lymphoma (all cancers excluded)	Non-follicular lymphoma (all cancers excluded) || ||	TRUE	igd	0.001	4.02e-08	regular glucosamine use.txt	TRUE	reported	jguYK1	textfile	2	TRUE				0.996705	0.914889	1.08584		0.996705	0.914889	1.08584		1	0.91	1.09
39	1	(0.92-1.09)	(0.92-1.09)	rs7100320	C	T	C	T	0.129	-0.0023	NA	0.6954	FALSE	FALSE	FALSE	finn-b-CD2_NONFOLLICULAR_LYMPHOMA_EXALLC	10	64640594	0.0437	NA	0.9586	Non-follicular lymphoma (all cancers excluded) || id:finn-b-CD2_NONFOLLICULAR_LYMPHOMA_EXALLC	Non-follicular lymphoma (all cancers excluded)	Non-follicular lymphoma (all cancers excluded) || ||	TRUE	igd	0.001	2.91e-08	regular glucosamine use.txt	TRUE	reported	jguYK1	textfile	2	TRUE				0.997703	0.915805	1.08692		0.997703	0.915805	1.08692		1	0.92	1.09
40	1.01	(0.91-1.13)	(0.91-1.13)	rs7665570	A	C	A	C	0.123	0.0115	NA	0.1463	FALSE	FALSE	FALSE	finn-b-CD2_NONFOLLICULAR_LYMPHOMA_EXALLC	4	42152351	0.0563	NA	0.8376	Non-follicular lymphoma (all cancers excluded) || id:finn-b-CD2_NONFOLLICULAR_LYMPHOMA_EXALLC	Non-follicular lymphoma (all cancers excluded)	Non-follicular lymphoma (all cancers excluded) || ||	TRUE	igd	0.001	4.34e-08	regular glucosamine use.txt	TRUE	reported	jguYK1	textfile	2	TRUE				1.01157	0.90588	1.12958		1.01157	0.90588	1.12958		1.01	0.91	1.13
41	1.05	(0.92-1.19)	(0.92-1.19)	rs10740101	G	A	G	A	0.127	0.0442	NA	0.6893	FALSE	FALSE	FALSE	finn-b-CD2_NONHODGKIN_NAS_EXALLC	10	64746142	0.0669	NA	0.5088	Other and unspecified types of non-Hodgkin lymphoma (all cancers excluded) || id:finn-b-CD2_NONHODGKIN_NAS_EXALLC	Other and unspecified types of non-Hodgkin lymphoma (all cancers excluded)	Other and unspecified types of non-Hodgkin lymphoma (all cancers excluded) || ||	TRUE	igd	0.001	4.42e-08	regular glucosamine use.txt	TRUE	reported	jguYK1	textfile	2	TRUE				1.04519	0.916747	1.19163		1.04519	0.916747	1.19163		1.05	0.92	1.19
42	1.03	(0.91-1.17)	(0.91-1.17)	rs10840899	A	G	A	G	-0.108	0.0307	NA	0.3824	FALSE	FALSE	FALSE	finn-b-CD2_NONHODGKIN_NAS_EXALLC	12	17996887	0.0634	NA	0.6285	Other and unspecified types of non-Hodgkin lymphoma (all cancers excluded) || id:finn-b-CD2_NONHODGKIN_NAS_EXALLC	Other and unspecified types of non-Hodgkin lymphoma (all cancers excluded)	Other and unspecified types of non-Hodgkin lymphoma (all cancers excluded) || ||	TRUE	igd	0.001	4.75e-08	regular glucosamine use.txt	TRUE	reported	jguYK1	textfile	2	TRUE				1.03118	0.91068	1.16762		1.03118	0.91068	1.16762		1.03	0.91	1.17
43	1.04	(0.91-1.19)	(0.91-1.19)	rs1509952	T	C	T	C	0.127	0.0404	NA	0.6877	FALSE	FALSE	FALSE	finn-b-CD2_NONHODGKIN_NAS_EXALLC	10	64739668	0.0667	NA	0.5452	Other and unspecified types of non-Hodgkin lymphoma (all cancers excluded) || id:finn-b-CD2_NONHODGKIN_NAS_EXALLC	Other and unspecified types of non-Hodgkin lymphoma (all cancers excluded)	Other and unspecified types of non-Hodgkin lymphoma (all cancers excluded) || ||	TRUE	igd	0.001	3.96e-08	regular glucosamine use.txt	TRUE	reported	jguYK1	textfile	2	TRUE				1.04123	0.913628	1.18665		1.04123	0.913628	1.18665		1.04	0.91	1.19
44	1.05	(0.92-1.19)	(0.92-1.19)	rs4746746	T	C	T	C	0.126	0.0446	NA	0.6895	FALSE	FALSE	FALSE	finn-b-CD2_NONHODGKIN_NAS_EXALLC	10	64699981	0.0669	NA	0.5044	Other and unspecified types of non-Hodgkin lymphoma (all cancers excluded) || id:finn-b-CD2_NONHODGKIN_NAS_EXALLC	Other and unspecified types of non-Hodgkin lymphoma (all cancers excluded)	Other and unspecified types of non-Hodgkin lymphoma (all cancers excluded) || ||	TRUE	igd	0.001	4.81e-08	regular glucosamine use.txt	TRUE	reported	jguYK1	textfile	2	TRUE				1.04561	0.917114	1.19211		1.04561	0.917114	1.19211		1.05	0.92	1.19
45	1.06	(0.93-1.21)	(0.93-1.21)	rs6479846	C	A	C	A	0.126	0.0619	NA	0.6903	FALSE	FALSE	FALSE	finn-b-CD2_NONHODGKIN_NAS_EXALLC	10	64655471	0.0669	NA	0.3547	Other and unspecified types of non-Hodgkin lymphoma (all cancers excluded) || id:finn-b-CD2_NONHODGKIN_NAS_EXALLC	Other and unspecified types of non-Hodgkin lymphoma (all cancers excluded)	Other and unspecified types of non-Hodgkin lymphoma (all cancers excluded) || ||	TRUE	igd	0.001	4.87e-08	regular glucosamine use.txt	TRUE	reported	jguYK1	textfile	2	TRUE				1.06386	0.933118	1.21291		1.06386	0.933118	1.21291		1.06	0.93	1.21
46	1.06	(0.93-1.21)	(0.93-1.21)	rs6479848	C	T	C	T	0.126	0.0559	NA	0.6906	FALSE	FALSE	FALSE	finn-b-CD2_NONHODGKIN_NAS_EXALLC	10	64659101	0.0669	NA	0.4035	Other and unspecified types of non-Hodgkin lymphoma (all cancers excluded) || id:finn-b-CD2_NONHODGKIN_NAS_EXALLC	Other and unspecified types of non-Hodgkin lymphoma (all cancers excluded)	Other and unspecified types of non-Hodgkin lymphoma (all cancers excluded) || ||	TRUE	igd	0.001	4.94e-08	regular glucosamine use.txt	TRUE	reported	jguYK1	textfile	2	TRUE				1.05749	0.927536	1.20566		1.05749	0.927536	1.20566		1.06	0.93	1.21
47	1.05	(0.92-1.19)	(0.92-1.19)	rs6479860	T	C	T	C	0.127	0.0442	NA	0.6893	FALSE	FALSE	FALSE	finn-b-CD2_NONHODGKIN_NAS_EXALLC	10	64745865	0.0669	NA	0.5085	Other and unspecified types of non-Hodgkin lymphoma (all cancers excluded) || id:finn-b-CD2_NONHODGKIN_NAS_EXALLC	Other and unspecified types of non-Hodgkin lymphoma (all cancers excluded)	Other and unspecified types of non-Hodgkin lymphoma (all cancers excluded) || ||	TRUE	igd	0.001	4.58e-08	regular glucosamine use.txt	TRUE	reported	jguYK1	textfile	2	TRUE				1.04519	0.916747	1.19163		1.04519	0.916747	1.19163		1.05	0.92	1.19
48	1.05	(0.92-1.2)	(0.92-1.20)	rs7100204	C	T	C	T	0.127	0.0477	NA	0.6952	FALSE	FALSE	FALSE	finn-b-CD2_NONHODGKIN_NAS_EXALLC	10	64640543	0.0673	NA	0.4781	Other and unspecified types of non-Hodgkin lymphoma (all cancers excluded) || id:finn-b-CD2_NONHODGKIN_NAS_EXALLC	Other and unspecified types of non-Hodgkin lymphoma (all cancers excluded)	Other and unspecified types of non-Hodgkin lymphoma (all cancers excluded) || ||	TRUE	igd	0.001	4.02e-08	regular glucosamine use.txt	TRUE	reported	jguYK1	textfile	2	TRUE				1.04886	0.91924	1.19675		1.04886	0.91924	1.19675		1.05	0.92	1.2
49	1.05	(0.92-1.2)	(0.92-1.20)	rs7100320	C	T	C	T	0.129	0.0512	NA	0.6954	FALSE	FALSE	FALSE	finn-b-CD2_NONHODGKIN_NAS_EXALLC	10	64640594	0.0673	NA	0.447	Other and unspecified types of non-Hodgkin lymphoma (all cancers excluded) || id:finn-b-CD2_NONHODGKIN_NAS_EXALLC	Other and unspecified types of non-Hodgkin lymphoma (all cancers excluded)	Other and unspecified types of non-Hodgkin lymphoma (all cancers excluded) || ||	TRUE	igd	0.001	2.91e-08	regular glucosamine use.txt	TRUE	reported	jguYK1	textfile	2	TRUE				1.05253	0.922463	1.20094		1.05253	0.922463	1.20094		1.05	0.92	1.2
50	1.03	(0.87-1.22)	(0.87-1.22)	rs7665570	A	C	A	C	0.123	0.0269	NA	0.1463	FALSE	FALSE	FALSE	finn-b-CD2_NONHODGKIN_NAS_EXALLC	4	42152351	0.0865	NA	0.755699	Other and unspecified types of non-Hodgkin lymphoma (all cancers excluded) || id:finn-b-CD2_NONHODGKIN_NAS_EXALLC	Other and unspecified types of non-Hodgkin lymphoma (all cancers excluded)	Other and unspecified types of non-Hodgkin lymphoma (all cancers excluded) || ||	TRUE	igd	0.001	4.34e-08	regular glucosamine use.txt	TRUE	reported	jguYK1	textfile	2	TRUE				1.02727	0.867066	1.21706		1.02727	0.867066	1.21706		1.03	0.87	1.22
51	0.83	(0.65-1.06)	(0.65-1.06)	rs10740101	G	A	G	A	0.127	-0.1841	NA	0.6893	FALSE	FALSE	FALSE	finn-b-CD2_TNK_LYMPHOMA_EXALLC	10	64746142	0.1259	NA	0.1436	Mature T/NK-cell lymphomas (all cancers excluded) || id:finn-b-CD2_TNK_LYMPHOMA_EXALLC	Mature T/NK-cell lymphomas (all cancers excluded)	Mature T/NK-cell lymphomas (all cancers excluded) || ||	TRUE	igd	0.001	4.42e-08	regular glucosamine use.txt	TRUE	reported	jguYK1	textfile	2	TRUE				0.831853	0.649947	1.06467		0.831853	0.649947	1.06467		0.83	0.65	1.06
52	1.08	(0.85-1.36)	(0.85-1.36)	rs10840899	A	G	A	G	-0.108	0.0738	NA	0.3824	FALSE	FALSE	FALSE	finn-b-CD2_TNK_LYMPHOMA_EXALLC	12	17996887	0.119	NA	0.5353	Mature T/NK-cell lymphomas (all cancers excluded) || id:finn-b-CD2_TNK_LYMPHOMA_EXALLC	Mature T/NK-cell lymphomas (all cancers excluded)	Mature T/NK-cell lymphomas (all cancers excluded) || ||	TRUE	igd	0.001	4.75e-08	regular glucosamine use.txt	TRUE	reported	jguYK1	textfile	2	TRUE				1.07659	0.852621	1.3594		1.07659	0.852621	1.3594		1.08	0.85	1.36
53	0.83	(0.65-1.06)	(0.65-1.06)	rs1509952	T	C	T	C	0.127	-0.1893	NA	0.6877	FALSE	FALSE	FALSE	finn-b-CD2_TNK_LYMPHOMA_EXALLC	10	64739668	0.1256	NA	0.1316	Mature T/NK-cell lymphomas (all cancers excluded) || id:finn-b-CD2_TNK_LYMPHOMA_EXALLC	Mature T/NK-cell lymphomas (all cancers excluded)	Mature T/NK-cell lymphomas (all cancers excluded) || ||	TRUE	igd	0.001	3.96e-08	regular glucosamine use.txt	TRUE	reported	jguYK1	textfile	2	TRUE				0.827538	0.646957	1.05852		0.827538	0.646957	1.05852		0.83	0.65	1.06
54	0.83	(0.65-1.06)	(0.65-1.06)	rs4746746	T	C	T	C	0.126	-0.1846	NA	0.6894	FALSE	FALSE	FALSE	finn-b-CD2_TNK_LYMPHOMA_EXALLC	10	64699981	0.1258	NA	0.1423	Mature T/NK-cell lymphomas (all cancers excluded) || id:finn-b-CD2_TNK_LYMPHOMA_EXALLC	Mature T/NK-cell lymphomas (all cancers excluded)	Mature T/NK-cell lymphomas (all cancers excluded) || ||	TRUE	igd	0.001	4.81e-08	regular glucosamine use.txt	TRUE	reported	jguYK1	textfile	2	TRUE				0.831437	0.64975	1.06393		0.831437	0.64975	1.06393		0.83	0.65	1.06
55	0.81	(0.64-1.04)	(0.64-1.04)	rs6479846	C	A	C	A	0.126	-0.2046	NA	0.6902	FALSE	FALSE	FALSE	finn-b-CD2_TNK_LYMPHOMA_EXALLC	10	64655471	0.1259	NA	0.1041	Mature T/NK-cell lymphomas (all cancers excluded) || id:finn-b-CD2_TNK_LYMPHOMA_EXALLC	Mature T/NK-cell lymphomas (all cancers excluded)	Mature T/NK-cell lymphomas (all cancers excluded) || ||	TRUE	igd	0.001	4.87e-08	regular glucosamine use.txt	TRUE	reported	jguYK1	textfile	2	TRUE				0.814973	0.636759	1.04307		0.814973	0.636759	1.04307		0.81	0.64	1.04
56	0.81	(0.64-1.04)	(0.64-1.04)	rs6479848	C	T	C	T	0.126	-0.2058	NA	0.6905	FALSE	FALSE	FALSE	finn-b-CD2_TNK_LYMPHOMA_EXALLC	10	64659101	0.126	NA	0.1023	Mature T/NK-cell lymphomas (all cancers excluded) || id:finn-b-CD2_TNK_LYMPHOMA_EXALLC	Mature T/NK-cell lymphomas (all cancers excluded)	Mature T/NK-cell lymphomas (all cancers excluded) || ||	TRUE	igd	0.001	4.94e-08	regular glucosamine use.txt	TRUE	reported	jguYK1	textfile	2	TRUE				0.813996	0.635871	1.04202		0.813996	0.635871	1.04202		0.81	0.64	1.04
57	0.83	(0.65-1.06)	(0.65-1.06)	rs6479860	T	C	T	C	0.127	-0.1841	NA	0.6892	FALSE	FALSE	FALSE	finn-b-CD2_TNK_LYMPHOMA_EXALLC	10	64745865	0.1259	NA	0.1437	Mature T/NK-cell lymphomas (all cancers excluded) || id:finn-b-CD2_TNK_LYMPHOMA_EXALLC	Mature T/NK-cell lymphomas (all cancers excluded)	Mature T/NK-cell lymphomas (all cancers excluded) || ||	TRUE	igd	0.001	4.58e-08	regular glucosamine use.txt	TRUE	reported	jguYK1	textfile	2	TRUE				0.831853	0.649947	1.06467		0.831853	0.649947	1.06467		0.83	0.65	1.06
58	0.79	(0.62-1.02)	(0.62-1.02)	rs7100204	C	T	C	T	0.127	-0.2313	NA	0.6951	FALSE	FALSE	FALSE	finn-b-CD2_TNK_LYMPHOMA_EXALLC	10	64640543	0.1266	NA	0.0677002	Mature T/NK-cell lymphomas (all cancers excluded) || id:finn-b-CD2_TNK_LYMPHOMA_EXALLC	Mature T/NK-cell lymphomas (all cancers excluded)	Mature T/NK-cell lymphomas (all cancers excluded) || ||	TRUE	igd	0.001	4.02e-08	regular glucosamine use.txt	TRUE	reported	jguYK1	textfile	2	TRUE				0.793501	0.619132	1.01698		0.793501	0.619132	1.01698		0.79	0.62	1.02
59	0.79	(0.62-1.02)	(0.62-1.02)	rs7100320	C	T	C	T	0.129	-0.2321	NA	0.6953	FALSE	FALSE	FALSE	finn-b-CD2_TNK_LYMPHOMA_EXALLC	10	64640594	0.1266	NA	0.0668806	Mature T/NK-cell lymphomas (all cancers excluded) || id:finn-b-CD2_TNK_LYMPHOMA_EXALLC	Mature T/NK-cell lymphomas (all cancers excluded)	Mature T/NK-cell lymphomas (all cancers excluded) || ||	TRUE	igd	0.001	2.91e-08	regular glucosamine use.txt	TRUE	reported	jguYK1	textfile	2	TRUE				0.792867	0.618637	1.01617		0.792867	0.618637	1.01617		0.79	0.62	1.02
60	0.88	(0.64-1.21)	(0.64-1.21)	rs7665570	A	C	A	C	0.123	-0.1264	NA	0.1462	FALSE	FALSE	FALSE	finn-b-CD2_TNK_LYMPHOMA_EXALLC	4	42152351	0.1632	NA	0.4386	Mature T/NK-cell lymphomas (all cancers excluded) || id:finn-b-CD2_TNK_LYMPHOMA_EXALLC	Mature T/NK-cell lymphomas (all cancers excluded)	Mature T/NK-cell lymphomas (all cancers excluded) || ||	TRUE	igd	0.001	4.34e-08	regular glucosamine use.txt	TRUE	reported	jguYK1	textfile	2	TRUE				0.881262	0.64001	1.21346		0.881262	0.64001	1.21346		0.88	0.64	1.21
Multiple myeloma	1	(1-1)	(1.00-1.00)	rs10740101	G	A	G	A	0.127	-0.000187646	NA	0.773226	FALSE	FALSE	FALSE	ieu-b-4957	10	64746142	0.000111281	372617	0.0920005	Multiple myeloma || id:ieu-b-4957	Multiple myeloma	Multiple myeloma || ||	TRUE	igd	0.001	4.42e-08	regular glucosamine use.txt	TRUE	reported	Sukl6w	textfile	2	TRUE				0.999812	0.999594	1.00003		0.999812	0.999594	1.00003		1	1	1
12	1	(1-1)	(1.00-1.00)	rs1509952	T	C	T	C	0.127	-0.000184702	NA	0.773439	FALSE	FALSE	FALSE	ieu-b-4957	10	64739668	0.000111277	372617	0.0969996	Multiple myeloma || id:ieu-b-4957	Multiple myeloma	Multiple myeloma || ||	TRUE	igd	0.001	3.96e-08	regular glucosamine use.txt	TRUE	reported	Sukl6w	textfile	2	TRUE				0.999815	0.999597	1.00003		0.999815	0.999597	1.00003		1	1	1
13	1	(1-1)	(1.00-1.00)	rs4746746	T	C	T	C	0.126	-0.000189726	NA	0.773582	FALSE	FALSE	FALSE	ieu-b-4957	10	64699981	0.000111205	372617	0.0879995	Multiple myeloma || id:ieu-b-4957	Multiple myeloma	Multiple myeloma || ||	TRUE	igd	0.001	4.81e-08	regular glucosamine use.txt	TRUE	reported	Sukl6w	textfile	2	TRUE				0.99981	0.999592	1.00003		0.99981	0.999592	1.00003		1	1	1
14	1	(1-1)	(1.00-1.00)	rs6479846	C	A	C	A	0.126	-0.000172435	NA	0.772504	FALSE	FALSE	FALSE	ieu-b-4957	10	64655471	0.000110854	372617	0.12	Multiple myeloma || id:ieu-b-4957	Multiple myeloma	Multiple myeloma || ||	TRUE	igd	0.001	4.87e-08	regular glucosamine use.txt	TRUE	reported	Sukl6w	textfile	2	TRUE				0.999828	0.99961	1.00004		0.999828	0.99961	1.00004		1	1	1
15	1	(1-1)	(1.00-1.00)	rs6479848	C	T	C	T	0.126	-0.000172576	NA	0.772526	FALSE	FALSE	FALSE	ieu-b-4957	10	64659101	0.000110865	372617	0.12	Multiple myeloma || id:ieu-b-4957	Multiple myeloma	Multiple myeloma || ||	TRUE	igd	0.001	4.94e-08	regular glucosamine use.txt	TRUE	reported	Sukl6w	textfile	2	TRUE				0.999827	0.99961	1.00004		0.999827	0.99961	1.00004		1	1	1
16	1	(1-1)	(1.00-1.00)	rs7100320	C	T	C	T	0.129	-0.000117504	NA	0.774623	FALSE	FALSE	FALSE	ieu-b-4957	10	64640594	0.000111414	372617	0.29	Multiple myeloma || id:ieu-b-4957	Multiple myeloma	Multiple myeloma || ||	TRUE	igd	0.001	2.91e-08	regular glucosamine use.txt	TRUE	reported	Sukl6w	textfile	2	TRUE				0.999883	0.999664	1.0001		0.999883	0.999664	1.0001		1	1	1
17	1	(1-1)	(1.00-1.00)	rs7665570	A	C	A	C	0.123	-7.73751e-05	NA	0.14627	FALSE	FALSE	FALSE	ieu-b-4957	4	42152351	0.000131688	372617	0.56	Multiple myeloma || id:ieu-b-4957	Multiple myeloma	Multiple myeloma || ||	TRUE	igd	0.001	4.34e-08	regular glucosamine use.txt	TRUE	reported	Sukl6w	textfile	2	TRUE				0.999923	0.999665	1.00018		0.999923	0.999665	1.00018		1	1	1
Cervical cancer	1	(1-1)	(1.00-1.00)	rs10740101	G	A	G	A	0.127	-0.000293305	NA	0.773227	FALSE	FALSE	FALSE	ukb-b-17507	10	64746142	0.000145865	462933	0.0439997	Cancer code, self-reported: cin/pre-cancer cells cervix || id:ukb-b-17507	Cancer code, self-reported: cin/pre-cancer cells cervix	Cancer code, self-reported: cin/pre-cancer cells cervix || ||	TRUE	igd	0.001	4.42e-08	regular glucosamine use.txt	TRUE	reported	EjmkNa	textfile	2	TRUE				0.999707	0.999421	0.999993		0.999707	0.999421	0.999993		1	1	1
19	1	(1-1)	(1.00-1.00)	rs10840899	A	G	A	G	-0.108	3.03e-05	NA	0.397791	FALSE	FALSE	FALSE	ukb-b-17507	12	17996887	0.000124896	462933	0.81	Cancer code, self-reported: cin/pre-cancer cells cervix || id:ukb-b-17507	Cancer code, self-reported: cin/pre-cancer cells cervix	Cancer code, self-reported: cin/pre-cancer cells cervix || ||	TRUE	igd	0.001	4.75e-08	regular glucosamine use.txt	TRUE	reported	EjmkNa	textfile	2	TRUE				1.00003	0.999786	1.00028		1.00003	0.999786	1.00028		1	1	1
20	1	(1-1)	(1.00-1.00)	rs1509952	T	C	T	C	0.127	-0.000295399	NA	0.773429	FALSE	FALSE	FALSE	ukb-b-17507	10	64739668	0.000145852	462933	0.0430002	Cancer code, self-reported: cin/pre-cancer cells cervix || id:ukb-b-17507	Cancer code, self-reported: cin/pre-cancer cells cervix	Cancer code, self-reported: cin/pre-cancer cells cervix || ||	TRUE	igd	0.001	3.96e-08	regular glucosamine use.txt	TRUE	reported	EjmkNa	textfile	2	TRUE				0.999705	0.999419	0.99999		0.999705	0.999419	0.99999		1	1	1
21	1	(1-1)	(1.00-1.00)	rs4746746	T	C	T	C	0.126	-0.000296784	NA	0.773572	FALSE	FALSE	FALSE	ukb-b-17507	10	64699981	0.000145755	462933	0.0420001	Cancer code, self-reported: cin/pre-cancer cells cervix || id:ukb-b-17507	Cancer code, self-reported: cin/pre-cancer cells cervix	Cancer code, self-reported: cin/pre-cancer cells cervix || ||	TRUE	igd	0.001	4.81e-08	regular glucosamine use.txt	TRUE	reported	EjmkNa	textfile	2	TRUE				0.999703	0.999418	0.999989		0.999703	0.999418	0.999989		1	1	1
22	1	(1-1)	(1.00-1.00)	rs6479846	C	A	C	A	0.126	-0.000293121	NA	0.772427	FALSE	FALSE	FALSE	ukb-b-17507	10	64655471	0.000145288	462933	0.0439997	Cancer code, self-reported: cin/pre-cancer cells cervix || id:ukb-b-17507	Cancer code, self-reported: cin/pre-cancer cells cervix	Cancer code, self-reported: cin/pre-cancer cells cervix || ||	TRUE	igd	0.001	4.87e-08	regular glucosamine use.txt	TRUE	reported	EjmkNa	textfile	2	TRUE				0.999707	0.999422	0.999992		0.999707	0.999422	0.999992		1	1	1
23	1	(1-1)	(1.00-1.00)	rs6479848	C	T	C	T	0.126	-0.000292865	NA	0.772449	FALSE	FALSE	FALSE	ukb-b-17507	10	64659101	0.000145303	462933	0.0439997	Cancer code, self-reported: cin/pre-cancer cells cervix || id:ukb-b-17507	Cancer code, self-reported: cin/pre-cancer cells cervix	Cancer code, self-reported: cin/pre-cancer cells cervix || ||	TRUE	igd	0.001	4.94e-08	regular glucosamine use.txt	TRUE	reported	EjmkNa	textfile	2	TRUE				0.999707	0.999423	0.999992		0.999707	0.999423	0.999992		1	1	1
24	1	(1-1)	(1.00-1.00)	rs6479860	T	C	T	C	0.127	-0.000294707	NA	0.773284	FALSE	FALSE	FALSE	ukb-b-17507	10	64745865	0.00014588	462933	0.0430002	Cancer code, self-reported: cin/pre-cancer cells cervix || id:ukb-b-17507	Cancer code, self-reported: cin/pre-cancer cells cervix	Cancer code, self-reported: cin/pre-cancer cells cervix || ||	TRUE	igd	0.001	4.58e-08	regular glucosamine use.txt	TRUE	reported	EjmkNa	textfile	2	TRUE				0.999705	0.99942	0.999991		0.999705	0.99942	0.999991		1	1	1
25	1	(1-1)	(1.00-1.00)	rs7100204	C	T	C	T	0.127	-0.000318696	NA	0.774339	FALSE	FALSE	FALSE	ukb-b-17507	10	64640543	0.000145959	462933	0.0290001	Cancer code, self-reported: cin/pre-cancer cells cervix || id:ukb-b-17507	Cancer code, self-reported: cin/pre-cancer cells cervix	Cancer code, self-reported: cin/pre-cancer cells cervix || ||	TRUE	igd	0.001	4.02e-08	regular glucosamine use.txt	TRUE	reported	EjmkNa	textfile	2	TRUE				0.999681	0.999395	0.999967		0.999681	0.999395	0.999967		1	1	1
26	1	(1-1)	(1.00-1.00)	rs7100320	C	T	C	T	0.129	-0.000313227	NA	0.774502	FALSE	FALSE	FALSE	ukb-b-17507	10	64640594	0.000146008	462933	0.032	Cancer code, self-reported: cin/pre-cancer cells cervix || id:ukb-b-17507	Cancer code, self-reported: cin/pre-cancer cells cervix	Cancer code, self-reported: cin/pre-cancer cells cervix || ||	TRUE	igd	0.001	2.91e-08	regular glucosamine use.txt	TRUE	reported	EjmkNa	textfile	2	TRUE				0.999687	0.999401	0.999973		0.999687	0.999401	0.999973		1	1	1
Small intestine cancer	1	(1-1)	(1.00-1.00)																																				1	1	1		1	1	1		1	1	1
Benign Neoplasm	0.93	(0.82-1.06)	(0.82-1.06)	rs10740101	G	A	G	A	0.127	-0.0702	NA	0.6893	FALSE	FALSE	FALSE	finn-b-CD2_BENIGN_SMALL_INTESTINE_EXALLC	10	64746142	0.0662	NA	0.2886	Benign neoplasm: Small intestine (all cancers excluded) || id:finn-b-CD2_BENIGN_SMALL_INTESTINE_EXALLC	Benign neoplasm: Small intestine (all cancers excluded)	Benign neoplasm: Small intestine (all cancers excluded) || ||	TRUE	igd	0.001	4.42e-08	regular glucosamine use.txt	TRUE	reported	YsUa5r	textfile	2	TRUE				0.932207	0.81877	1.06136		0.932207	0.81877	1.06136		0.93	0.82	1.06
12	1.12	(0.99-1.26)	(0.99-1.26)	rs10840899	A	G	A	G	-0.108	0.111	NA	0.3824	FALSE	FALSE	FALSE	finn-b-CD2_BENIGN_SMALL_INTESTINE_EXALLC	12	17996887	0.0624	NA	0.0752593	Benign neoplasm: Small intestine (all cancers excluded) || id:finn-b-CD2_BENIGN_SMALL_INTESTINE_EXALLC	Benign neoplasm: Small intestine (all cancers excluded)	Benign neoplasm: Small intestine (all cancers excluded) || ||	TRUE	igd	0.001	4.75e-08	regular glucosamine use.txt	TRUE	reported	YsUa5r	textfile	2	TRUE				1.11739	0.98876	1.26277		1.11739	0.98876	1.26277		1.12	0.99	1.26
13	0.93	(0.82-1.06)	(0.82-1.06)	rs1509952	T	C	T	C	0.127	-0.0731	NA	0.6877	FALSE	FALSE	FALSE	finn-b-CD2_BENIGN_SMALL_INTESTINE_EXALLC	10	64739668	0.066	NA	0.2678	Benign neoplasm: Small intestine (all cancers excluded) || id:finn-b-CD2_BENIGN_SMALL_INTESTINE_EXALLC	Benign neoplasm: Small intestine (all cancers excluded)	Benign neoplasm: Small intestine (all cancers excluded) || ||	TRUE	igd	0.001	3.96e-08	regular glucosamine use.txt	TRUE	reported	YsUa5r	textfile	2	TRUE				0.929508	0.816719	1.05787		0.929508	0.816719	1.05787		0.93	0.82	1.06
14	0.93	(0.82-1.06)	(0.82-1.06)	rs4746746	T	C	T	C	0.126	-0.0692	NA	0.6895	FALSE	FALSE	FALSE	finn-b-CD2_BENIGN_SMALL_INTESTINE_EXALLC	10	64699981	0.0661	NA	0.2951	Benign neoplasm: Small intestine (all cancers excluded) || id:finn-b-CD2_BENIGN_SMALL_INTESTINE_EXALLC	Benign neoplasm: Small intestine (all cancers excluded)	Benign neoplasm: Small intestine (all cancers excluded) || ||	TRUE	igd	0.001	4.81e-08	regular glucosamine use.txt	TRUE	reported	YsUa5r	textfile	2	TRUE				0.93314	0.81975	1.06221		0.93314	0.81975	1.06221		0.93	0.82	1.06
15	0.93	(0.82-1.06)	(0.82-1.06)	rs6479846	C	A	C	A	0.126	-0.0737	NA	0.6903	FALSE	FALSE	FALSE	finn-b-CD2_BENIGN_SMALL_INTESTINE_EXALLC	10	64655471	0.0662	NA	0.2652	Benign neoplasm: Small intestine (all cancers excluded) || id:finn-b-CD2_BENIGN_SMALL_INTESTINE_EXALLC	Benign neoplasm: Small intestine (all cancers excluded)	Benign neoplasm: Small intestine (all cancers excluded) || ||	TRUE	igd	0.001	4.87e-08	regular glucosamine use.txt	TRUE	reported	YsUa5r	textfile	2	TRUE				0.92895	0.815909	1.05765		0.92895	0.815909	1.05765		0.93	0.82	1.06
16	0.93	(0.82-1.06)	(0.82-1.06)	rs6479848	C	T	C	T	0.126	-0.0712	NA	0.6905	FALSE	FALSE	FALSE	finn-b-CD2_BENIGN_SMALL_INTESTINE_EXALLC	10	64659101	0.0662	NA	0.2821	Benign neoplasm: Small intestine (all cancers excluded) || id:finn-b-CD2_BENIGN_SMALL_INTESTINE_EXALLC	Benign neoplasm: Small intestine (all cancers excluded)	Benign neoplasm: Small intestine (all cancers excluded) || ||	TRUE	igd	0.001	4.94e-08	regular glucosamine use.txt	TRUE	reported	YsUa5r	textfile	2	TRUE				0.931276	0.817952	1.0603		0.931276	0.817952	1.0603		0.93	0.82	1.06
17	0.93	(0.82-1.06)	(0.82-1.06)	rs6479860	T	C	T	C	0.127	-0.07	NA	0.6893	FALSE	FALSE	FALSE	finn-b-CD2_BENIGN_SMALL_INTESTINE_EXALLC	10	64745865	0.0662	NA	0.2899	Benign neoplasm: Small intestine (all cancers excluded) || id:finn-b-CD2_BENIGN_SMALL_INTESTINE_EXALLC	Benign neoplasm: Small intestine (all cancers excluded)	Benign neoplasm: Small intestine (all cancers excluded) || ||	TRUE	igd	0.001	4.58e-08	regular glucosamine use.txt	TRUE	reported	YsUa5r	textfile	2	TRUE				0.932394	0.818934	1.06157		0.932394	0.818934	1.06157		0.93	0.82	1.06
18	0.94	(0.83-1.07)	(0.83-1.07)	rs7100204	C	T	C	T	0.127	-0.0598	NA	0.6952	FALSE	FALSE	FALSE	finn-b-CD2_BENIGN_SMALL_INTESTINE_EXALLC	10	64640543	0.0665	NA	0.3686	Benign neoplasm: Small intestine (all cancers excluded) || id:finn-b-CD2_BENIGN_SMALL_INTESTINE_EXALLC	Benign neoplasm: Small intestine (all cancers excluded)	Benign neoplasm: Small intestine (all cancers excluded) || ||	TRUE	igd	0.001	4.02e-08	regular glucosamine use.txt	TRUE	reported	YsUa5r	textfile	2	TRUE				0.941953	0.826843	1.07309		0.941953	0.826843	1.07309		0.94	0.83	1.07
19	0.94	(0.83-1.07)	(0.83-1.07)	rs7100320	C	T	C	T	0.129	-0.0605	NA	0.6954	FALSE	FALSE	FALSE	finn-b-CD2_BENIGN_SMALL_INTESTINE_EXALLC	10	64640594	0.0665	NA	0.3635	Benign neoplasm: Small intestine (all cancers excluded) || id:finn-b-CD2_BENIGN_SMALL_INTESTINE_EXALLC	Benign neoplasm: Small intestine (all cancers excluded)	Benign neoplasm: Small intestine (all cancers excluded) || ||	TRUE	igd	0.001	2.91e-08	regular glucosamine use.txt	TRUE	reported	YsUa5r	textfile	2	TRUE				0.941294	0.826265	1.07234		0.941294	0.826265	1.07234		0.94	0.83	1.07
20	0.88	(0.74-1.04)	(0.74-1.04)	rs7665570	A	C	A	C	0.123	-0.1304	NA	0.1462	FALSE	FALSE	FALSE	finn-b-CD2_BENIGN_SMALL_INTESTINE_EXALLC	4	42152351	0.086	NA	0.1297	Benign neoplasm: Small intestine (all cancers excluded) || id:finn-b-CD2_BENIGN_SMALL_INTESTINE_EXALLC	Benign neoplasm: Small intestine (all cancers excluded)	Benign neoplasm: Small intestine (all cancers excluded) || ||	TRUE	igd	0.001	4.34e-08	regular glucosamine use.txt	TRUE	reported	YsUa5r	textfile	2	TRUE				0.877744	0.741589	1.0389		0.877744	0.741589	1.0389		0.88	0.74	1.04
Malignant Neoplasm	0.94	(0.78-1.14)	(0.78-1.14)	rs10740101	G	A	G	A	0.127	-0.0574	NA	0.689	FALSE	FALSE	FALSE	finn-b-C3_SMALL_INTESTINE_EXALLC	10	64746142	0.0975	NA	0.5559	Malignant neoplasm of small intestine (all cancers excluded) || id:finn-b-C3_SMALL_INTESTINE_EXALLC	Malignant neoplasm of small intestine (all cancers excluded)	Malignant neoplasm of small intestine (all cancers excluded) || ||	TRUE	igd	0.001	4.42e-08	regular glucosamine use.txt	TRUE	reported	YsUa5r	textfile	2	TRUE				0.944216	0.77997	1.14305		0.944216	0.77997	1.14305		0.94	0.78	1.14
2	0.86	(0.72-1.03)	(0.72-1.03)	rs10840899	A	G	A	G	-0.108	-0.1527	NA	0.3825	FALSE	FALSE	FALSE	finn-b-C3_SMALL_INTESTINE_EXALLC	12	17996887	0.0916	NA	0.0956489	Malignant neoplasm of small intestine (all cancers excluded) || id:finn-b-C3_SMALL_INTESTINE_EXALLC	Malignant neoplasm of small intestine (all cancers excluded)	Malignant neoplasm of small intestine (all cancers excluded) || ||	TRUE	igd	0.001	4.75e-08	regular glucosamine use.txt	TRUE	reported	YsUa5r	textfile	2	TRUE				0.858387	0.717318	1.0272		0.858387	0.717318	1.0272		0.86	0.72	1.03
3	0.95	(0.79-1.15)	(0.79-1.15)	rs1509952	T	C	T	C	0.127	-0.0491	NA	0.6875	FALSE	FALSE	FALSE	finn-b-C3_SMALL_INTESTINE_EXALLC	10	64739668	0.0973	NA	0.613901	Malignant neoplasm of small intestine (all cancers excluded) || id:finn-b-C3_SMALL_INTESTINE_EXALLC	Malignant neoplasm of small intestine (all cancers excluded)	Malignant neoplasm of small intestine (all cancers excluded) || ||	TRUE	igd	0.001	3.96e-08	regular glucosamine use.txt	TRUE	reported	YsUa5r	textfile	2	TRUE				0.952086	0.786779	1.15212		0.952086	0.786779	1.15212		0.95	0.79	1.15
4	0.94	(0.78-1.14)	(0.78-1.14)	rs4746746	T	C	T	C	0.126	-0.0589	NA	0.6892	FALSE	FALSE	FALSE	finn-b-C3_SMALL_INTESTINE_EXALLC	10	64699981	0.0975	NA	0.5459	Malignant neoplasm of small intestine (all cancers excluded) || id:finn-b-C3_SMALL_INTESTINE_EXALLC	Malignant neoplasm of small intestine (all cancers excluded)	Malignant neoplasm of small intestine (all cancers excluded) || ||	TRUE	igd	0.001	4.81e-08	regular glucosamine use.txt	TRUE	reported	YsUa5r	textfile	2	TRUE				0.942801	0.778801	1.14134		0.942801	0.778801	1.14134		0.94	0.78	1.14
5	0.94	(0.78-1.14)	(0.78-1.14)	rs6479846	C	A	C	A	0.126	-0.063	NA	0.69	FALSE	FALSE	FALSE	finn-b-C3_SMALL_INTESTINE_EXALLC	10	64655471	0.0975	NA	0.518	Malignant neoplasm of small intestine (all cancers excluded) || id:finn-b-C3_SMALL_INTESTINE_EXALLC	Malignant neoplasm of small intestine (all cancers excluded)	Malignant neoplasm of small intestine (all cancers excluded) || ||	TRUE	igd	0.001	4.87e-08	regular glucosamine use.txt	TRUE	reported	YsUa5r	textfile	2	TRUE				0.938943	0.775614	1.13667		0.938943	0.775614	1.13667		0.94	0.78	1.14
6	0.94	(0.77-1.13)	(0.77-1.13)	rs6479848	C	T	C	T	0.126	-0.0646	NA	0.6903	FALSE	FALSE	FALSE	finn-b-C3_SMALL_INTESTINE_EXALLC	10	64659101	0.0975	NA	0.5079	Malignant neoplasm of small intestine (all cancers excluded) || id:finn-b-C3_SMALL_INTESTINE_EXALLC	Malignant neoplasm of small intestine (all cancers excluded)	Malignant neoplasm of small intestine (all cancers excluded) || ||	TRUE	igd	0.001	4.94e-08	regular glucosamine use.txt	TRUE	reported	YsUa5r	textfile	2	TRUE				0.937442	0.774374	1.13485		0.937442	0.774374	1.13485		0.94	0.77	1.13
7	0.94	(0.78-1.14)	(0.78-1.14)	rs6479860	T	C	T	C	0.127	-0.0573	NA	0.689	FALSE	FALSE	FALSE	finn-b-C3_SMALL_INTESTINE_EXALLC	10	64745865	0.0975	NA	0.5568	Malignant neoplasm of small intestine (all cancers excluded) || id:finn-b-C3_SMALL_INTESTINE_EXALLC	Malignant neoplasm of small intestine (all cancers excluded)	Malignant neoplasm of small intestine (all cancers excluded) || ||	TRUE	igd	0.001	4.58e-08	regular glucosamine use.txt	TRUE	reported	YsUa5r	textfile	2	TRUE				0.944311	0.780048	1.14316		0.944311	0.780048	1.14316		0.94	0.78	1.14
8	0.94	(0.78-1.14)	(0.78-1.14)	rs7100204	C	T	C	T	0.127	-0.0573	NA	0.695	FALSE	FALSE	FALSE	finn-b-C3_SMALL_INTESTINE_EXALLC	10	64640543	0.0981	NA	0.558799	Malignant neoplasm of small intestine (all cancers excluded) || id:finn-b-C3_SMALL_INTESTINE_EXALLC	Malignant neoplasm of small intestine (all cancers excluded)	Malignant neoplasm of small intestine (all cancers excluded) || ||	TRUE	igd	0.001	4.02e-08	regular glucosamine use.txt	TRUE	reported	YsUa5r	textfile	2	TRUE				0.944311	0.779131	1.14451		0.944311	0.779131	1.14451		0.94	0.78	1.14
9	0.94	(0.78-1.14)	(0.78-1.14)	rs7100320	C	T	C	T	0.129	-0.0583	NA	0.6952	FALSE	FALSE	FALSE	finn-b-C3_SMALL_INTESTINE_EXALLC	10	64640594	0.0981	NA	0.5525	Malignant neoplasm of small intestine (all cancers excluded) || id:finn-b-C3_SMALL_INTESTINE_EXALLC	Malignant neoplasm of small intestine (all cancers excluded)	Malignant neoplasm of small intestine (all cancers excluded) || ||	TRUE	igd	0.001	2.91e-08	regular glucosamine use.txt	TRUE	reported	YsUa5r	textfile	2	TRUE				0.943367	0.778352	1.14337		0.943367	0.778352	1.14337		0.94	0.78	1.14
10	0.97	(0.76-1.24)	(0.76-1.24)	rs7665570	A	C	A	C	0.123	-0.0331	NA	0.1461	FALSE	FALSE	FALSE	finn-b-C3_SMALL_INTESTINE_EXALLC	4	42152351	0.1258	NA	0.792399	Malignant neoplasm of small intestine (all cancers excluded) || id:finn-b-C3_SMALL_INTESTINE_EXALLC	Malignant neoplasm of small intestine (all cancers excluded)	Malignant neoplasm of small intestine (all cancers excluded) || ||	TRUE	igd	0.001	4.34e-08	regular glucosamine use.txt	TRUE	reported	YsUa5r	textfile	2	TRUE				0.967442	0.756035	1.23796		0.967442	0.756035	1.23796		0.97	0.76	1.24
Bone and articular cartilage cancer	1	(1-1)	(1.00-1.00)																																				1	1	1		1	1	1		1	1	1
Benign Neoplasm	0.92	(0.84-1)	(0.84-1.00)	rs10740101	G	A	G	A	0.127	-0.0861	NA	0.6893	FALSE	FALSE	FALSE	finn-b-CD2_BENIGN_BONE_CARTILAGE_EXALLC	10	64746142	0.0449	NA	0.0550098	Benign neoplasm of bone and articular cartilage (all cancers excluded) || id:finn-b-CD2_BENIGN_BONE_CARTILAGE_EXALLC	Benign neoplasm of bone and articular cartilage (all cancers excluded)	Benign neoplasm of bone and articular cartilage (all cancers excluded) || ||	TRUE	igd	0.001	4.42e-08	regular glucosamine use.txt	TRUE	reported	y4YPNr	textfile	2	TRUE				0.917502	0.84021	1.00191		0.917502	0.84021	1.00191		0.92	0.84	1
12	1	(0.92-1.09)	(0.92-1.09)	rs10840899	A	G	A	G	-0.108	-0.0013	NA	0.3823	FALSE	FALSE	FALSE	finn-b-CD2_BENIGN_BONE_CARTILAGE_EXALLC	12	17996887	0.0427	NA	0.9758	Benign neoplasm of bone and articular cartilage (all cancers excluded) || id:finn-b-CD2_BENIGN_BONE_CARTILAGE_EXALLC	Benign neoplasm of bone and articular cartilage (all cancers excluded)	Benign neoplasm of bone and articular cartilage (all cancers excluded) || ||	TRUE	igd	0.001	4.75e-08	regular glucosamine use.txt	TRUE	reported	y4YPNr	textfile	2	TRUE				0.998701	0.91852	1.08588		0.998701	0.91852	1.08588		1	0.92	1.09
13	0.91	(0.84-1)	(0.84-1.00)	rs1509952	T	C	T	C	0.127	-0.0902	NA	0.6877	FALSE	FALSE	FALSE	finn-b-CD2_BENIGN_BONE_CARTILAGE_EXALLC	10	64739668	0.0448	NA	0.0440301	Benign neoplasm of bone and articular cartilage (all cancers excluded) || id:finn-b-CD2_BENIGN_BONE_CARTILAGE_EXALLC	Benign neoplasm of bone and articular cartilage (all cancers excluded)	Benign neoplasm of bone and articular cartilage (all cancers excluded) || ||	TRUE	igd	0.001	3.96e-08	regular glucosamine use.txt	TRUE	reported	y4YPNr	textfile	2	TRUE				0.913748	0.836936	0.997611		0.913748	0.836936	0.997611		0.91	0.84	1
14	0.92	(0.84-1)	(0.84-1.00)	rs4746746	T	C	T	C	0.126	-0.0868	NA	0.6894	FALSE	FALSE	FALSE	finn-b-CD2_BENIGN_BONE_CARTILAGE_EXALLC	10	64699981	0.0449	NA	0.05297	Benign neoplasm of bone and articular cartilage (all cancers excluded) || id:finn-b-CD2_BENIGN_BONE_CARTILAGE_EXALLC	Benign neoplasm of bone and articular cartilage (all cancers excluded)	Benign neoplasm of bone and articular cartilage (all cancers excluded) || ||	TRUE	igd	0.001	4.81e-08	regular glucosamine use.txt	TRUE	reported	y4YPNr	textfile	2	TRUE				0.91686	0.839622	1.0012		0.91686	0.839622	1.0012		0.92	0.84	1
15	0.92	(0.84-1)	(0.84-1.00)	rs6479846	C	A	C	A	0.126	-0.0839	NA	0.6902	FALSE	FALSE	FALSE	finn-b-CD2_BENIGN_BONE_CARTILAGE_EXALLC	10	64655471	0.0449	NA	0.0614497	Benign neoplasm of bone and articular cartilage (all cancers excluded) || id:finn-b-CD2_BENIGN_BONE_CARTILAGE_EXALLC	Benign neoplasm of bone and articular cartilage (all cancers excluded)	Benign neoplasm of bone and articular cartilage (all cancers excluded) || ||	TRUE	igd	0.001	4.87e-08	regular glucosamine use.txt	TRUE	reported	y4YPNr	textfile	2	TRUE				0.919523	0.84206	1.00411		0.919523	0.84206	1.00411		0.92	0.84	1
16	0.92	(0.84-1)	(0.84-1.00)	rs6479848	C	T	C	T	0.126	-0.0834	NA	0.6905	FALSE	FALSE	FALSE	finn-b-CD2_BENIGN_BONE_CARTILAGE_EXALLC	10	64659101	0.0449	NA	0.0632397	Benign neoplasm of bone and articular cartilage (all cancers excluded) || id:finn-b-CD2_BENIGN_BONE_CARTILAGE_EXALLC	Benign neoplasm of bone and articular cartilage (all cancers excluded)	Benign neoplasm of bone and articular cartilage (all cancers excluded) || ||	TRUE	igd	0.001	4.94e-08	regular glucosamine use.txt	TRUE	reported	y4YPNr	textfile	2	TRUE				0.919983	0.842481	1.00461		0.919983	0.842481	1.00461		0.92	0.84	1
17	0.92	(0.84-1)	(0.84-1.00)	rs6479860	T	C	T	C	0.127	-0.0861	NA	0.6893	FALSE	FALSE	FALSE	finn-b-CD2_BENIGN_BONE_CARTILAGE_EXALLC	10	64745865	0.0449	NA	0.0551201	Benign neoplasm of bone and articular cartilage (all cancers excluded) || id:finn-b-CD2_BENIGN_BONE_CARTILAGE_EXALLC	Benign neoplasm of bone and articular cartilage (all cancers excluded)	Benign neoplasm of bone and articular cartilage (all cancers excluded) || ||	TRUE	igd	0.001	4.58e-08	regular glucosamine use.txt	TRUE	reported	y4YPNr	textfile	2	TRUE				0.917502	0.84021	1.00191		0.917502	0.84021	1.00191		0.92	0.84	1
18	0.93	(0.85-1.02)	(0.85-1.02)	rs7100204	C	T	C	T	0.127	-0.0724	NA	0.6952	FALSE	FALSE	FALSE	finn-b-CD2_BENIGN_BONE_CARTILAGE_EXALLC	10	64640543	0.0451	NA	0.1085	Benign neoplasm of bone and articular cartilage (all cancers excluded) || id:finn-b-CD2_BENIGN_BONE_CARTILAGE_EXALLC	Benign neoplasm of bone and articular cartilage (all cancers excluded)	Benign neoplasm of bone and articular cartilage (all cancers excluded) || ||	TRUE	igd	0.001	4.02e-08	regular glucosamine use.txt	TRUE	reported	y4YPNr	textfile	2	TRUE				0.930159	0.851466	1.01612		0.930159	0.851466	1.01612		0.93	0.85	1.02
19	0.93	(0.85-1.02)	(0.85-1.02)	rs7100320	C	T	C	T	0.129	-0.0733	NA	0.6954	FALSE	FALSE	FALSE	finn-b-CD2_BENIGN_BONE_CARTILAGE_EXALLC	10	64640594	0.0451	NA	0.1042	Benign neoplasm of bone and articular cartilage (all cancers excluded) || id:finn-b-CD2_BENIGN_BONE_CARTILAGE_EXALLC	Benign neoplasm of bone and articular cartilage (all cancers excluded)	Benign neoplasm of bone and articular cartilage (all cancers excluded) || ||	TRUE	igd	0.001	2.91e-08	regular glucosamine use.txt	TRUE	reported	y4YPNr	textfile	2	TRUE				0.929322	0.8507	1.01521		0.929322	0.8507	1.01521		0.93	0.85	1.02
20	1.07	(0.95-1.2)	(0.95-1.20)	rs7665570	A	C	A	C	0.123	0.0644	NA	0.1463	FALSE	FALSE	FALSE	finn-b-CD2_BENIGN_BONE_CARTILAGE_EXALLC	4	42152351	0.0587	NA	0.273	Benign neoplasm of bone and articular cartilage (all cancers excluded) || id:finn-b-CD2_BENIGN_BONE_CARTILAGE_EXALLC	Benign neoplasm of bone and articular cartilage (all cancers excluded)	Benign neoplasm of bone and articular cartilage (all cancers excluded) || ||	TRUE	igd	0.001	4.34e-08	regular glucosamine use.txt	TRUE	reported	y4YPNr	textfile	2	TRUE				1.06652	0.950609	1.19656		1.06652	0.950609	1.19656		1.07	0.95	1.2
Malignant Neoplasm	0.85	(0.65-1.13)	(0.65-1.13)	rs10740101	G	A	G	A	0.127	-0.157	NA	0.689	FALSE	FALSE	FALSE	finn-b-C3_BONE_CARTILAGE_EXALLC	10	64746142	0.1409	NA	0.2651	Malignant neoplasm of bone and articular cartilage (all cancers excluded) || id:finn-b-C3_BONE_CARTILAGE_EXALLC	Malignant neoplasm of bone and articular cartilage (all cancers excluded)	Malignant neoplasm of bone and articular cartilage (all cancers excluded) || ||	TRUE	igd	0.001	4.42e-08	regular glucosamine use.txt	TRUE	reported	y4YPNr	textfile	2	TRUE				0.854704	0.648454	1.12655		0.854704	0.648454	1.12655		0.85	0.65	1.13
2	0.87	(0.67-1.13)	(0.67-1.13)	rs10840899	A	G	A	G	-0.108	-0.1404	NA	0.3826	FALSE	FALSE	FALSE	finn-b-C3_BONE_CARTILAGE_EXALLC	12	17996887	0.1335	NA	0.2928	Malignant neoplasm of bone and articular cartilage (all cancers excluded) || id:finn-b-C3_BONE_CARTILAGE_EXALLC	Malignant neoplasm of bone and articular cartilage (all cancers excluded)	Malignant neoplasm of bone and articular cartilage (all cancers excluded) || ||	TRUE	igd	0.001	4.75e-08	regular glucosamine use.txt	TRUE	reported	y4YPNr	textfile	2	TRUE				0.869011	0.668941	1.12892		0.869011	0.668941	1.12892		0.87	0.67	1.13
3	0.86	(0.66-1.14)	(0.66-1.14)	rs1509952	T	C	T	C	0.127	-0.1472	NA	0.6874	FALSE	FALSE	FALSE	finn-b-C3_BONE_CARTILAGE_EXALLC	10	64739668	0.1406	NA	0.295	Malignant neoplasm of bone and articular cartilage (all cancers excluded) || id:finn-b-C3_BONE_CARTILAGE_EXALLC	Malignant neoplasm of bone and articular cartilage (all cancers excluded)	Malignant neoplasm of bone and articular cartilage (all cancers excluded) || ||	TRUE	igd	0.001	3.96e-08	regular glucosamine use.txt	TRUE	reported	y4YPNr	textfile	2	TRUE				0.863121	0.655225	1.13698		0.863121	0.655225	1.13698		0.86	0.66	1.14
4	0.86	(0.65-1.13)	(0.65-1.13)	rs4746746	T	C	T	C	0.126	-0.1541	NA	0.6892	FALSE	FALSE	FALSE	finn-b-C3_BONE_CARTILAGE_EXALLC	10	64699981	0.1408	NA	0.2738	Malignant neoplasm of bone and articular cartilage (all cancers excluded) || id:finn-b-C3_BONE_CARTILAGE_EXALLC	Malignant neoplasm of bone and articular cartilage (all cancers excluded)	Malignant neoplasm of bone and articular cartilage (all cancers excluded) || ||	TRUE	igd	0.001	4.81e-08	regular glucosamine use.txt	TRUE	reported	y4YPNr	textfile	2	TRUE				0.857186	0.650465	1.1296		0.857186	0.650465	1.1296		0.86	0.65	1.13
5	0.84	(0.63-1.1)	(0.63-1.10)	rs6479846	C	A	C	A	0.126	-0.1783	NA	0.69	FALSE	FALSE	FALSE	finn-b-C3_BONE_CARTILAGE_EXALLC	10	64655471	0.1409	NA	0.2058	Malignant neoplasm of bone and articular cartilage (all cancers excluded) || id:finn-b-C3_BONE_CARTILAGE_EXALLC	Malignant neoplasm of bone and articular cartilage (all cancers excluded)	Malignant neoplasm of bone and articular cartilage (all cancers excluded) || ||	TRUE	igd	0.001	4.87e-08	regular glucosamine use.txt	TRUE	reported	y4YPNr	textfile	2	TRUE				0.836691	0.634788	1.10281		0.836691	0.634788	1.10281		0.84	0.63	1.1
6	0.84	(0.63-1.1)	(0.63-1.10)	rs6479848	C	T	C	T	0.126	-0.1797	NA	0.6903	FALSE	FALSE	FALSE	finn-b-C3_BONE_CARTILAGE_EXALLC	10	64659101	0.141	NA	0.2023	Malignant neoplasm of bone and articular cartilage (all cancers excluded) || id:finn-b-C3_BONE_CARTILAGE_EXALLC	Malignant neoplasm of bone and articular cartilage (all cancers excluded)	Malignant neoplasm of bone and articular cartilage (all cancers excluded) || ||	TRUE	igd	0.001	4.94e-08	regular glucosamine use.txt	TRUE	reported	y4YPNr	textfile	2	TRUE				0.835521	0.633776	1.10149		0.835521	0.633776	1.10149		0.84	0.63	1.1
7	0.85	(0.65-1.13)	(0.65-1.13)	rs6479860	T	C	T	C	0.127	-0.157	NA	0.689	FALSE	FALSE	FALSE	finn-b-C3_BONE_CARTILAGE_EXALLC	10	64745865	0.1409	NA	0.2651	Malignant neoplasm of bone and articular cartilage (all cancers excluded) || id:finn-b-C3_BONE_CARTILAGE_EXALLC	Malignant neoplasm of bone and articular cartilage (all cancers excluded)	Malignant neoplasm of bone and articular cartilage (all cancers excluded) || ||	TRUE	igd	0.001	4.58e-08	regular glucosamine use.txt	TRUE	reported	y4YPNr	textfile	2	TRUE				0.854704	0.648454	1.12655		0.854704	0.648454	1.12655		0.85	0.65	1.13
8	0.85	(0.64-1.12)	(0.64-1.12)	rs7100204	C	T	C	T	0.127	-0.1647	NA	0.695	FALSE	FALSE	FALSE	finn-b-C3_BONE_CARTILAGE_EXALLC	10	64640543	0.1418	NA	0.2452	Malignant neoplasm of bone and articular cartilage (all cancers excluded) || id:finn-b-C3_BONE_CARTILAGE_EXALLC	Malignant neoplasm of bone and articular cartilage (all cancers excluded)	Malignant neoplasm of bone and articular cartilage (all cancers excluded) || ||	TRUE	igd	0.001	4.02e-08	regular glucosamine use.txt	TRUE	reported	y4YPNr	textfile	2	TRUE				0.848148	0.642346	1.11989		0.848148	0.642346	1.11989		0.85	0.64	1.12
9	0.85	(0.64-1.12)	(0.64-1.12)	rs7100320	C	T	C	T	0.129	-0.1657	NA	0.6952	FALSE	FALSE	FALSE	finn-b-C3_BONE_CARTILAGE_EXALLC	10	64640594	0.1418	NA	0.2425	Malignant neoplasm of bone and articular cartilage (all cancers excluded) || id:finn-b-C3_BONE_CARTILAGE_EXALLC	Malignant neoplasm of bone and articular cartilage (all cancers excluded)	Malignant neoplasm of bone and articular cartilage (all cancers excluded) || ||	TRUE	igd	0.001	2.91e-08	regular glucosamine use.txt	TRUE	reported	y4YPNr	textfile	2	TRUE				0.8473	0.641704	1.11877		0.8473	0.641704	1.11877		0.85	0.64	1.12
10	0.87	(0.61-1.24)	(0.61-1.24)	rs7665570	A	C	A	C	0.123	-0.1415	NA	0.1461	FALSE	FALSE	FALSE	finn-b-C3_BONE_CARTILAGE_EXALLC	4	42152351	0.183	NA	0.4396	Malignant neoplasm of bone and articular cartilage (all cancers excluded) || id:finn-b-C3_BONE_CARTILAGE_EXALLC	Malignant neoplasm of bone and articular cartilage (all cancers excluded)	Malignant neoplasm of bone and articular cartilage (all cancers excluded) || ||	TRUE	igd	0.001	4.34e-08	regular glucosamine use.txt	TRUE	reported	y4YPNr	textfile	2	TRUE				0.868055	0.606421	1.24257		0.868055	0.606421	1.24257		0.87	0.61	1.24
Eye and adnexa cancer	1	(1-1)	(1.00-1.00)																																				1	1	1		1	1	1		1	1	1
Benign Neoplasm	1	(0.92-1.09)	(0.92-1.09)	rs10740101	G	A	G	A	0.127	0	NA	0.6893	FALSE	FALSE	FALSE	finn-b-CD2_BENIGN_EYE_EXALLC	10	64746142	0.0449	NA	0.9992	Benign neoplasm of eye and adnexa (all cancers excluded) || id:finn-b-CD2_BENIGN_EYE_EXALLC	Benign neoplasm of eye and adnexa (all cancers excluded)	Benign neoplasm of eye and adnexa (all cancers excluded) || ||	TRUE	igd	0.001	4.42e-08	regular glucosamine use.txt	TRUE	reported	8aSZJB	textfile	2	TRUE				1	0.915757	1.09199		1	0.915757	1.09199		1	0.92	1.09
22	1.01	(0.93-1.1)	(0.93-1.10)	rs10840899	A	G	A	G	-0.108	0.0142	NA	0.3823	FALSE	FALSE	FALSE	finn-b-CD2_BENIGN_EYE_EXALLC	12	17996887	0.0425	NA	0.739301	Benign neoplasm of eye and adnexa (all cancers excluded) || id:finn-b-CD2_BENIGN_EYE_EXALLC	Benign neoplasm of eye and adnexa (all cancers excluded)	Benign neoplasm of eye and adnexa (all cancers excluded) || ||	TRUE	igd	0.001	4.75e-08	regular glucosamine use.txt	TRUE	reported	8aSZJB	textfile	2	TRUE				1.0143	0.933233	1.10241		1.0143	0.933233	1.10241		1.01	0.93	1.1
23	1	(0.91-1.09)	(0.91-1.09)	rs1509952	T	C	T	C	0.127	-0.0042	NA	0.6877	FALSE	FALSE	FALSE	finn-b-CD2_BENIGN_EYE_EXALLC	10	64739668	0.0448	NA	0.9254	Benign neoplasm of eye and adnexa (all cancers excluded) || id:finn-b-CD2_BENIGN_EYE_EXALLC	Benign neoplasm of eye and adnexa (all cancers excluded)	Benign neoplasm of eye and adnexa (all cancers excluded) || ||	TRUE	igd	0.001	3.96e-08	regular glucosamine use.txt	TRUE	reported	8aSZJB	textfile	2	TRUE				0.995809	0.912098	1.0872		0.995809	0.912098	1.0872		1	0.91	1.09
24	1	(0.92-1.09)	(0.92-1.09)	rs4746746	T	C	T	C	0.126	0.0018	NA	0.6895	FALSE	FALSE	FALSE	finn-b-CD2_BENIGN_EYE_EXALLC	10	64699981	0.0448	NA	0.9677	Benign neoplasm of eye and adnexa (all cancers excluded) || id:finn-b-CD2_BENIGN_EYE_EXALLC	Benign neoplasm of eye and adnexa (all cancers excluded)	Benign neoplasm of eye and adnexa (all cancers excluded) || ||	TRUE	igd	0.001	4.81e-08	regular glucosamine use.txt	TRUE	reported	8aSZJB	textfile	2	TRUE				1.0018	0.917587	1.09375		1.0018	0.917587	1.09375		1	0.92	1.09
25	0.99	(0.91-1.09)	(0.91-1.09)	rs6479846	C	A	C	A	0.126	-0.0054	NA	0.6903	FALSE	FALSE	FALSE	finn-b-CD2_BENIGN_EYE_EXALLC	10	64655471	0.0448	NA	0.9043	Benign neoplasm of eye and adnexa (all cancers excluded) || id:finn-b-CD2_BENIGN_EYE_EXALLC	Benign neoplasm of eye and adnexa (all cancers excluded)	Benign neoplasm of eye and adnexa (all cancers excluded) || ||	TRUE	igd	0.001	4.87e-08	regular glucosamine use.txt	TRUE	reported	8aSZJB	textfile	2	TRUE				0.994615	0.911004	1.0859		0.994615	0.911004	1.0859		0.99	0.91	1.09
26	0.99	(0.91-1.08)	(0.91-1.08)	rs6479848	C	T	C	T	0.126	-0.0075	NA	0.6906	FALSE	FALSE	FALSE	finn-b-CD2_BENIGN_EYE_EXALLC	10	64659101	0.0449	NA	0.8666	Benign neoplasm of eye and adnexa (all cancers excluded) || id:finn-b-CD2_BENIGN_EYE_EXALLC	Benign neoplasm of eye and adnexa (all cancers excluded)	Benign neoplasm of eye and adnexa (all cancers excluded) || ||	TRUE	igd	0.001	4.94e-08	regular glucosamine use.txt	TRUE	reported	8aSZJB	textfile	2	TRUE				0.992528	0.908915	1.08383		0.992528	0.908915	1.08383		0.99	0.91	1.08
27	1	(0.92-1.09)	(0.92-1.09)	rs6479860	T	C	T	C	0.127	0	NA	0.6893	FALSE	FALSE	FALSE	finn-b-CD2_BENIGN_EYE_EXALLC	10	64745865	0.0449	NA	0.9998	Benign neoplasm of eye and adnexa (all cancers excluded) || id:finn-b-CD2_BENIGN_EYE_EXALLC	Benign neoplasm of eye and adnexa (all cancers excluded)	Benign neoplasm of eye and adnexa (all cancers excluded) || ||	TRUE	igd	0.001	4.58e-08	regular glucosamine use.txt	TRUE	reported	8aSZJB	textfile	2	TRUE				1	0.915757	1.09199		1	0.915757	1.09199		1	0.92	1.09
28	1	(0.92-1.09)	(0.92-1.09)	rs7100204	C	T	C	T	0.127	0.0016	NA	0.6952	FALSE	FALSE	FALSE	finn-b-CD2_BENIGN_EYE_EXALLC	10	64640543	0.0451	NA	0.9709	Benign neoplasm of eye and adnexa (all cancers excluded) || id:finn-b-CD2_BENIGN_EYE_EXALLC	Benign neoplasm of eye and adnexa (all cancers excluded)	Benign neoplasm of eye and adnexa (all cancers excluded) || ||	TRUE	igd	0.001	4.02e-08	regular glucosamine use.txt	TRUE	reported	8aSZJB	textfile	2	TRUE				1.0016	0.916864	1.09417		1.0016	0.916864	1.09417		1	0.92	1.09
29	1	(0.92-1.1)	(0.92-1.10)	rs7100320	C	T	C	T	0.129	0.0028	NA	0.6954	FALSE	FALSE	FALSE	finn-b-CD2_BENIGN_EYE_EXALLC	10	64640594	0.0451	NA	0.9513	Benign neoplasm of eye and adnexa (all cancers excluded) || id:finn-b-CD2_BENIGN_EYE_EXALLC	Benign neoplasm of eye and adnexa (all cancers excluded)	Benign neoplasm of eye and adnexa (all cancers excluded) || ||	TRUE	igd	0.001	2.91e-08	regular glucosamine use.txt	TRUE	reported	8aSZJB	textfile	2	TRUE				1.0028	0.917965	1.09548		1.0028	0.917965	1.09548		1	0.92	1.1
30	1.03	(0.92-1.15)	(0.92-1.15)	rs7665570	A	C	A	C	0.123	0.027	NA	0.1462	FALSE	FALSE	FALSE	finn-b-CD2_BENIGN_EYE_EXALLC	4	42152351	0.0585	NA	0.6446	Benign neoplasm of eye and adnexa (all cancers excluded) || id:finn-b-CD2_BENIGN_EYE_EXALLC	Benign neoplasm of eye and adnexa (all cancers excluded)	Benign neoplasm of eye and adnexa (all cancers excluded) || ||	TRUE	igd	0.001	4.34e-08	regular glucosamine use.txt	TRUE	reported	8aSZJB	textfile	2	TRUE				1.02737	0.916072	1.15218		1.02737	0.916072	1.15218		1.03	0.92	1.15
Malignant Neoplasm	1.15	(0.9-1.45)	(0.90-1.45)	rs10740101	G	A	G	A	0.127	0.1357	NA	0.6891	FALSE	FALSE	FALSE	finn-b-C3_EYE_ADNEXA_EXALLC	10	64746142	0.1209	NA	0.2617	Malignant neoplasm of eye and adnexa (all cancers excluded) || id:finn-b-C3_EYE_ADNEXA_EXALLC	Malignant neoplasm of eye and adnexa (all cancers excluded)	Malignant neoplasm of eye and adnexa (all cancers excluded) || ||	TRUE	igd	0.001	4.42e-08	regular glucosamine use.txt	TRUE	reported	8aSZJB	textfile	2	TRUE				1.14534	0.903694	1.4516		1.14534	0.903694	1.4516		1.15	0.9	1.45
2	1	(0.8-1.25)	(0.80-1.25)	rs10840899	A	G	A	G	-0.108	-0.0037	NA	0.3826	FALSE	FALSE	FALSE	finn-b-C3_EYE_ADNEXA_EXALLC	12	17996887	0.1148	NA	0.9741	Malignant neoplasm of eye and adnexa (all cancers excluded) || id:finn-b-C3_EYE_ADNEXA_EXALLC	Malignant neoplasm of eye and adnexa (all cancers excluded)	Malignant neoplasm of eye and adnexa (all cancers excluded) || ||	TRUE	igd	0.001	4.75e-08	regular glucosamine use.txt	TRUE	reported	8aSZJB	textfile	2	TRUE				0.996307	0.795561	1.24771		0.996307	0.795561	1.24771		1	0.8	1.25
3	1.15	(0.91-1.46)	(0.91-1.46)	rs1509952	T	C	T	C	0.127	0.1431	NA	0.6875	FALSE	FALSE	FALSE	finn-b-C3_EYE_ADNEXA_EXALLC	10	64739668	0.1206	NA	0.2353	Malignant neoplasm of eye and adnexa (all cancers excluded) || id:finn-b-C3_EYE_ADNEXA_EXALLC	Malignant neoplasm of eye and adnexa (all cancers excluded)	Malignant neoplasm of eye and adnexa (all cancers excluded) || ||	TRUE	igd	0.001	3.96e-08	regular glucosamine use.txt	TRUE	reported	8aSZJB	textfile	2	TRUE				1.15385	0.910942	1.46152		1.15385	0.910942	1.46152		1.15	0.91	1.46
4	1.14	(0.9-1.45)	(0.90-1.45)	rs4746746	T	C	T	C	0.126	0.1347	NA	0.6893	FALSE	FALSE	FALSE	finn-b-C3_EYE_ADNEXA_EXALLC	10	64699981	0.1208	NA	0.2648	Malignant neoplasm of eye and adnexa (all cancers excluded) || id:finn-b-C3_EYE_ADNEXA_EXALLC	Malignant neoplasm of eye and adnexa (all cancers excluded)	Malignant neoplasm of eye and adnexa (all cancers excluded) || ||	TRUE	igd	0.001	4.81e-08	regular glucosamine use.txt	TRUE	reported	8aSZJB	textfile	2	TRUE				1.14419	0.902968	1.44986		1.14419	0.902968	1.44986		1.14	0.9	1.45
5	1.16	(0.92-1.47)	(0.92-1.47)	rs6479846	C	A	C	A	0.126	0.1513	NA	0.6901	FALSE	FALSE	FALSE	finn-b-C3_EYE_ADNEXA_EXALLC	10	64655471	0.1208	NA	0.2105	Malignant neoplasm of eye and adnexa (all cancers excluded) || id:finn-b-C3_EYE_ADNEXA_EXALLC	Malignant neoplasm of eye and adnexa (all cancers excluded)	Malignant neoplasm of eye and adnexa (all cancers excluded) || ||	TRUE	igd	0.001	4.87e-08	regular glucosamine use.txt	TRUE	reported	8aSZJB	textfile	2	TRUE				1.16335	0.918083	1.47413		1.16335	0.918083	1.47413		1.16	0.92	1.47
6	1.16	(0.92-1.47)	(0.92-1.47)	rs6479848	C	T	C	T	0.126	0.1502	NA	0.6904	FALSE	FALSE	FALSE	finn-b-C3_EYE_ADNEXA_EXALLC	10	64659101	0.1209	NA	0.2142	Malignant neoplasm of eye and adnexa (all cancers excluded) || id:finn-b-C3_EYE_ADNEXA_EXALLC	Malignant neoplasm of eye and adnexa (all cancers excluded)	Malignant neoplasm of eye and adnexa (all cancers excluded) || ||	TRUE	igd	0.001	4.94e-08	regular glucosamine use.txt	TRUE	reported	8aSZJB	textfile	2	TRUE				1.16207	0.916893	1.4728		1.16207	0.916893	1.4728		1.16	0.92	1.47
7	1.15	(0.9-1.45)	(0.90-1.45)	rs6479860	T	C	T	C	0.127	0.1357	NA	0.6891	FALSE	FALSE	FALSE	finn-b-C3_EYE_ADNEXA_EXALLC	10	64745865	0.1209	NA	0.2615	Malignant neoplasm of eye and adnexa (all cancers excluded) || id:finn-b-C3_EYE_ADNEXA_EXALLC	Malignant neoplasm of eye and adnexa (all cancers excluded)	Malignant neoplasm of eye and adnexa (all cancers excluded) || ||	TRUE	igd	0.001	4.58e-08	regular glucosamine use.txt	TRUE	reported	8aSZJB	textfile	2	TRUE				1.14534	0.903694	1.4516		1.14534	0.903694	1.4516		1.15	0.9	1.45
8	1.17	(0.92-1.49)	(0.92-1.49)	rs7100204	C	T	C	T	0.127	0.1586	NA	0.6951	FALSE	FALSE	FALSE	finn-b-C3_EYE_ADNEXA_EXALLC	10	64640543	0.1216	NA	0.1919	Malignant neoplasm of eye and adnexa (all cancers excluded) || id:finn-b-C3_EYE_ADNEXA_EXALLC	Malignant neoplasm of eye and adnexa (all cancers excluded)	Malignant neoplasm of eye and adnexa (all cancers excluded) || ||	TRUE	igd	0.001	4.02e-08	regular glucosamine use.txt	TRUE	reported	8aSZJB	textfile	2	TRUE				1.17187	0.92336	1.48726		1.17187	0.92336	1.48726		1.17	0.92	1.49
9	1.17	(0.92-1.49)	(0.92-1.49)	rs7100320	C	T	C	T	0.129	0.1578	NA	0.6952	FALSE	FALSE	FALSE	finn-b-C3_EYE_ADNEXA_EXALLC	10	64640594	0.1216	NA	0.1943	Malignant neoplasm of eye and adnexa (all cancers excluded) || id:finn-b-C3_EYE_ADNEXA_EXALLC	Malignant neoplasm of eye and adnexa (all cancers excluded)	Malignant neoplasm of eye and adnexa (all cancers excluded) || ||	TRUE	igd	0.001	2.91e-08	regular glucosamine use.txt	TRUE	reported	8aSZJB	textfile	2	TRUE				1.17093	0.922622	1.48607		1.17093	0.922622	1.48607		1.17	0.92	1.49
10	0.84	(0.62-1.15)	(0.62-1.15)	rs7665570	A	C	A	C	0.123	-0.171	NA	0.146	FALSE	FALSE	FALSE	finn-b-C3_EYE_ADNEXA_EXALLC	4	42152351	0.1577	NA	0.278	Malignant neoplasm of eye and adnexa (all cancers excluded) || id:finn-b-C3_EYE_ADNEXA_EXALLC	Malignant neoplasm of eye and adnexa (all cancers excluded)	Malignant neoplasm of eye and adnexa (all cancers excluded) || ||	TRUE	igd	0.001	4.34e-08	regular glucosamine use.txt	TRUE	reported	8aSZJB	textfile	2	TRUE				0.842822	0.618726	1.14808		0.842822	0.618726	1.14808		0.84	0.62	1.15
Larynx	1	(1-1)	(1.00-1.00)																																				1	1	1		1	1	1		1	1	1
Benign Neoplasm	1.08	(0.93-1.25)	(0.93-1.25)	rs10740101	G	A	G	A	0.127	0.0743	NA	0.6893	FALSE	FALSE	FALSE	finn-b-CD2_BENIGN_LARYNX_EXALLC	10	64746142	0.0768	NA	0.3333	Benign neoplasm: Larynx (all cancers excluded) || id:finn-b-CD2_BENIGN_LARYNX_EXALLC	Benign neoplasm: Larynx (all cancers excluded)	Benign neoplasm: Larynx (all cancers excluded) || ||	TRUE	igd	0.001	4.42e-08	regular glucosamine use.txt	TRUE	reported	9coHb6	textfile	2	TRUE				1.07713	0.926605	1.25211		1.07713	0.926605	1.25211		1.08	0.93	1.25
12	0.91	(0.79-1.05)	(0.79-1.05)	rs10840899	A	G	A	G	-0.108	-0.0923	NA	0.3823	FALSE	FALSE	FALSE	finn-b-CD2_BENIGN_LARYNX_EXALLC	12	17996887	0.0729	NA	0.2059	Benign neoplasm: Larynx (all cancers excluded) || id:finn-b-CD2_BENIGN_LARYNX_EXALLC	Benign neoplasm: Larynx (all cancers excluded)	Benign neoplasm: Larynx (all cancers excluded) || ||	TRUE	igd	0.001	4.75e-08	regular glucosamine use.txt	TRUE	reported	9coHb6	textfile	2	TRUE				0.911832	0.790425	1.05189		0.911832	0.790425	1.05189		0.91	0.79	1.05
13	1.08	(0.93-1.25)	(0.93-1.25)	rs1509952	T	C	T	C	0.127	0.0761	NA	0.6877	FALSE	FALSE	FALSE	finn-b-CD2_BENIGN_LARYNX_EXALLC	10	64739668	0.0766	NA	0.3203	Benign neoplasm: Larynx (all cancers excluded) || id:finn-b-CD2_BENIGN_LARYNX_EXALLC	Benign neoplasm: Larynx (all cancers excluded)	Benign neoplasm: Larynx (all cancers excluded) || ||	TRUE	igd	0.001	3.96e-08	regular glucosamine use.txt	TRUE	reported	9coHb6	textfile	2	TRUE				1.07907	0.928638	1.25387		1.07907	0.928638	1.25387		1.08	0.93	1.25
14	1.08	(0.93-1.25)	(0.93-1.25)	rs4746746	T	C	T	C	0.126	0.0736	NA	0.6895	FALSE	FALSE	FALSE	finn-b-CD2_BENIGN_LARYNX_EXALLC	10	64699981	0.0768	NA	0.3376	Benign neoplasm: Larynx (all cancers excluded) || id:finn-b-CD2_BENIGN_LARYNX_EXALLC	Benign neoplasm: Larynx (all cancers excluded)	Benign neoplasm: Larynx (all cancers excluded) || ||	TRUE	igd	0.001	4.81e-08	regular glucosamine use.txt	TRUE	reported	9coHb6	textfile	2	TRUE				1.07638	0.925957	1.25123		1.07638	0.925957	1.25123		1.08	0.93	1.25
15	1.08	(0.93-1.25)	(0.93-1.25)	rs6479846	C	A	C	A	0.126	0.0746	NA	0.6903	FALSE	FALSE	FALSE	finn-b-CD2_BENIGN_LARYNX_EXALLC	10	64655471	0.0768	NA	0.3316	Benign neoplasm: Larynx (all cancers excluded) || id:finn-b-CD2_BENIGN_LARYNX_EXALLC	Benign neoplasm: Larynx (all cancers excluded)	Benign neoplasm: Larynx (all cancers excluded) || ||	TRUE	igd	0.001	4.87e-08	regular glucosamine use.txt	TRUE	reported	9coHb6	textfile	2	TRUE				1.07745	0.926883	1.25248		1.07745	0.926883	1.25248		1.08	0.93	1.25
16	1.08	(0.93-1.25)	(0.93-1.25)	rs6479848	C	T	C	T	0.126	0.0733	NA	0.6906	FALSE	FALSE	FALSE	finn-b-CD2_BENIGN_LARYNX_EXALLC	10	64659101	0.0768	NA	0.34	Benign neoplasm: Larynx (all cancers excluded) || id:finn-b-CD2_BENIGN_LARYNX_EXALLC	Benign neoplasm: Larynx (all cancers excluded)	Benign neoplasm: Larynx (all cancers excluded) || ||	TRUE	igd	0.001	4.94e-08	regular glucosamine use.txt	TRUE	reported	9coHb6	textfile	2	TRUE				1.07605	0.925679	1.25086		1.07605	0.925679	1.25086		1.08	0.93	1.25
17	1.08	(0.93-1.25)	(0.93-1.25)	rs6479860	T	C	T	C	0.127	0.0744	NA	0.6893	FALSE	FALSE	FALSE	finn-b-CD2_BENIGN_LARYNX_EXALLC	10	64745865	0.0768	NA	0.3324	Benign neoplasm: Larynx (all cancers excluded) || id:finn-b-CD2_BENIGN_LARYNX_EXALLC	Benign neoplasm: Larynx (all cancers excluded)	Benign neoplasm: Larynx (all cancers excluded) || ||	TRUE	igd	0.001	4.58e-08	regular glucosamine use.txt	TRUE	reported	9coHb6	textfile	2	TRUE				1.07724	0.926698	1.25223		1.07724	0.926698	1.25223		1.08	0.93	1.25
18	1.08	(0.93-1.26)	(0.93-1.26)	rs7100204	C	T	C	T	0.127	0.0762	NA	0.6952	FALSE	FALSE	FALSE	finn-b-CD2_BENIGN_LARYNX_EXALLC	10	64640543	0.0772	NA	0.3238	Benign neoplasm: Larynx (all cancers excluded) || id:finn-b-CD2_BENIGN_LARYNX_EXALLC	Benign neoplasm: Larynx (all cancers excluded)	Benign neoplasm: Larynx (all cancers excluded) || ||	TRUE	igd	0.001	4.02e-08	regular glucosamine use.txt	TRUE	reported	9coHb6	textfile	2	TRUE				1.07918	0.92764	1.25547		1.07918	0.92764	1.25547		1.08	0.93	1.26
19	1.08	(0.93-1.25)	(0.93-1.25)	rs7100320	C	T	C	T	0.129	0.0754	NA	0.6954	FALSE	FALSE	FALSE	finn-b-CD2_BENIGN_LARYNX_EXALLC	10	64640594	0.0772	NA	0.3292	Benign neoplasm: Larynx (all cancers excluded) || id:finn-b-CD2_BENIGN_LARYNX_EXALLC	Benign neoplasm: Larynx (all cancers excluded)	Benign neoplasm: Larynx (all cancers excluded) || ||	TRUE	igd	0.001	2.91e-08	regular glucosamine use.txt	TRUE	reported	9coHb6	textfile	2	TRUE				1.07832	0.926898	1.25447		1.07832	0.926898	1.25447		1.08	0.93	1.25
20	1.28	(1.06-1.56)	(1.06-1.56)	rs7665570	A	C	A	C	0.123	0.2505	NA	0.1463	FALSE	FALSE	FALSE	finn-b-CD2_BENIGN_LARYNX_EXALLC	4	42152351	0.1003	NA	0.0125101	Benign neoplasm: Larynx (all cancers excluded) || id:finn-b-CD2_BENIGN_LARYNX_EXALLC	Benign neoplasm: Larynx (all cancers excluded)	Benign neoplasm: Larynx (all cancers excluded) || ||	TRUE	igd	0.001	4.34e-08	regular glucosamine use.txt	TRUE	reported	9coHb6	textfile	2	TRUE				1.28467	1.05539	1.56375		1.28467	1.05539	1.56375		1.28	1.06	1.56
Malignant Neoplasm	0.96	(0.76-1.2)	(0.76-1.20)	rs10740101	G	A	G	A	0.127	-0.044	NA	0.689	FALSE	FALSE	FALSE	finn-b-C3_LARYNX_EXALLC	10	64746142	0.115	NA	0.702	Malignant neoplasm of larynx (all cancers excluded) || id:finn-b-C3_LARYNX_EXALLC	Malignant neoplasm of larynx (all cancers excluded)	Malignant neoplasm of larynx (all cancers excluded) || ||	TRUE	igd	0.001	4.42e-08	regular glucosamine use.txt	TRUE	reported	9coHb6	textfile	2	TRUE				0.956954	0.763838	1.19889		0.956954	0.763838	1.19889		0.96	0.76	1.2
2	0.9	(0.73-1.12)	(0.73-1.12)	rs10840899	A	G	A	G	-0.108	-0.1024	NA	0.3826	FALSE	FALSE	FALSE	finn-b-C3_LARYNX_EXALLC	12	17996887	0.1089	NA	0.347	Malignant neoplasm of larynx (all cancers excluded) || id:finn-b-C3_LARYNX_EXALLC	Malignant neoplasm of larynx (all cancers excluded)	Malignant neoplasm of larynx (all cancers excluded) || ||	TRUE	igd	0.001	4.75e-08	regular glucosamine use.txt	TRUE	reported	9coHb6	textfile	2	TRUE				0.902668	0.729173	1.11744		0.902668	0.729173	1.11744		0.9	0.73	1.12
3	0.96	(0.77-1.21)	(0.77-1.21)	rs1509952	T	C	T	C	0.127	-0.0376	NA	0.6875	FALSE	FALSE	FALSE	finn-b-C3_LARYNX_EXALLC	10	64739668	0.1146	NA	0.742699	Malignant neoplasm of larynx (all cancers excluded) || id:finn-b-C3_LARYNX_EXALLC	Malignant neoplasm of larynx (all cancers excluded)	Malignant neoplasm of larynx (all cancers excluded) || ||	TRUE	igd	0.001	3.96e-08	regular glucosamine use.txt	TRUE	reported	9coHb6	textfile	2	TRUE				0.963098	0.769345	1.20565		0.963098	0.769345	1.20565		0.96	0.77	1.21
4	0.96	(0.77-1.2)	(0.77-1.20)	rs4746746	T	C	T	C	0.126	-0.039	NA	0.6892	FALSE	FALSE	FALSE	finn-b-C3_LARYNX_EXALLC	10	64699981	0.1149	NA	0.7345	Malignant neoplasm of larynx (all cancers excluded) || id:finn-b-C3_LARYNX_EXALLC	Malignant neoplasm of larynx (all cancers excluded)	Malignant neoplasm of larynx (all cancers excluded) || ||	TRUE	igd	0.001	4.81e-08	regular glucosamine use.txt	TRUE	reported	9coHb6	textfile	2	TRUE				0.961751	0.767817	1.20467		0.961751	0.767817	1.20467		0.96	0.77	1.2
5	0.96	(0.76-1.2)	(0.76-1.20)	rs6479846	C	A	C	A	0.126	-0.0459	NA	0.69	FALSE	FALSE	FALSE	finn-b-C3_LARYNX_EXALLC	10	64655471	0.1151	NA	0.6902	Malignant neoplasm of larynx (all cancers excluded) || id:finn-b-C3_LARYNX_EXALLC	Malignant neoplasm of larynx (all cancers excluded)	Malignant neoplasm of larynx (all cancers excluded) || ||	TRUE	igd	0.001	4.87e-08	regular glucosamine use.txt	TRUE	reported	9coHb6	textfile	2	TRUE				0.955137	0.762238	1.19685		0.955137	0.762238	1.19685		0.96	0.76	1.2
6	0.95	(0.76-1.2)	(0.76-1.20)	rs6479848	C	T	C	T	0.126	-0.0465	NA	0.6903	FALSE	FALSE	FALSE	finn-b-C3_LARYNX_EXALLC	10	64659101	0.1151	NA	0.686099	Malignant neoplasm of larynx (all cancers excluded) || id:finn-b-C3_LARYNX_EXALLC	Malignant neoplasm of larynx (all cancers excluded)	Malignant neoplasm of larynx (all cancers excluded) || ||	TRUE	igd	0.001	4.94e-08	regular glucosamine use.txt	TRUE	reported	9coHb6	textfile	2	TRUE				0.954565	0.761781	1.19614		0.954565	0.761781	1.19614		0.95	0.76	1.2
7	0.96	(0.76-1.2)	(0.76-1.20)	rs6479860	T	C	T	C	0.127	-0.0439	NA	0.689	FALSE	FALSE	FALSE	finn-b-C3_LARYNX_EXALLC	10	64745865	0.115	NA	0.702301	Malignant neoplasm of larynx (all cancers excluded) || id:finn-b-C3_LARYNX_EXALLC	Malignant neoplasm of larynx (all cancers excluded)	Malignant neoplasm of larynx (all cancers excluded) || ||	TRUE	igd	0.001	4.58e-08	regular glucosamine use.txt	TRUE	reported	9coHb6	textfile	2	TRUE				0.95705	0.763914	1.19901		0.95705	0.763914	1.19901		0.96	0.76	1.2
8	0.96	(0.76-1.2)	(0.76-1.20)	rs7100204	C	T	C	T	0.127	-0.0429	NA	0.695	FALSE	FALSE	FALSE	finn-b-C3_LARYNX_EXALLC	10	64640543	0.1157	NA	0.710699	Malignant neoplasm of larynx (all cancers excluded) || id:finn-b-C3_LARYNX_EXALLC	Malignant neoplasm of larynx (all cancers excluded)	Malignant neoplasm of larynx (all cancers excluded) || ||	TRUE	igd	0.001	4.02e-08	regular glucosamine use.txt	TRUE	reported	9coHb6	textfile	2	TRUE				0.958007	0.76363	1.20186		0.958007	0.76363	1.20186		0.96	0.76	1.2
9	0.96	(0.76-1.2)	(0.76-1.20)	rs7100320	C	T	C	T	0.129	-0.0436	NA	0.6952	FALSE	FALSE	FALSE	finn-b-C3_LARYNX_EXALLC	10	64640594	0.1157	NA	0.706	Malignant neoplasm of larynx (all cancers excluded) || id:finn-b-C3_LARYNX_EXALLC	Malignant neoplasm of larynx (all cancers excluded)	Malignant neoplasm of larynx (all cancers excluded) || ||	TRUE	igd	0.001	2.91e-08	regular glucosamine use.txt	TRUE	reported	9coHb6	textfile	2	TRUE				0.957337	0.763096	1.20102		0.957337	0.763096	1.20102		0.96	0.76	1.2
10	1.28	(0.95-1.71)	(0.95-1.71)	rs7665570	A	C	A	C	0.123	0.2438	NA	0.1461	FALSE	FALSE	FALSE	finn-b-C3_LARYNX_EXALLC	4	42152351	0.1496	NA	0.1032	Malignant neoplasm of larynx (all cancers excluded) || id:finn-b-C3_LARYNX_EXALLC	Malignant neoplasm of larynx (all cancers excluded)	Malignant neoplasm of larynx (all cancers excluded) || ||	TRUE	igd	0.001	4.34e-08	regular glucosamine use.txt	TRUE	reported	9coHb6	textfile	2	TRUE				1.27609	0.951785	1.71089		1.27609	0.951785	1.71089		1.28	0.95	1.71
Brain	1	(1-1)	(1.00-1.00)																																				1	1	1		1	1	1		1	1	1
1	0.96	(0.84-1.11)	(0.84-1.11)	rs10740101	G	A	G	A	0.127	-0.0378	NA	0.689	FALSE	FALSE	FALSE	finn-b-C3_BRAIN_EXALLC	10	64746142	0.0719	NA	0.5997	Malignant neoplasm of brain (all cancers excluded) || id:finn-b-C3_BRAIN_EXALLC	Malignant neoplasm of brain (all cancers excluded)	Malignant neoplasm of brain (all cancers excluded) || ||	TRUE	igd	0.001	4.42e-08	regular glucosamine use.txt	TRUE	reported	GtIHPB	textfile	2	TRUE				0.962906	0.836337	1.10863		0.962906	0.836337	1.10863		0.96	0.84	1.11
2	1.07	(0.94-1.22)	(0.94-1.22)	rs10840899	A	G	A	G	-0.108	0.069	NA	0.3826	FALSE	FALSE	FALSE	finn-b-C3_BRAIN_EXALLC	12	17996887	0.0682	NA	0.3114	Malignant neoplasm of brain (all cancers excluded) || id:finn-b-C3_BRAIN_EXALLC	Malignant neoplasm of brain (all cancers excluded)	Malignant neoplasm of brain (all cancers excluded) || ||	TRUE	igd	0.001	4.75e-08	regular glucosamine use.txt	TRUE	reported	GtIHPB	textfile	2	TRUE				1.07144	0.937375	1.22467		1.07144	0.937375	1.22467		1.07	0.94	1.22
3	0.96	(0.84-1.11)	(0.84-1.11)	rs1509952	T	C	T	C	0.127	-0.0394	NA	0.6874	FALSE	FALSE	FALSE	finn-b-C3_BRAIN_EXALLC	10	64739668	0.0718	NA	0.5835	Malignant neoplasm of brain (all cancers excluded) || id:finn-b-C3_BRAIN_EXALLC	Malignant neoplasm of brain (all cancers excluded)	Malignant neoplasm of brain (all cancers excluded) || ||	TRUE	igd	0.001	3.96e-08	regular glucosamine use.txt	TRUE	reported	GtIHPB	textfile	2	TRUE				0.961366	0.835163	1.10664		0.961366	0.835163	1.10664		0.96	0.84	1.11
4	0.96	(0.83-1.1)	(0.83-1.10)	rs4746746	T	C	T	C	0.126	-0.0425	NA	0.6892	FALSE	FALSE	FALSE	finn-b-C3_BRAIN_EXALLC	10	64699981	0.0719	NA	0.554799	Malignant neoplasm of brain (all cancers excluded) || id:finn-b-C3_BRAIN_EXALLC	Malignant neoplasm of brain (all cancers excluded)	Malignant neoplasm of brain (all cancers excluded) || ||	TRUE	igd	0.001	4.81e-08	regular glucosamine use.txt	TRUE	reported	GtIHPB	textfile	2	TRUE				0.95839	0.832415	1.10343		0.95839	0.832415	1.10343		0.96	0.83	1.1
5	0.96	(0.84-1.11)	(0.84-1.11)	rs6479846	C	A	C	A	0.126	-0.0375	NA	0.69	FALSE	FALSE	FALSE	finn-b-C3_BRAIN_EXALLC	10	64655471	0.0719	NA	0.6024	Malignant neoplasm of brain (all cancers excluded) || id:finn-b-C3_BRAIN_EXALLC	Malignant neoplasm of brain (all cancers excluded)	Malignant neoplasm of brain (all cancers excluded) || ||	TRUE	igd	0.001	4.87e-08	regular glucosamine use.txt	TRUE	reported	GtIHPB	textfile	2	TRUE				0.963194	0.836588	1.10896		0.963194	0.836588	1.10896		0.96	0.84	1.11
6	0.96	(0.84-1.11)	(0.84-1.11)	rs6479848	C	T	C	T	0.126	-0.0385	NA	0.6903	FALSE	FALSE	FALSE	finn-b-C3_BRAIN_EXALLC	10	64659101	0.0719	NA	0.5921	Malignant neoplasm of brain (all cancers excluded) || id:finn-b-C3_BRAIN_EXALLC	Malignant neoplasm of brain (all cancers excluded)	Malignant neoplasm of brain (all cancers excluded) || ||	TRUE	igd	0.001	4.94e-08	regular glucosamine use.txt	TRUE	reported	GtIHPB	textfile	2	TRUE				0.962232	0.835751	1.10785		0.962232	0.835751	1.10785		0.96	0.84	1.11
7	0.96	(0.84-1.11)	(0.84-1.11)	rs6479860	T	C	T	C	0.127	-0.0377	NA	0.689	FALSE	FALSE	FALSE	finn-b-C3_BRAIN_EXALLC	10	64745865	0.0719	NA	0.599799	Malignant neoplasm of brain (all cancers excluded) || id:finn-b-C3_BRAIN_EXALLC	Malignant neoplasm of brain (all cancers excluded)	Malignant neoplasm of brain (all cancers excluded) || ||	TRUE	igd	0.001	4.58e-08	regular glucosamine use.txt	TRUE	reported	GtIHPB	textfile	2	TRUE				0.963002	0.83642	1.10874		0.963002	0.83642	1.10874		0.96	0.84	1.11
8	0.98	(0.85-1.13)	(0.85-1.13)	rs7100204	C	T	C	T	0.127	-0.0219	NA	0.695	FALSE	FALSE	FALSE	finn-b-C3_BRAIN_EXALLC	10	64640543	0.0723	NA	0.7622	Malignant neoplasm of brain (all cancers excluded) || id:finn-b-C3_BRAIN_EXALLC	Malignant neoplasm of brain (all cancers excluded)	Malignant neoplasm of brain (all cancers excluded) || ||	TRUE	igd	0.001	4.02e-08	regular glucosamine use.txt	TRUE	reported	GtIHPB	textfile	2	TRUE				0.978338	0.849075	1.12728		0.978338	0.849075	1.12728		0.98	0.85	1.13
9	0.98	(0.85-1.13)	(0.85-1.13)	rs7100320	C	T	C	T	0.129	-0.0228	NA	0.6952	FALSE	FALSE	FALSE	finn-b-C3_BRAIN_EXALLC	10	64640594	0.0723	NA	0.7526	Malignant neoplasm of brain (all cancers excluded) || id:finn-b-C3_BRAIN_EXALLC	Malignant neoplasm of brain (all cancers excluded)	Malignant neoplasm of brain (all cancers excluded) || ||	TRUE	igd	0.001	2.91e-08	regular glucosamine use.txt	TRUE	reported	GtIHPB	textfile	2	TRUE				0.977458	0.848311	1.12627		0.977458	0.848311	1.12627		0.98	0.85	1.13
10	1.06	(0.88-1.27)	(0.88-1.27)	rs7665570	A	C	A	C	0.123	0.0563	NA	0.1461	FALSE	FALSE	FALSE	finn-b-C3_BRAIN_EXALLC	4	42152351	0.0938	NA	0.5486	Malignant neoplasm of brain (all cancers excluded) || id:finn-b-C3_BRAIN_EXALLC	Malignant neoplasm of brain (all cancers excluded)	Malignant neoplasm of brain (all cancers excluded) || ||	TRUE	igd	0.001	4.34e-08	regular glucosamine use.txt	TRUE	reported	GtIHPB	textfile	2	TRUE				1.05792	0.880251	1.27144		1.05792	0.880251	1.27144		1.06	0.88	1.27
Pancreas	1	(1-1)	(1.00-1.00)																																				1	1	1		1	1	1		1	1	1
Benign Neoplasm	0.69	(0.55-0.88)	(0.55-0.88)	rs10740101	G	A	G	A	0.127	-0.3684	NA	0.6892	FALSE	FALSE	FALSE	finn-b-CD2_BENIGN_PANCREAS_EXALLC	10	64746142	0.1205	NA	0.00223702	Benign neoplasm: Pancreas (all cancers excluded) || id:finn-b-CD2_BENIGN_PANCREAS_EXALLC	Benign neoplasm: Pancreas (all cancers excluded)	Benign neoplasm: Pancreas (all cancers excluded) || ||	TRUE	igd	0.001	4.42e-08	regular glucosamine use.txt	TRUE	reported	6ekbR6	textfile	2	TRUE				0.69184	0.546304	0.876148		0.69184	0.546304	0.876148		0.69	0.55	0.88
12	1.25	(1-1.57)	(1.00-1.57)	rs10840899	A	G	A	G	-0.108	0.2265	NA	0.3824	FALSE	FALSE	FALSE	finn-b-CD2_BENIGN_PANCREAS_EXALLC	12	17996887	0.1141	NA	0.0471205	Benign neoplasm: Pancreas (all cancers excluded) || id:finn-b-CD2_BENIGN_PANCREAS_EXALLC	Benign neoplasm: Pancreas (all cancers excluded)	Benign neoplasm: Pancreas (all cancers excluded) || ||	TRUE	igd	0.001	4.75e-08	regular glucosamine use.txt	TRUE	reported	6ekbR6	textfile	2	TRUE				1.2542	1.00287	1.56853		1.2542	1.00287	1.56853		1.25	1	1.57
13	0.69	(0.54-0.87)	(0.54-0.87)	rs1509952	T	C	T	C	0.127	-0.3734	NA	0.6876	FALSE	FALSE	FALSE	finn-b-CD2_BENIGN_PANCREAS_EXALLC	10	64739668	0.1202	NA	0.00189898	Benign neoplasm: Pancreas (all cancers excluded) || id:finn-b-CD2_BENIGN_PANCREAS_EXALLC	Benign neoplasm: Pancreas (all cancers excluded)	Benign neoplasm: Pancreas (all cancers excluded) || ||	TRUE	igd	0.001	3.96e-08	regular glucosamine use.txt	TRUE	reported	6ekbR6	textfile	2	TRUE				0.68839	0.543899	0.871266		0.68839	0.543899	0.871266		0.69	0.54	0.87
14	0.7	(0.55-0.89)	(0.55-0.89)	rs4746746	T	C	T	C	0.126	-0.3552	NA	0.6894	FALSE	FALSE	FALSE	finn-b-CD2_BENIGN_PANCREAS_EXALLC	10	64699981	0.1204	NA	0.003173	Benign neoplasm: Pancreas (all cancers excluded) || id:finn-b-CD2_BENIGN_PANCREAS_EXALLC	Benign neoplasm: Pancreas (all cancers excluded)	Benign neoplasm: Pancreas (all cancers excluded) || ||	TRUE	igd	0.001	4.81e-08	regular glucosamine use.txt	TRUE	reported	6ekbR6	textfile	2	TRUE				0.701033	0.553671	0.887616		0.701033	0.553671	0.887616		0.7	0.55	0.89
15	0.69	(0.54-0.87)	(0.54-0.87)	rs6479846	C	A	C	A	0.126	-0.3733	NA	0.6902	FALSE	FALSE	FALSE	finn-b-CD2_BENIGN_PANCREAS_EXALLC	10	64655471	0.1205	NA	0.001945	Benign neoplasm: Pancreas (all cancers excluded) || id:finn-b-CD2_BENIGN_PANCREAS_EXALLC	Benign neoplasm: Pancreas (all cancers excluded)	Benign neoplasm: Pancreas (all cancers excluded) || ||	TRUE	igd	0.001	4.87e-08	regular glucosamine use.txt	TRUE	reported	6ekbR6	textfile	2	TRUE				0.688459	0.543633	0.871866		0.688459	0.543633	0.871866		0.69	0.54	0.87
16	0.69	(0.54-0.87)	(0.54-0.87)	rs6479848	C	T	C	T	0.126	-0.3752	NA	0.6905	FALSE	FALSE	FALSE	finn-b-CD2_BENIGN_PANCREAS_EXALLC	10	64659101	0.1205	NA	0.00185601	Benign neoplasm: Pancreas (all cancers excluded) || id:finn-b-CD2_BENIGN_PANCREAS_EXALLC	Benign neoplasm: Pancreas (all cancers excluded)	Benign neoplasm: Pancreas (all cancers excluded) || ||	TRUE	igd	0.001	4.94e-08	regular glucosamine use.txt	TRUE	reported	6ekbR6	textfile	2	TRUE				0.687152	0.542602	0.870211		0.687152	0.542602	0.870211		0.69	0.54	0.87
17	0.69	(0.55-0.88)	(0.55-0.88)	rs6479860	T	C	T	C	0.127	-0.3683	NA	0.6892	FALSE	FALSE	FALSE	finn-b-CD2_BENIGN_PANCREAS_EXALLC	10	64745865	0.1205	NA	0.00224202	Benign neoplasm: Pancreas (all cancers excluded) || id:finn-b-CD2_BENIGN_PANCREAS_EXALLC	Benign neoplasm: Pancreas (all cancers excluded)	Benign neoplasm: Pancreas (all cancers excluded) || ||	TRUE	igd	0.001	4.58e-08	regular glucosamine use.txt	TRUE	reported	6ekbR6	textfile	2	TRUE				0.69191	0.546358	0.876236		0.69191	0.546358	0.876236		0.69	0.55	0.88
18	0.69	(0.54-0.87)	(0.54-0.87)	rs7100204	C	T	C	T	0.127	-0.3746	NA	0.6951	FALSE	FALSE	FALSE	finn-b-CD2_BENIGN_PANCREAS_EXALLC	10	64640543	0.1212	NA	0.001996	Benign neoplasm: Pancreas (all cancers excluded) || id:finn-b-CD2_BENIGN_PANCREAS_EXALLC	Benign neoplasm: Pancreas (all cancers excluded)	Benign neoplasm: Pancreas (all cancers excluded) || ||	TRUE	igd	0.001	4.02e-08	regular glucosamine use.txt	TRUE	reported	6ekbR6	textfile	2	TRUE				0.687564	0.542183	0.871928		0.687564	0.542183	0.871928		0.69	0.54	0.87
19	0.69	(0.54-0.87)	(0.54-0.87)	rs7100320	C	T	C	T	0.129	-0.3753	NA	0.6953	FALSE	FALSE	FALSE	finn-b-CD2_BENIGN_PANCREAS_EXALLC	10	64640594	0.1212	NA	0.00196101	Benign neoplasm: Pancreas (all cancers excluded) || id:finn-b-CD2_BENIGN_PANCREAS_EXALLC	Benign neoplasm: Pancreas (all cancers excluded)	Benign neoplasm: Pancreas (all cancers excluded) || ||	TRUE	igd	0.001	2.91e-08	regular glucosamine use.txt	TRUE	reported	6ekbR6	textfile	2	TRUE				0.687083	0.541803	0.871318		0.687083	0.541803	0.871318		0.69	0.54	0.87
20	1.26	(0.92-1.71)	(0.92-1.71)	rs7665570	A	C	A	C	0.123	0.23	NA	0.1463	FALSE	FALSE	FALSE	finn-b-CD2_BENIGN_PANCREAS_EXALLC	4	42152351	0.1574	NA	0.1439	Benign neoplasm: Pancreas (all cancers excluded) || id:finn-b-CD2_BENIGN_PANCREAS_EXALLC	Benign neoplasm: Pancreas (all cancers excluded)	Benign neoplasm: Pancreas (all cancers excluded) || ||	TRUE	igd	0.001	4.34e-08	regular glucosamine use.txt	TRUE	reported	6ekbR6	textfile	2	TRUE				1.2586	0.924498	1.71344		1.2586	0.924498	1.71344		1.26	0.92	1.71
Malignant Neoplasm	0.94	(0.83-1.07)	(0.83-1.07)	rs10740101	G	A	G	A	0.127	-0.0599	NA	0.689	FALSE	FALSE	FALSE	finn-b-C3_PANCREAS_EXALLC	10	64746142	0.063	NA	0.3418	Malignant neoplasm of pancreas (all cancers excluded) || id:finn-b-C3_PANCREAS_EXALLC	Malignant neoplasm of pancreas (all cancers excluded)	Malignant neoplasm of pancreas (all cancers excluded) || ||	TRUE	igd	0.001	4.42e-08	regular glucosamine use.txt	TRUE	reported	6ekbR6	textfile	2	TRUE				0.941859	0.832452	1.06564		0.941859	0.832452	1.06564		0.94	0.83	1.07
2	1.03	(0.92-1.16)	(0.92-1.16)	rs10840899	A	G	A	G	-0.108	0.0294	NA	0.3826	FALSE	FALSE	FALSE	finn-b-C3_PANCREAS_EXALLC	12	17996887	0.0598	NA	0.623	Malignant neoplasm of pancreas (all cancers excluded) || id:finn-b-C3_PANCREAS_EXALLC	Malignant neoplasm of pancreas (all cancers excluded)	Malignant neoplasm of pancreas (all cancers excluded) || ||	TRUE	igd	0.001	4.75e-08	regular glucosamine use.txt	TRUE	reported	6ekbR6	textfile	2	TRUE				1.02984	0.915937	1.1579		1.02984	0.915937	1.1579		1.03	0.92	1.16
3	0.95	(0.84-1.07)	(0.84-1.07)	rs1509952	T	C	T	C	0.127	-0.0513	NA	0.6874	FALSE	FALSE	FALSE	finn-b-C3_PANCREAS_EXALLC	10	64739668	0.0629	NA	0.4147	Malignant neoplasm of pancreas (all cancers excluded) || id:finn-b-C3_PANCREAS_EXALLC	Malignant neoplasm of pancreas (all cancers excluded)	Malignant neoplasm of pancreas (all cancers excluded) || ||	TRUE	igd	0.001	3.96e-08	regular glucosamine use.txt	TRUE	reported	6ekbR6	textfile	2	TRUE				0.949994	0.839806	1.07464		0.949994	0.839806	1.07464		0.95	0.84	1.07
4	0.94	(0.83-1.06)	(0.83-1.06)	rs4746746	T	C	T	C	0.126	-0.0612	NA	0.6892	FALSE	FALSE	FALSE	finn-b-C3_PANCREAS_EXALLC	10	64699981	0.063	NA	0.3317	Malignant neoplasm of pancreas (all cancers excluded) || id:finn-b-C3_PANCREAS_EXALLC	Malignant neoplasm of pancreas (all cancers excluded)	Malignant neoplasm of pancreas (all cancers excluded) || ||	TRUE	igd	0.001	4.81e-08	regular glucosamine use.txt	TRUE	reported	6ekbR6	textfile	2	TRUE				0.940635	0.83137	1.06426		0.940635	0.83137	1.06426		0.94	0.83	1.06
5	0.94	(0.83-1.07)	(0.83-1.07)	rs6479846	C	A	C	A	0.126	-0.0603	NA	0.69	FALSE	FALSE	FALSE	finn-b-C3_PANCREAS_EXALLC	10	64655471	0.063	NA	0.3393	Malignant neoplasm of pancreas (all cancers excluded) || id:finn-b-C3_PANCREAS_EXALLC	Malignant neoplasm of pancreas (all cancers excluded)	Malignant neoplasm of pancreas (all cancers excluded) || ||	TRUE	igd	0.001	4.87e-08	regular glucosamine use.txt	TRUE	reported	6ekbR6	textfile	2	TRUE				0.941482	0.832119	1.06522		0.941482	0.832119	1.06522		0.94	0.83	1.07
6	0.94	(0.83-1.07)	(0.83-1.07)	rs6479848	C	T	C	T	0.126	-0.0597	NA	0.6903	FALSE	FALSE	FALSE	finn-b-C3_PANCREAS_EXALLC	10	64659101	0.0631	NA	0.3439	Malignant neoplasm of pancreas (all cancers excluded) || id:finn-b-C3_PANCREAS_EXALLC	Malignant neoplasm of pancreas (all cancers excluded)	Malignant neoplasm of pancreas (all cancers excluded) || ||	TRUE	igd	0.001	4.94e-08	regular glucosamine use.txt	TRUE	reported	6ekbR6	textfile	2	TRUE				0.942047	0.832455	1.06607		0.942047	0.832455	1.06607		0.94	0.83	1.07
7	0.94	(0.83-1.07)	(0.83-1.07)	rs6479860	T	C	T	C	0.127	-0.0599	NA	0.689	FALSE	FALSE	FALSE	finn-b-C3_PANCREAS_EXALLC	10	64745865	0.063	NA	0.3418	Malignant neoplasm of pancreas (all cancers excluded) || id:finn-b-C3_PANCREAS_EXALLC	Malignant neoplasm of pancreas (all cancers excluded)	Malignant neoplasm of pancreas (all cancers excluded) || ||	TRUE	igd	0.001	4.58e-08	regular glucosamine use.txt	TRUE	reported	6ekbR6	textfile	2	TRUE				0.941859	0.832452	1.06564		0.941859	0.832452	1.06564		0.94	0.83	1.07
8	0.96	(0.85-1.08)	(0.85-1.08)	rs7100204	C	T	C	T	0.127	-0.043	NA	0.695	FALSE	FALSE	FALSE	finn-b-C3_PANCREAS_EXALLC	10	64640543	0.0634	NA	0.498101	Malignant neoplasm of pancreas (all cancers excluded) || id:finn-b-C3_PANCREAS_EXALLC	Malignant neoplasm of pancreas (all cancers excluded)	Malignant neoplasm of pancreas (all cancers excluded) || ||	TRUE	igd	0.001	4.02e-08	regular glucosamine use.txt	TRUE	reported	6ekbR6	textfile	2	TRUE				0.957911	0.845976	1.08466		0.957911	0.845976	1.08466		0.96	0.85	1.08
9	0.96	(0.85-1.08)	(0.85-1.08)	rs7100320	C	T	C	T	0.129	-0.0438	NA	0.6952	FALSE	FALSE	FALSE	finn-b-C3_PANCREAS_EXALLC	10	64640594	0.0634	NA	0.4899	Malignant neoplasm of pancreas (all cancers excluded) || id:finn-b-C3_PANCREAS_EXALLC	Malignant neoplasm of pancreas (all cancers excluded)	Malignant neoplasm of pancreas (all cancers excluded) || ||	TRUE	igd	0.001	2.91e-08	regular glucosamine use.txt	TRUE	reported	6ekbR6	textfile	2	TRUE				0.957145	0.8453	1.08379		0.957145	0.8453	1.08379		0.96	0.85	1.08
10	1.08	(0.92-1.27)	(0.92-1.27)	rs7665570	A	C	A	C	0.123	0.0741	NA	0.1461	FALSE	FALSE	FALSE	finn-b-C3_PANCREAS_EXALLC	4	42152351	0.0822	NA	0.3676	Malignant neoplasm of pancreas (all cancers excluded) || id:finn-b-C3_PANCREAS_EXALLC	Malignant neoplasm of pancreas (all cancers excluded)	Malignant neoplasm of pancreas (all cancers excluded) || ||	TRUE	igd	0.001	4.34e-08	regular glucosamine use.txt	TRUE	reported	6ekbR6	textfile	2	TRUE				1.07691	0.916666	1.26518		1.07691	0.916666	1.26518		1.08	0.92	1.27
Oesophagus	1	(1-1)	(1.00-1.00)																																				1	1	1		1	1	1		1	1	1
Benign Neoplasm	0.88	(0.69-1.13)	(0.69-1.13)	rs10740101	G	A	G	A	0.127	-0.129	NA	0.6893	FALSE	FALSE	FALSE	finn-b-CD2_BENIGN_OESOPHAGUS_EXALLC	10	64746142	0.1269	NA	0.3094	Benign neoplasm: Oesophagus (all cancers excluded) || id:finn-b-CD2_BENIGN_OESOPHAGUS_EXALLC	Benign neoplasm: Oesophagus (all cancers excluded)	Benign neoplasm: Oesophagus (all cancers excluded) || ||	TRUE	igd	0.001	4.42e-08	regular glucosamine use.txt	TRUE	reported	2hlR37	textfile	2	TRUE				0.878974	0.68542	1.12719		0.878974	0.68542	1.12719		0.88	0.69	1.13
22	1	(0.79-1.27)	(0.79-1.27)	rs10840899	A	G	A	G	-0.108	0.001	NA	0.3823	FALSE	FALSE	FALSE	finn-b-CD2_BENIGN_OESOPHAGUS_EXALLC	12	17996887	0.1207	NA	0.9935	Benign neoplasm: Oesophagus (all cancers excluded) || id:finn-b-CD2_BENIGN_OESOPHAGUS_EXALLC	Benign neoplasm: Oesophagus (all cancers excluded)	Benign neoplasm: Oesophagus (all cancers excluded) || ||	TRUE	igd	0.001	4.75e-08	regular glucosamine use.txt	TRUE	reported	2hlR37	textfile	2	TRUE				1.001	0.790119	1.26817		1.001	0.790119	1.26817		1	0.79	1.27
23	0.89	(0.69-1.14)	(0.69-1.14)	rs1509952	T	C	T	C	0.127	-0.1201	NA	0.6877	FALSE	FALSE	FALSE	finn-b-CD2_BENIGN_OESOPHAGUS_EXALLC	10	64739668	0.1266	NA	0.343	Benign neoplasm: Oesophagus (all cancers excluded) || id:finn-b-CD2_BENIGN_OESOPHAGUS_EXALLC	Benign neoplasm: Oesophagus (all cancers excluded)	Benign neoplasm: Oesophagus (all cancers excluded) || ||	TRUE	igd	0.001	3.96e-08	regular glucosamine use.txt	TRUE	reported	2hlR37	textfile	2	TRUE				0.886832	0.691954	1.13659		0.886832	0.691954	1.13659		0.89	0.69	1.14
24	0.88	(0.69-1.13)	(0.69-1.13)	rs4746746	T	C	T	C	0.126	-0.1268	NA	0.6895	FALSE	FALSE	FALSE	finn-b-CD2_BENIGN_OESOPHAGUS_EXALLC	10	64699981	0.1268	NA	0.3174	Benign neoplasm: Oesophagus (all cancers excluded) || id:finn-b-CD2_BENIGN_OESOPHAGUS_EXALLC	Benign neoplasm: Oesophagus (all cancers excluded)	Benign neoplasm: Oesophagus (all cancers excluded) || ||	TRUE	igd	0.001	4.81e-08	regular glucosamine use.txt	TRUE	reported	2hlR37	textfile	2	TRUE				0.88091	0.687064	1.12945		0.88091	0.687064	1.12945		0.88	0.69	1.13
25	0.88	(0.68-1.12)	(0.68-1.12)	rs6479846	C	A	C	A	0.126	-0.1325	NA	0.6903	FALSE	FALSE	FALSE	finn-b-CD2_BENIGN_OESOPHAGUS_EXALLC	10	64655471	0.1269	NA	0.2961	Benign neoplasm: Oesophagus (all cancers excluded) || id:finn-b-CD2_BENIGN_OESOPHAGUS_EXALLC	Benign neoplasm: Oesophagus (all cancers excluded)	Benign neoplasm: Oesophagus (all cancers excluded) || ||	TRUE	igd	0.001	4.87e-08	regular glucosamine use.txt	TRUE	reported	2hlR37	textfile	2	TRUE				0.875903	0.683025	1.12325		0.875903	0.683025	1.12325		0.88	0.68	1.12
26	0.87	(0.68-1.12)	(0.68-1.12)	rs6479848	C	T	C	T	0.126	-0.1357	NA	0.6906	FALSE	FALSE	FALSE	finn-b-CD2_BENIGN_OESOPHAGUS_EXALLC	10	64659101	0.1269	NA	0.2851	Benign neoplasm: Oesophagus (all cancers excluded) || id:finn-b-CD2_BENIGN_OESOPHAGUS_EXALLC	Benign neoplasm: Oesophagus (all cancers excluded)	Benign neoplasm: Oesophagus (all cancers excluded) || ||	TRUE	igd	0.001	4.94e-08	regular glucosamine use.txt	TRUE	reported	2hlR37	textfile	2	TRUE				0.873105	0.680843	1.11966		0.873105	0.680843	1.11966		0.87	0.68	1.12
27	0.88	(0.69-1.13)	(0.69-1.13)	rs6479860	T	C	T	C	0.127	-0.129	NA	0.6893	FALSE	FALSE	FALSE	finn-b-CD2_BENIGN_OESOPHAGUS_EXALLC	10	64745865	0.1269	NA	0.3095	Benign neoplasm: Oesophagus (all cancers excluded) || id:finn-b-CD2_BENIGN_OESOPHAGUS_EXALLC	Benign neoplasm: Oesophagus (all cancers excluded)	Benign neoplasm: Oesophagus (all cancers excluded) || ||	TRUE	igd	0.001	4.58e-08	regular glucosamine use.txt	TRUE	reported	2hlR37	textfile	2	TRUE				0.878974	0.68542	1.12719		0.878974	0.68542	1.12719		0.88	0.69	1.13
28	0.87	(0.68-1.11)	(0.68-1.11)	rs7100204	C	T	C	T	0.127	-0.1416	NA	0.6952	FALSE	FALSE	FALSE	finn-b-CD2_BENIGN_OESOPHAGUS_EXALLC	10	64640543	0.1276	NA	0.267	Benign neoplasm: Oesophagus (all cancers excluded) || id:finn-b-CD2_BENIGN_OESOPHAGUS_EXALLC	Benign neoplasm: Oesophagus (all cancers excluded)	Benign neoplasm: Oesophagus (all cancers excluded) || ||	TRUE	igd	0.001	4.02e-08	regular glucosamine use.txt	TRUE	reported	2hlR37	textfile	2	TRUE				0.867968	0.67591	1.1146		0.867968	0.67591	1.1146		0.87	0.68	1.11
29	0.87	(0.68-1.11)	(0.68-1.11)	rs7100320	C	T	C	T	0.129	-0.1426	NA	0.6954	FALSE	FALSE	FALSE	finn-b-CD2_BENIGN_OESOPHAGUS_EXALLC	10	64640594	0.1276	NA	0.2638	Benign neoplasm: Oesophagus (all cancers excluded) || id:finn-b-CD2_BENIGN_OESOPHAGUS_EXALLC	Benign neoplasm: Oesophagus (all cancers excluded)	Benign neoplasm: Oesophagus (all cancers excluded) || ||	TRUE	igd	0.001	2.91e-08	regular glucosamine use.txt	TRUE	reported	2hlR37	textfile	2	TRUE				0.867101	0.675234	1.11349		0.867101	0.675234	1.11349		0.87	0.68	1.11
30	1.07	(0.77-1.48)	(0.77-1.48)	rs7665570	A	C	A	C	0.123	0.0698	NA	0.1462	FALSE	FALSE	FALSE	finn-b-CD2_BENIGN_OESOPHAGUS_EXALLC	4	42152351	0.1657	NA	0.673301	Benign neoplasm: Oesophagus (all cancers excluded) || id:finn-b-CD2_BENIGN_OESOPHAGUS_EXALLC	Benign neoplasm: Oesophagus (all cancers excluded)	Benign neoplasm: Oesophagus (all cancers excluded) || ||	TRUE	igd	0.001	4.34e-08	regular glucosamine use.txt	TRUE	reported	2hlR37	textfile	2	TRUE				1.07229	0.774938	1.48375		1.07229	0.774938	1.48375		1.07	0.77	1.48
Malignant Neoplasm	1.08	(0.89-1.32)	(0.89-1.32)	rs10740101	G	A	G	A	0.127	0.0795	NA	0.6891	FALSE	FALSE	FALSE	finn-b-C3_OESOPHAGUS_EXALLC	10	64746142	0.1016	NA	0.434	Malignant neoplasm of oesophagus (all cancers excluded) || id:finn-b-C3_OESOPHAGUS_EXALLC	Malignant neoplasm of oesophagus (all cancers excluded)	Malignant neoplasm of oesophagus (all cancers excluded) || ||	TRUE	igd	0.001	4.42e-08	regular glucosamine use.txt	TRUE	reported	2hlR37	textfile	2	TRUE				1.08275	0.887243	1.32133		1.08275	0.887243	1.32133		1.08	0.89	1.32
12	1.06	(0.88-1.28)	(0.88-1.28)	rs10840899	A	G	A	G	-0.108	0.0587	NA	0.3826	FALSE	FALSE	FALSE	finn-b-C3_OESOPHAGUS_EXALLC	12	17996887	0.096	NA	0.541	Malignant neoplasm of oesophagus (all cancers excluded) || id:finn-b-C3_OESOPHAGUS_EXALLC	Malignant neoplasm of oesophagus (all cancers excluded)	Malignant neoplasm of oesophagus (all cancers excluded) || ||	TRUE	igd	0.001	4.75e-08	regular glucosamine use.txt	TRUE	reported	2hlR37	textfile	2	TRUE				1.06046	0.87857	1.28		1.06046	0.87857	1.28		1.06	0.88	1.28
13	1.09	(0.9-1.33)	(0.90-1.33)	rs1509952	T	C	T	C	0.127	0.0886	NA	0.6875	FALSE	FALSE	FALSE	finn-b-C3_OESOPHAGUS_EXALLC	10	64739668	0.1013	NA	0.3817	Malignant neoplasm of oesophagus (all cancers excluded) || id:finn-b-C3_OESOPHAGUS_EXALLC	Malignant neoplasm of oesophagus (all cancers excluded)	Malignant neoplasm of oesophagus (all cancers excluded) || ||	TRUE	igd	0.001	3.96e-08	regular glucosamine use.txt	TRUE	reported	2hlR37	textfile	2	TRUE				1.09264	0.895881	1.33262		1.09264	0.895881	1.33262		1.09	0.9	1.33
14	1.08	(0.89-1.32)	(0.89-1.32)	rs4746746	T	C	T	C	0.126	0.0798	NA	0.6893	FALSE	FALSE	FALSE	finn-b-C3_OESOPHAGUS_EXALLC	10	64699981	0.1016	NA	0.432	Malignant neoplasm of oesophagus (all cancers excluded) || id:finn-b-C3_OESOPHAGUS_EXALLC	Malignant neoplasm of oesophagus (all cancers excluded)	Malignant neoplasm of oesophagus (all cancers excluded) || ||	TRUE	igd	0.001	4.81e-08	regular glucosamine use.txt	TRUE	reported	2hlR37	textfile	2	TRUE				1.08307	0.88751	1.32172		1.08307	0.88751	1.32172		1.08	0.89	1.32
15	1.09	(0.89-1.33)	(0.89-1.33)	rs6479846	C	A	C	A	0.126	0.0834	NA	0.6901	FALSE	FALSE	FALSE	finn-b-C3_OESOPHAGUS_EXALLC	10	64655471	0.1017	NA	0.4118	Malignant neoplasm of oesophagus (all cancers excluded) || id:finn-b-C3_OESOPHAGUS_EXALLC	Malignant neoplasm of oesophagus (all cancers excluded)	Malignant neoplasm of oesophagus (all cancers excluded) || ||	TRUE	igd	0.001	4.87e-08	regular glucosamine use.txt	TRUE	reported	2hlR37	textfile	2	TRUE				1.08698	0.890536	1.32675		1.08698	0.890536	1.32675		1.09	0.89	1.33
16	1.09	(0.89-1.33)	(0.89-1.33)	rs6479848	C	T	C	T	0.126	0.0822	NA	0.6904	FALSE	FALSE	FALSE	finn-b-C3_OESOPHAGUS_EXALLC	10	64659101	0.1017	NA	0.4189	Malignant neoplasm of oesophagus (all cancers excluded) || id:finn-b-C3_OESOPHAGUS_EXALLC	Malignant neoplasm of oesophagus (all cancers excluded)	Malignant neoplasm of oesophagus (all cancers excluded) || ||	TRUE	igd	0.001	4.94e-08	regular glucosamine use.txt	TRUE	reported	2hlR37	textfile	2	TRUE				1.08567	0.889468	1.32516		1.08567	0.889468	1.32516		1.09	0.89	1.33
17	1.08	(0.89-1.32)	(0.89-1.32)	rs6479860	T	C	T	C	0.127	0.0795	NA	0.6891	FALSE	FALSE	FALSE	finn-b-C3_OESOPHAGUS_EXALLC	10	64745865	0.1016	NA	0.4338	Malignant neoplasm of oesophagus (all cancers excluded) || id:finn-b-C3_OESOPHAGUS_EXALLC	Malignant neoplasm of oesophagus (all cancers excluded)	Malignant neoplasm of oesophagus (all cancers excluded) || ||	TRUE	igd	0.001	4.58e-08	regular glucosamine use.txt	TRUE	reported	2hlR37	textfile	2	TRUE				1.08275	0.887243	1.32133		1.08275	0.887243	1.32133		1.08	0.89	1.32
18	1.08	(0.88-1.32)	(0.88-1.32)	rs7100204	C	T	C	T	0.127	0.0739	NA	0.6951	FALSE	FALSE	FALSE	finn-b-C3_OESOPHAGUS_EXALLC	10	64640543	0.1022	NA	0.4698	Malignant neoplasm of oesophagus (all cancers excluded) || id:finn-b-C3_OESOPHAGUS_EXALLC	Malignant neoplasm of oesophagus (all cancers excluded)	Malignant neoplasm of oesophagus (all cancers excluded) || ||	TRUE	igd	0.001	4.02e-08	regular glucosamine use.txt	TRUE	reported	2hlR37	textfile	2	TRUE				1.0767	0.881252	1.31549		1.0767	0.881252	1.31549		1.08	0.88	1.32
19	1.08	(0.88-1.31)	(0.88-1.31)	rs7100320	C	T	C	T	0.129	0.0729	NA	0.6952	FALSE	FALSE	FALSE	finn-b-C3_OESOPHAGUS_EXALLC	10	64640594	0.1022	NA	0.475501	Malignant neoplasm of oesophagus (all cancers excluded) || id:finn-b-C3_OESOPHAGUS_EXALLC	Malignant neoplasm of oesophagus (all cancers excluded)	Malignant neoplasm of oesophagus (all cancers excluded) || ||	TRUE	igd	0.001	2.91e-08	regular glucosamine use.txt	TRUE	reported	2hlR37	textfile	2	TRUE				1.07562	0.880371	1.31418		1.07562	0.880371	1.31418		1.08	0.88	1.31
20	1.03	(0.79-1.33)	(0.79-1.33)	rs7665570	A	C	A	C	0.123	0.0257	NA	0.1461	FALSE	FALSE	FALSE	finn-b-C3_OESOPHAGUS_EXALLC	4	42152351	0.1318	NA	0.8455	Malignant neoplasm of oesophagus (all cancers excluded) || id:finn-b-C3_OESOPHAGUS_EXALLC	Malignant neoplasm of oesophagus (all cancers excluded)	Malignant neoplasm of oesophagus (all cancers excluded) || ||	TRUE	igd	0.001	4.34e-08	regular glucosamine use.txt	TRUE	reported	2hlR37	textfile	2	TRUE				1.02603	0.792448	1.32847		1.02603	0.792448	1.32847		1.03	0.79	1.33
Stomach	1	(1-1)	(1.00-1.00)																																				1	1	1		1	1	1		1	1	1
Benign Neoplasm	1.04	(0.95-1.13)	(0.95-1.13)	rs10740101	G	A	G	A	0.127	0.0371	NA	0.6894	FALSE	FALSE	FALSE	finn-b-CD2_BENIGN_STOMACH_EXALLC	10	64746142	0.0437	NA	0.3959	Benign neoplasm: Stomach (all cancers excluded) || id:finn-b-CD2_BENIGN_STOMACH_EXALLC	Benign neoplasm: Stomach (all cancers excluded)	Benign neoplasm: Stomach (all cancers excluded) || ||	TRUE	igd	0.001	4.42e-08	regular glucosamine use.txt	TRUE	reported	bYhubK	textfile	2	TRUE				1.0378	0.952608	1.1306		1.0378	0.952608	1.1306		1.04	0.95	1.13
12	1.02	(0.94-1.1)	(0.94-1.10)	rs10840899	A	G	A	G	-0.108	0.0154	NA	0.3823	FALSE	FALSE	FALSE	finn-b-CD2_BENIGN_STOMACH_EXALLC	12	17996887	0.0415	NA	0.7105	Benign neoplasm: Stomach (all cancers excluded) || id:finn-b-CD2_BENIGN_STOMACH_EXALLC	Benign neoplasm: Stomach (all cancers excluded)	Benign neoplasm: Stomach (all cancers excluded) || ||	TRUE	igd	0.001	4.75e-08	regular glucosamine use.txt	TRUE	reported	bYhubK	textfile	2	TRUE				1.01552	0.936187	1.10157		1.01552	0.936187	1.10157		1.02	0.94	1.1
13	1.04	(0.95-1.13)	(0.95-1.13)	rs1509952	T	C	T	C	0.127	0.0362	NA	0.6878	FALSE	FALSE	FALSE	finn-b-CD2_BENIGN_STOMACH_EXALLC	10	64739668	0.0436	NA	0.4071	Benign neoplasm: Stomach (all cancers excluded) || id:finn-b-CD2_BENIGN_STOMACH_EXALLC	Benign neoplasm: Stomach (all cancers excluded)	Benign neoplasm: Stomach (all cancers excluded) || ||	TRUE	igd	0.001	3.96e-08	regular glucosamine use.txt	TRUE	reported	bYhubK	textfile	2	TRUE				1.03686	0.951937	1.12937		1.03686	0.951937	1.12937		1.04	0.95	1.13
14	1.04	(0.95-1.13)	(0.95-1.13)	rs4746746	T	C	T	C	0.126	0.0352	NA	0.6895	FALSE	FALSE	FALSE	finn-b-CD2_BENIGN_STOMACH_EXALLC	10	64699981	0.0437	NA	0.4213	Benign neoplasm: Stomach (all cancers excluded) || id:finn-b-CD2_BENIGN_STOMACH_EXALLC	Benign neoplasm: Stomach (all cancers excluded)	Benign neoplasm: Stomach (all cancers excluded) || ||	TRUE	igd	0.001	4.81e-08	regular glucosamine use.txt	TRUE	reported	bYhubK	textfile	2	TRUE				1.03583	0.9508	1.12846		1.03583	0.9508	1.12846		1.04	0.95	1.13
15	1.04	(0.95-1.13)	(0.95-1.13)	rs6479846	C	A	C	A	0.126	0.039	NA	0.6903	FALSE	FALSE	FALSE	finn-b-CD2_BENIGN_STOMACH_EXALLC	10	64655471	0.0437	NA	0.3727	Benign neoplasm: Stomach (all cancers excluded) || id:finn-b-CD2_BENIGN_STOMACH_EXALLC	Benign neoplasm: Stomach (all cancers excluded)	Benign neoplasm: Stomach (all cancers excluded) || ||	TRUE	igd	0.001	4.87e-08	regular glucosamine use.txt	TRUE	reported	bYhubK	textfile	2	TRUE				1.03977	0.954419	1.13275		1.03977	0.954419	1.13275		1.04	0.95	1.13
16	1.04	(0.96-1.13)	(0.96-1.13)	rs6479848	C	T	C	T	0.126	0.0405	NA	0.6906	FALSE	FALSE	FALSE	finn-b-CD2_BENIGN_STOMACH_EXALLC	10	64659101	0.0438	NA	0.3543	Benign neoplasm: Stomach (all cancers excluded) || id:finn-b-CD2_BENIGN_STOMACH_EXALLC	Benign neoplasm: Stomach (all cancers excluded)	Benign neoplasm: Stomach (all cancers excluded) || ||	TRUE	igd	0.001	4.94e-08	regular glucosamine use.txt	TRUE	reported	bYhubK	textfile	2	TRUE				1.04133	0.955665	1.13468		1.04133	0.955665	1.13468		1.04	0.96	1.13
17	1.04	(0.95-1.13)	(0.95-1.13)	rs6479860	T	C	T	C	0.127	0.0371	NA	0.6894	FALSE	FALSE	FALSE	finn-b-CD2_BENIGN_STOMACH_EXALLC	10	64745865	0.0437	NA	0.3958	Benign neoplasm: Stomach (all cancers excluded) || id:finn-b-CD2_BENIGN_STOMACH_EXALLC	Benign neoplasm: Stomach (all cancers excluded)	Benign neoplasm: Stomach (all cancers excluded) || ||	TRUE	igd	0.001	4.58e-08	regular glucosamine use.txt	TRUE	reported	bYhubK	textfile	2	TRUE				1.0378	0.952608	1.1306		1.0378	0.952608	1.1306		1.04	0.95	1.13
18	1.03	(0.95-1.12)	(0.95-1.12)	rs7100204	C	T	C	T	0.127	0.0311	NA	0.6953	FALSE	FALSE	FALSE	finn-b-CD2_BENIGN_STOMACH_EXALLC	10	64640543	0.044	NA	0.4799	Benign neoplasm: Stomach (all cancers excluded) || id:finn-b-CD2_BENIGN_STOMACH_EXALLC	Benign neoplasm: Stomach (all cancers excluded)	Benign neoplasm: Stomach (all cancers excluded) || ||	TRUE	igd	0.001	4.02e-08	regular glucosamine use.txt	TRUE	reported	bYhubK	textfile	2	TRUE				1.03159	0.946353	1.1245		1.03159	0.946353	1.1245		1.03	0.95	1.12
19	1.03	(0.95-1.13)	(0.95-1.13)	rs7100320	C	T	C	T	0.129	0.0322	NA	0.6955	FALSE	FALSE	FALSE	finn-b-CD2_BENIGN_STOMACH_EXALLC	10	64640594	0.044	NA	0.4639	Benign neoplasm: Stomach (all cancers excluded) || id:finn-b-CD2_BENIGN_STOMACH_EXALLC	Benign neoplasm: Stomach (all cancers excluded)	Benign neoplasm: Stomach (all cancers excluded) || ||	TRUE	igd	0.001	2.91e-08	regular glucosamine use.txt	TRUE	reported	bYhubK	textfile	2	TRUE				1.03272	0.947394	1.12574		1.03272	0.947394	1.12574		1.03	0.95	1.13
20	0.98	(0.88-1.1)	(0.88-1.10)	rs7665570	A	C	A	C	0.123	-0.0197	NA	0.1463	FALSE	FALSE	FALSE	finn-b-CD2_BENIGN_STOMACH_EXALLC	4	42152351	0.0572	NA	0.730999	Benign neoplasm: Stomach (all cancers excluded) || id:finn-b-CD2_BENIGN_STOMACH_EXALLC	Benign neoplasm: Stomach (all cancers excluded)	Benign neoplasm: Stomach (all cancers excluded) || ||	TRUE	igd	0.001	4.34e-08	regular glucosamine use.txt	TRUE	reported	bYhubK	textfile	2	TRUE				0.980493	0.876506	1.09682		0.980493	0.876506	1.09682		0.98	0.88	1.1
Malignant Neoplasm	1	(0.89-1.13)	(0.89-1.13)	rs10740101	G	A	G	A	0.127	0.001	NA	0.6891	FALSE	FALSE	FALSE	finn-b-C3_STOMACH_EXALLC	10	64746142	0.0618	NA	0.9874	Malignant neoplasm of stomach (all cancers excluded) || id:finn-b-C3_STOMACH_EXALLC	Malignant neoplasm of stomach (all cancers excluded)	Malignant neoplasm of stomach (all cancers excluded) || ||	TRUE	igd	0.001	4.42e-08	regular glucosamine use.txt	TRUE	reported	bYhubK	textfile	2	TRUE				1.001	0.886807	1.1299		1.001	0.886807	1.1299		1	0.89	1.13
2	1.07	(0.95-1.2)	(0.95-1.20)	rs10840899	A	G	A	G	-0.108	0.0674	NA	0.3826	FALSE	FALSE	FALSE	finn-b-C3_STOMACH_EXALLC	12	17996887	0.0584	NA	0.2483	Malignant neoplasm of stomach (all cancers excluded) || id:finn-b-C3_STOMACH_EXALLC	Malignant neoplasm of stomach (all cancers excluded)	Malignant neoplasm of stomach (all cancers excluded) || ||	TRUE	igd	0.001	4.75e-08	regular glucosamine use.txt	TRUE	reported	bYhubK	textfile	2	TRUE				1.06972	0.954026	1.19945		1.06972	0.954026	1.19945		1.07	0.95	1.2
3	1.01	(0.89-1.13)	(0.89-1.13)	rs1509952	T	C	T	C	0.127	0.0055	NA	0.6875	FALSE	FALSE	FALSE	finn-b-C3_STOMACH_EXALLC	10	64739668	0.0617	NA	0.9285	Malignant neoplasm of stomach (all cancers excluded) || id:finn-b-C3_STOMACH_EXALLC	Malignant neoplasm of stomach (all cancers excluded)	Malignant neoplasm of stomach (all cancers excluded) || ||	TRUE	igd	0.001	3.96e-08	regular glucosamine use.txt	TRUE	reported	bYhubK	textfile	2	TRUE				1.00552	0.890981	1.13477		1.00552	0.890981	1.13477		1.01	0.89	1.13
4	1	(0.88-1.13)	(0.88-1.13)	rs4746746	T	C	T	C	0.126	-0.0019	NA	0.6892	FALSE	FALSE	FALSE	finn-b-C3_STOMACH_EXALLC	10	64699981	0.0618	NA	0.9757	Malignant neoplasm of stomach (all cancers excluded) || id:finn-b-C3_STOMACH_EXALLC	Malignant neoplasm of stomach (all cancers excluded)	Malignant neoplasm of stomach (all cancers excluded) || ||	TRUE	igd	0.001	4.81e-08	regular glucosamine use.txt	TRUE	reported	bYhubK	textfile	2	TRUE				0.998102	0.884239	1.12663		0.998102	0.884239	1.12663		1	0.88	1.13
5	1	(0.88-1.12)	(0.88-1.12)	rs6479846	C	A	C	A	0.126	-0.0045	NA	0.6901	FALSE	FALSE	FALSE	finn-b-C3_STOMACH_EXALLC	10	64655471	0.0619	NA	0.9425	Malignant neoplasm of stomach (all cancers excluded) || id:finn-b-C3_STOMACH_EXALLC	Malignant neoplasm of stomach (all cancers excluded)	Malignant neoplasm of stomach (all cancers excluded) || ||	TRUE	igd	0.001	4.87e-08	regular glucosamine use.txt	TRUE	reported	bYhubK	textfile	2	TRUE				0.99551	0.88177	1.12392		0.99551	0.88177	1.12392		1	0.88	1.12
6	0.99	(0.88-1.12)	(0.88-1.12)	rs6479848	C	T	C	T	0.126	-0.009	NA	0.6904	FALSE	FALSE	FALSE	finn-b-C3_STOMACH_EXALLC	10	64659101	0.0619	NA	0.8843	Malignant neoplasm of stomach (all cancers excluded) || id:finn-b-C3_STOMACH_EXALLC	Malignant neoplasm of stomach (all cancers excluded)	Malignant neoplasm of stomach (all cancers excluded) || ||	TRUE	igd	0.001	4.94e-08	regular glucosamine use.txt	TRUE	reported	bYhubK	textfile	2	TRUE				0.99104	0.877811	1.11888		0.99104	0.877811	1.11888		0.99	0.88	1.12
7	1	(0.89-1.13)	(0.89-1.13)	rs6479860	T	C	T	C	0.127	0.001	NA	0.6891	FALSE	FALSE	FALSE	finn-b-C3_STOMACH_EXALLC	10	64745865	0.0618	NA	0.9875	Malignant neoplasm of stomach (all cancers excluded) || id:finn-b-C3_STOMACH_EXALLC	Malignant neoplasm of stomach (all cancers excluded)	Malignant neoplasm of stomach (all cancers excluded) || ||	TRUE	igd	0.001	4.58e-08	regular glucosamine use.txt	TRUE	reported	bYhubK	textfile	2	TRUE				1.001	0.886807	1.1299		1.001	0.886807	1.1299		1	0.89	1.13
8	0.98	(0.87-1.11)	(0.87-1.11)	rs7100204	C	T	C	T	0.127	-0.0161	NA	0.695	FALSE	FALSE	FALSE	finn-b-C3_STOMACH_EXALLC	10	64640543	0.0622	NA	0.7964	Malignant neoplasm of stomach (all cancers excluded) || id:finn-b-C3_STOMACH_EXALLC	Malignant neoplasm of stomach (all cancers excluded)	Malignant neoplasm of stomach (all cancers excluded) || ||	TRUE	igd	0.001	4.02e-08	regular glucosamine use.txt	TRUE	reported	bYhubK	textfile	2	TRUE				0.984029	0.871088	1.11161		0.984029	0.871088	1.11161		0.98	0.87	1.11
9	0.98	(0.87-1.11)	(0.87-1.11)	rs7100320	C	T	C	T	0.129	-0.0168	NA	0.6952	FALSE	FALSE	FALSE	finn-b-C3_STOMACH_EXALLC	10	64640594	0.0622	NA	0.7878	Malignant neoplasm of stomach (all cancers excluded) || id:finn-b-C3_STOMACH_EXALLC	Malignant neoplasm of stomach (all cancers excluded)	Malignant neoplasm of stomach (all cancers excluded) || ||	TRUE	igd	0.001	2.91e-08	regular glucosamine use.txt	TRUE	reported	bYhubK	textfile	2	TRUE				0.98334	0.870479	1.11084		0.98334	0.870479	1.11084		0.98	0.87	1.11
10	1	(0.85-1.16)	(0.85-1.16)	rs7665570	A	C	A	C	0.123	-0.0046	NA	0.1461	FALSE	FALSE	FALSE	finn-b-C3_STOMACH_EXALLC	4	42152351	0.08	NA	0.9545	Malignant neoplasm of stomach (all cancers excluded) || id:finn-b-C3_STOMACH_EXALLC	Malignant neoplasm of stomach (all cancers excluded)	Malignant neoplasm of stomach (all cancers excluded) || ||	TRUE	igd	0.001	4.34e-08	regular glucosamine use.txt	TRUE	reported	bYhubK	textfile	2	TRUE				0.995411	0.850952	1.16439		0.995411	0.850952	1.16439		1	0.85	1.16
Liver/bile ducts	1	(1-1)	(1.00-1.00)																																				1	1	1		1	1	1		1	1	1
Benign Neoplasm	1.12	(0.93-1.35)	(0.93-1.35)	rs10740101	G	A	G	A	0.127	0.1133	NA	0.6893	FALSE	FALSE	FALSE	finn-b-CD2_BENIGN_LIVE_BILE_EXALLC	10	64746142	0.0947	NA	0.2315	Benign neoplasm: Liver/bile ducts (all cancers excluded) || id:finn-b-CD2_BENIGN_LIVE_BILE_EXALLC	Benign neoplasm: Liver/bile ducts (all cancers excluded)	Benign neoplasm: Liver/bile ducts (all cancers excluded) || ||	TRUE	igd	0.001	4.42e-08	regular glucosamine use.txt	TRUE	reported	o9diZ4	textfile	2	TRUE				1.11997	0.930241	1.34839		1.11997	0.930241	1.34839		1.12	0.93	1.35
12	1.02	(0.86-1.22)	(0.86-1.22)	rs10840899	A	G	A	G	-0.108	0.0242	NA	0.3824	FALSE	FALSE	FALSE	finn-b-CD2_BENIGN_LIVE_BILE_EXALLC	12	17996887	0.0898	NA	0.7878	Benign neoplasm: Liver/bile ducts (all cancers excluded) || id:finn-b-CD2_BENIGN_LIVE_BILE_EXALLC	Benign neoplasm: Liver/bile ducts (all cancers excluded)	Benign neoplasm: Liver/bile ducts (all cancers excluded) || ||	TRUE	igd	0.001	4.75e-08	regular glucosamine use.txt	TRUE	reported	o9diZ4	textfile	2	TRUE				1.0245	0.859153	1.22166		1.0245	0.859153	1.22166		1.02	0.86	1.22
13	1.11	(0.92-1.33)	(0.92-1.33)	rs1509952	T	C	T	C	0.127	0.1031	NA	0.6877	FALSE	FALSE	FALSE	finn-b-CD2_BENIGN_LIVE_BILE_EXALLC	10	64739668	0.0945	NA	0.2756	Benign neoplasm: Liver/bile ducts (all cancers excluded) || id:finn-b-CD2_BENIGN_LIVE_BILE_EXALLC	Benign neoplasm: Liver/bile ducts (all cancers excluded)	Benign neoplasm: Liver/bile ducts (all cancers excluded) || ||	TRUE	igd	0.001	3.96e-08	regular glucosamine use.txt	TRUE	reported	o9diZ4	textfile	2	TRUE				1.1086	0.921161	1.33418		1.1086	0.921161	1.33418		1.11	0.92	1.33
14	1.12	(0.93-1.35)	(0.93-1.35)	rs4746746	T	C	T	C	0.126	0.1128	NA	0.6895	FALSE	FALSE	FALSE	finn-b-CD2_BENIGN_LIVE_BILE_EXALLC	10	64699981	0.0946	NA	0.2334	Benign neoplasm: Liver/bile ducts (all cancers excluded) || id:finn-b-CD2_BENIGN_LIVE_BILE_EXALLC	Benign neoplasm: Liver/bile ducts (all cancers excluded)	Benign neoplasm: Liver/bile ducts (all cancers excluded) || ||	TRUE	igd	0.001	4.81e-08	regular glucosamine use.txt	TRUE	reported	o9diZ4	textfile	2	TRUE				1.11941	0.929958	1.34745		1.11941	0.929958	1.34745		1.12	0.93	1.35
15	1.13	(0.93-1.36)	(0.93-1.36)	rs6479846	C	A	C	A	0.126	0.1184	NA	0.6903	FALSE	FALSE	FALSE	finn-b-CD2_BENIGN_LIVE_BILE_EXALLC	10	64655471	0.0947	NA	0.211	Benign neoplasm: Liver/bile ducts (all cancers excluded) || id:finn-b-CD2_BENIGN_LIVE_BILE_EXALLC	Benign neoplasm: Liver/bile ducts (all cancers excluded)	Benign neoplasm: Liver/bile ducts (all cancers excluded) || ||	TRUE	igd	0.001	4.87e-08	regular glucosamine use.txt	TRUE	reported	o9diZ4	textfile	2	TRUE				1.12569	0.934997	1.35529		1.12569	0.934997	1.35529		1.13	0.93	1.36
16	1.11	(0.93-1.34)	(0.93-1.34)	rs6479848	C	T	C	T	0.126	0.108	NA	0.6905	FALSE	FALSE	FALSE	finn-b-CD2_BENIGN_LIVE_BILE_EXALLC	10	64659101	0.0947	NA	0.2543	Benign neoplasm: Liver/bile ducts (all cancers excluded) || id:finn-b-CD2_BENIGN_LIVE_BILE_EXALLC	Benign neoplasm: Liver/bile ducts (all cancers excluded)	Benign neoplasm: Liver/bile ducts (all cancers excluded) || ||	TRUE	igd	0.001	4.94e-08	regular glucosamine use.txt	TRUE	reported	o9diZ4	textfile	2	TRUE				1.11405	0.925323	1.34126		1.11405	0.925323	1.34126		1.11	0.93	1.34
17	1.12	(0.93-1.35)	(0.93-1.35)	rs6479860	T	C	T	C	0.127	0.1133	NA	0.6893	FALSE	FALSE	FALSE	finn-b-CD2_BENIGN_LIVE_BILE_EXALLC	10	64745865	0.0947	NA	0.2314	Benign neoplasm: Liver/bile ducts (all cancers excluded) || id:finn-b-CD2_BENIGN_LIVE_BILE_EXALLC	Benign neoplasm: Liver/bile ducts (all cancers excluded)	Benign neoplasm: Liver/bile ducts (all cancers excluded) || ||	TRUE	igd	0.001	4.58e-08	regular glucosamine use.txt	TRUE	reported	o9diZ4	textfile	2	TRUE				1.11997	0.930241	1.34839		1.11997	0.930241	1.34839		1.12	0.93	1.35
18	1.13	(0.94-1.36)	(0.94-1.36)	rs7100204	C	T	C	T	0.127	0.1221	NA	0.6952	FALSE	FALSE	FALSE	finn-b-CD2_BENIGN_LIVE_BILE_EXALLC	10	64640543	0.0952	NA	0.1998	Benign neoplasm: Liver/bile ducts (all cancers excluded) || id:finn-b-CD2_BENIGN_LIVE_BILE_EXALLC	Benign neoplasm: Liver/bile ducts (all cancers excluded)	Benign neoplasm: Liver/bile ducts (all cancers excluded) || ||	TRUE	igd	0.001	4.02e-08	regular glucosamine use.txt	TRUE	reported	o9diZ4	textfile	2	TRUE				1.12987	0.937544	1.36164		1.12987	0.937544	1.36164		1.13	0.94	1.36
19	1.13	(0.94-1.36)	(0.94-1.36)	rs7100320	C	T	C	T	0.129	0.1213	NA	0.6954	FALSE	FALSE	FALSE	finn-b-CD2_BENIGN_LIVE_BILE_EXALLC	10	64640594	0.0952	NA	0.2028	Benign neoplasm: Liver/bile ducts (all cancers excluded) || id:finn-b-CD2_BENIGN_LIVE_BILE_EXALLC	Benign neoplasm: Liver/bile ducts (all cancers excluded)	Benign neoplasm: Liver/bile ducts (all cancers excluded) || ||	TRUE	igd	0.001	2.91e-08	regular glucosamine use.txt	TRUE	reported	o9diZ4	textfile	2	TRUE				1.12896	0.936794	1.36055		1.12896	0.936794	1.36055		1.13	0.94	1.36
20	1.01	(0.79-1.29)	(0.79-1.29)	rs7665570	A	C	A	C	0.123	0.0095	NA	0.1463	FALSE	FALSE	FALSE	finn-b-CD2_BENIGN_LIVE_BILE_EXALLC	4	42152351	0.1236	NA	0.9389	Benign neoplasm: Liver/bile ducts (all cancers excluded) || id:finn-b-CD2_BENIGN_LIVE_BILE_EXALLC	Benign neoplasm: Liver/bile ducts (all cancers excluded)	Benign neoplasm: Liver/bile ducts (all cancers excluded) || ||	TRUE	igd	0.001	4.34e-08	regular glucosamine use.txt	TRUE	reported	o9diZ4	textfile	2	TRUE				1.00955	0.792347	1.28628		1.00955	0.792347	1.28628		1.01	0.79	1.29
Malignant Neoplasm	0.97	(0.82-1.16)	(0.82-1.16)	rs10740101	G	A	G	A	0.127	-0.0281	NA	0.689	FALSE	FALSE	FALSE	finn-b-C3_LIVER_INTRAHEPATIC_BILE_DUCTS_EXALLC	10	64746142	0.0879	NA	0.7493	Malignant neoplasm of liver and intrahepatic bile ducts (all cancers excluded) || id:finn-b-C3_LIVER_INTRAHEPATIC_BILE_DUCTS_EXALLC	Malignant neoplasm of liver and intrahepatic bile ducts (all cancers excluded)	Malignant neoplasm of liver and intrahepatic bile ducts (all cancers excluded) || ||	TRUE	igd	0.001	4.42e-08	regular glucosamine use.txt	TRUE	reported	o9diZ4	textfile	2	TRUE				0.972291	0.818416	1.1551		0.972291	0.818416	1.1551		0.97	0.82	1.16
2	1.13	(0.96-1.33)	(0.96-1.33)	rs10840899	A	G	A	G	-0.108	0.1249	NA	0.3826	FALSE	FALSE	FALSE	finn-b-C3_LIVER_INTRAHEPATIC_BILE_DUCTS_EXALLC	12	17996887	0.0836	NA	0.1355	Malignant neoplasm of liver and intrahepatic bile ducts (all cancers excluded) || id:finn-b-C3_LIVER_INTRAHEPATIC_BILE_DUCTS_EXALLC	Malignant neoplasm of liver and intrahepatic bile ducts (all cancers excluded)	Malignant neoplasm of liver and intrahepatic bile ducts (all cancers excluded) || ||	TRUE	igd	0.001	4.75e-08	regular glucosamine use.txt	TRUE	reported	o9diZ4	textfile	2	TRUE				1.13304	0.961793	1.33477		1.13304	0.961793	1.33477		1.13	0.96	1.33
3	0.96	(0.81-1.14)	(0.81-1.14)	rs1509952	T	C	T	C	0.127	-0.0432	NA	0.6874	FALSE	FALSE	FALSE	finn-b-C3_LIVER_INTRAHEPATIC_BILE_DUCTS_EXALLC	10	64739668	0.0877	NA	0.622499	Malignant neoplasm of liver and intrahepatic bile ducts (all cancers excluded) || id:finn-b-C3_LIVER_INTRAHEPATIC_BILE_DUCTS_EXALLC	Malignant neoplasm of liver and intrahepatic bile ducts (all cancers excluded)	Malignant neoplasm of liver and intrahepatic bile ducts (all cancers excluded) || ||	TRUE	igd	0.001	3.96e-08	regular glucosamine use.txt	TRUE	reported	o9diZ4	textfile	2	TRUE				0.95772	0.806467	1.13734		0.95772	0.806467	1.13734		0.96	0.81	1.14
4	0.98	(0.82-1.16)	(0.82-1.16)	rs4746746	T	C	T	C	0.126	-0.0242	NA	0.6892	FALSE	FALSE	FALSE	finn-b-C3_LIVER_INTRAHEPATIC_BILE_DUCTS_EXALLC	10	64699981	0.0879	NA	0.7828	Malignant neoplasm of liver and intrahepatic bile ducts (all cancers excluded) || id:finn-b-C3_LIVER_INTRAHEPATIC_BILE_DUCTS_EXALLC	Malignant neoplasm of liver and intrahepatic bile ducts (all cancers excluded)	Malignant neoplasm of liver and intrahepatic bile ducts (all cancers excluded) || ||	TRUE	igd	0.001	4.81e-08	regular glucosamine use.txt	TRUE	reported	o9diZ4	textfile	2	TRUE				0.97609	0.821614	1.15961		0.97609	0.821614	1.15961		0.98	0.82	1.16
5	0.97	(0.82-1.16)	(0.82-1.16)	rs6479846	C	A	C	A	0.126	-0.0274	NA	0.69	FALSE	FALSE	FALSE	finn-b-C3_LIVER_INTRAHEPATIC_BILE_DUCTS_EXALLC	10	64655471	0.088	NA	0.7554	Malignant neoplasm of liver and intrahepatic bile ducts (all cancers excluded) || id:finn-b-C3_LIVER_INTRAHEPATIC_BILE_DUCTS_EXALLC	Malignant neoplasm of liver and intrahepatic bile ducts (all cancers excluded)	Malignant neoplasm of liver and intrahepatic bile ducts (all cancers excluded) || ||	TRUE	igd	0.001	4.87e-08	regular glucosamine use.txt	TRUE	reported	o9diZ4	textfile	2	TRUE				0.972972	0.818829	1.15613		0.972972	0.818829	1.15613		0.97	0.82	1.16
6	0.97	(0.82-1.16)	(0.82-1.16)	rs6479848	C	T	C	T	0.126	-0.0278	NA	0.6903	FALSE	FALSE	FALSE	finn-b-C3_LIVER_INTRAHEPATIC_BILE_DUCTS_EXALLC	10	64659101	0.088	NA	0.752501	Malignant neoplasm of liver and intrahepatic bile ducts (all cancers excluded) || id:finn-b-C3_LIVER_INTRAHEPATIC_BILE_DUCTS_EXALLC	Malignant neoplasm of liver and intrahepatic bile ducts (all cancers excluded)	Malignant neoplasm of liver and intrahepatic bile ducts (all cancers excluded) || ||	TRUE	igd	0.001	4.94e-08	regular glucosamine use.txt	TRUE	reported	o9diZ4	textfile	2	TRUE				0.972583	0.818502	1.15567		0.972583	0.818502	1.15567		0.97	0.82	1.16
7	0.97	(0.82-1.16)	(0.82-1.16)	rs6479860	T	C	T	C	0.127	-0.0281	NA	0.689	FALSE	FALSE	FALSE	finn-b-C3_LIVER_INTRAHEPATIC_BILE_DUCTS_EXALLC	10	64745865	0.0879	NA	0.7489	Malignant neoplasm of liver and intrahepatic bile ducts (all cancers excluded) || id:finn-b-C3_LIVER_INTRAHEPATIC_BILE_DUCTS_EXALLC	Malignant neoplasm of liver and intrahepatic bile ducts (all cancers excluded)	Malignant neoplasm of liver and intrahepatic bile ducts (all cancers excluded) || ||	TRUE	igd	0.001	4.58e-08	regular glucosamine use.txt	TRUE	reported	o9diZ4	textfile	2	TRUE				0.972291	0.818416	1.1551		0.972291	0.818416	1.1551		0.97	0.82	1.16
8	0.99	(0.83-1.17)	(0.83-1.17)	rs7100204	C	T	C	T	0.127	-0.0149	NA	0.695	FALSE	FALSE	FALSE	finn-b-C3_LIVER_INTRAHEPATIC_BILE_DUCTS_EXALLC	10	64640543	0.0885	NA	0.8662	Malignant neoplasm of liver and intrahepatic bile ducts (all cancers excluded) || id:finn-b-C3_LIVER_INTRAHEPATIC_BILE_DUCTS_EXALLC	Malignant neoplasm of liver and intrahepatic bile ducts (all cancers excluded)	Malignant neoplasm of liver and intrahepatic bile ducts (all cancers excluded) || ||	TRUE	igd	0.001	4.02e-08	regular glucosamine use.txt	TRUE	reported	o9diZ4	textfile	2	TRUE				0.98521	0.828316	1.17182		0.98521	0.828316	1.17182		0.99	0.83	1.17
9	0.98	(0.83-1.17)	(0.83-1.17)	rs7100320	C	T	C	T	0.129	-0.0158	NA	0.6952	FALSE	FALSE	FALSE	finn-b-C3_LIVER_INTRAHEPATIC_BILE_DUCTS_EXALLC	10	64640594	0.0885	NA	0.8585	Malignant neoplasm of liver and intrahepatic bile ducts (all cancers excluded) || id:finn-b-C3_LIVER_INTRAHEPATIC_BILE_DUCTS_EXALLC	Malignant neoplasm of liver and intrahepatic bile ducts (all cancers excluded)	Malignant neoplasm of liver and intrahepatic bile ducts (all cancers excluded) || ||	TRUE	igd	0.001	2.91e-08	regular glucosamine use.txt	TRUE	reported	o9diZ4	textfile	2	TRUE				0.984324	0.827571	1.17077		0.984324	0.827571	1.17077		0.98	0.83	1.17
10	1.15	(0.92-1.44)	(0.92-1.44)	rs7665570	A	C	A	C	0.123	0.1391	NA	0.1461	FALSE	FALSE	FALSE	finn-b-C3_LIVER_INTRAHEPATIC_BILE_DUCTS_EXALLC	4	42152351	0.115	NA	0.2264	Malignant neoplasm of liver and intrahepatic bile ducts (all cancers excluded) || id:finn-b-C3_LIVER_INTRAHEPATIC_BILE_DUCTS_EXALLC	Malignant neoplasm of liver and intrahepatic bile ducts (all cancers excluded)	Malignant neoplasm of liver and intrahepatic bile ducts (all cancers excluded) || ||	TRUE	igd	0.001	4.34e-08	regular glucosamine use.txt	TRUE	reported	o9diZ4	textfile	2	TRUE				1.14924	0.917319	1.43979		1.14924	0.917319	1.43979		1.15	0.92	1.44
Ovarian	1	(1-1)	(1.00-1.00)																																				1	1	1		1	1	1		1	1	1
11	0.99	(0.96-1.02)	(0.96-1.02)	rs10740101	G	A	G	A	0.127	-0.01299	NA	0.7614	FALSE	FALSE	FALSE	ieu-a-1120	10	64746142	0.0155	66450	0.402	Ovarian cancer || id:ieu-a-1120	Ovarian cancer	Ovarian cancer || ||	TRUE	igd	0.001	4.42e-08	regular glucosamine use.txt	TRUE	reported	lDFsJM	textfile	2	TRUE				0.987094	0.957557	1.01754		0.987094	0.957557	1.01754		0.99	0.96	1.02
12	0.99	(0.96-1.02)	(0.96-1.02)	rs1509952	T	C	T	C	0.127	-0.01465	NA	0.7627	FALSE	FALSE	FALSE	ieu-a-1120	10	64739668	0.01557	66450	0.3468	Ovarian cancer || id:ieu-a-1120	Ovarian cancer	Ovarian cancer || ||	TRUE	igd	0.001	3.96e-08	regular glucosamine use.txt	TRUE	reported	lDFsJM	textfile	2	TRUE				0.985457	0.955838	1.01599		0.985457	0.955838	1.01599		0.99	0.96	1.02
13	0.99	(0.96-1.02)	(0.96-1.02)	rs4746746	T	C	T	C	0.126	-0.01442	NA	0.7619	FALSE	FALSE	FALSE	ieu-a-1120	10	64699981	0.01551	66450	0.3526	Ovarian cancer || id:ieu-a-1120	Ovarian cancer	Ovarian cancer || ||	TRUE	igd	0.001	4.81e-08	regular glucosamine use.txt	TRUE	reported	lDFsJM	textfile	2	TRUE				0.985683	0.95617	1.01611		0.985683	0.95617	1.01611		0.99	0.96	1.02
14	0.98	(0.95-1.01)	(0.95-1.01)	rs6479846	C	A	C	A	0.126	-0.01676	NA	0.7613	FALSE	FALSE	FALSE	ieu-a-1120	10	64655471	0.0155	66450	0.2795	Ovarian cancer || id:ieu-a-1120	Ovarian cancer	Ovarian cancer || ||	TRUE	igd	0.001	4.87e-08	regular glucosamine use.txt	TRUE	reported	lDFsJM	textfile	2	TRUE				0.98338	0.953954	1.01371		0.98338	0.953954	1.01371		0.98	0.95	1.01
15	0.98	(0.95-1.01)	(0.95-1.01)	rs6479848	C	T	C	T	0.126	-0.0168	NA	0.7613	FALSE	FALSE	FALSE	ieu-a-1120	10	64659101	0.0155	66450	0.2783	Ovarian cancer || id:ieu-a-1120	Ovarian cancer	Ovarian cancer || ||	TRUE	igd	0.001	4.94e-08	regular glucosamine use.txt	TRUE	reported	lDFsJM	textfile	2	TRUE				0.98334	0.953916	1.01367		0.98334	0.953916	1.01367		0.98	0.95	1.01
16	0.99	(0.96-1.02)	(0.96-1.02)	rs6479860	T	C	T	C	0.127	-0.01307	NA	0.7616	FALSE	FALSE	FALSE	ieu-a-1120	10	64745865	0.0155	66450	0.3993	Ovarian cancer || id:ieu-a-1120	Ovarian cancer	Ovarian cancer || ||	TRUE	igd	0.001	4.58e-08	regular glucosamine use.txt	TRUE	reported	lDFsJM	textfile	2	TRUE				0.987015	0.95748	1.01746		0.987015	0.95748	1.01746		0.99	0.96	1.02
17	0.98	(0.95-1.01)	(0.95-1.01)	rs7100204	C	T	C	T	0.127	-0.018	NA	0.7635	FALSE	FALSE	FALSE	ieu-a-1120	10	64640543	0.01562	66450	0.2493	Ovarian cancer || id:ieu-a-1120	Ovarian cancer	Ovarian cancer || ||	TRUE	igd	0.001	4.02e-08	regular glucosamine use.txt	TRUE	reported	lDFsJM	textfile	2	TRUE				0.982161	0.952548	1.0127		0.982161	0.952548	1.0127		0.98	0.95	1.01
18	0.98	(0.95-1.01)	(0.95-1.01)	rs7100320	C	T	C	T	0.129	-0.01822	NA	0.7634	FALSE	FALSE	FALSE	ieu-a-1120	10	64640594	0.01561	66450	0.2431	Ovarian cancer || id:ieu-a-1120	Ovarian cancer	Ovarian cancer || ||	TRUE	igd	0.001	2.91e-08	regular glucosamine use.txt	TRUE	reported	lDFsJM	textfile	2	TRUE				0.981945	0.952357	1.01245		0.981945	0.952357	1.01245		0.98	0.95	1.01
19	1.01	(0.97-1.05)	(0.97-1.05)	rs7665570	A	C	A	C	0.123	0.007583	NA	0.1528	FALSE	FALSE	FALSE	ieu-a-1120	4	42152351	0.01942	66450	0.696101	Ovarian cancer || id:ieu-a-1120	Ovarian cancer	Ovarian cancer || ||	TRUE	igd	0.001	4.34e-08	regular glucosamine use.txt	TRUE	reported	lDFsJM	textfile	2	TRUE				1.00761	0.96998	1.0467		1.00761	0.96998	1.0467		1.01	0.97	1.05
20	0.93	(0.85-1.02)	(0.85-1.02)	rs10740101	G	A	G	A	0.127	-0.07501	NA	0.7614	FALSE	FALSE	FALSE	ieu-a-1124	10	64746142	0.04646	42307	0.1064	Clear cell ovarian cancer || id:ieu-a-1124	Clear cell ovarian cancer	Clear cell ovarian cancer || ||	TRUE	igd	0.001	4.42e-08	regular glucosamine use.txt	TRUE	reported	lDFsJM	textfile	2	TRUE				0.927734	0.846986	1.01618		0.927734	0.846986	1.01618		0.93	0.85	1.02
21	0.93	(0.85-1.02)	(0.85-1.02)	rs1509952	T	C	T	C	0.127	-0.07515	NA	0.7627	FALSE	FALSE	FALSE	ieu-a-1124	10	64739668	0.04665	42307	0.1072	Clear cell ovarian cancer || id:ieu-a-1124	Clear cell ovarian cancer	Clear cell ovarian cancer || ||	TRUE	igd	0.001	3.96e-08	regular glucosamine use.txt	TRUE	reported	lDFsJM	textfile	2	TRUE				0.927604	0.846552	1.01642		0.927604	0.846552	1.01642		0.93	0.85	1.02
22	0.93	(0.85-1.02)	(0.85-1.02)	rs4746746	T	C	T	C	0.126	-0.07252	NA	0.7619	FALSE	FALSE	FALSE	ieu-a-1124	10	64699981	0.04652	42307	0.1191	Clear cell ovarian cancer || id:ieu-a-1124	Clear cell ovarian cancer	Clear cell ovarian cancer || ||	TRUE	igd	0.001	4.81e-08	regular glucosamine use.txt	TRUE	reported	lDFsJM	textfile	2	TRUE				0.930047	0.848997	1.01883		0.930047	0.848997	1.01883		0.93	0.85	1.02
23	0.93	(0.84-1.01)	(0.84-1.01)	rs6479846	C	A	C	A	0.126	-0.07795	NA	0.7613	FALSE	FALSE	FALSE	ieu-a-1124	10	64655471	0.0464	42307	0.0929801	Clear cell ovarian cancer || id:ieu-a-1124	Clear cell ovarian cancer	Clear cell ovarian cancer || ||	TRUE	igd	0.001	4.87e-08	regular glucosamine use.txt	TRUE	reported	lDFsJM	textfile	2	TRUE				0.925011	0.844598	1.01308		0.925011	0.844598	1.01308		0.93	0.84	1.01
24	0.92	(0.84-1.01)	(0.84-1.01)	rs6479848	C	T	C	T	0.126	-0.0781	NA	0.7613	FALSE	FALSE	FALSE	ieu-a-1124	10	64659101	0.04641	42307	0.0923889	Clear cell ovarian cancer || id:ieu-a-1124	Clear cell ovarian cancer	Clear cell ovarian cancer || ||	TRUE	igd	0.001	4.94e-08	regular glucosamine use.txt	TRUE	reported	lDFsJM	textfile	2	TRUE				0.924872	0.844455	1.01295		0.924872	0.844455	1.01295		0.92	0.84	1.01
25	0.93	(0.85-1.02)	(0.85-1.02)	rs6479860	T	C	T	C	0.127	-0.07201	NA	0.7616	FALSE	FALSE	FALSE	ieu-a-1124	10	64745865	0.04649	42307	0.1214	Clear cell ovarian cancer || id:ieu-a-1124	Clear cell ovarian cancer	Clear cell ovarian cancer || ||	TRUE	igd	0.001	4.58e-08	regular glucosamine use.txt	TRUE	reported	lDFsJM	textfile	2	TRUE				0.930522	0.84948	1.01929		0.930522	0.84948	1.01929		0.93	0.85	1.02
26	0.92	(0.84-1.01)	(0.84-1.01)	rs7100204	C	T	C	T	0.127	-0.08033	NA	0.7635	FALSE	FALSE	FALSE	ieu-a-1124	10	64640543	0.04674	42307	0.08569	Clear cell ovarian cancer || id:ieu-a-1124	Clear cell ovarian cancer	Clear cell ovarian cancer || ||	TRUE	igd	0.001	4.02e-08	regular glucosamine use.txt	TRUE	reported	lDFsJM	textfile	2	TRUE				0.922812	0.842029	1.01134		0.922812	0.842029	1.01134		0.92	0.84	1.01
27	0.92	(0.84-1.01)	(0.84-1.01)	rs7100320	C	T	C	T	0.129	-0.08207	NA	0.7634	FALSE	FALSE	FALSE	ieu-a-1124	10	64640594	0.04669	42307	0.0787698	Clear cell ovarian cancer || id:ieu-a-1124	Clear cell ovarian cancer	Clear cell ovarian cancer || ||	TRUE	igd	0.001	2.91e-08	regular glucosamine use.txt	TRUE	reported	lDFsJM	textfile	2	TRUE				0.921207	0.840648	1.00949		0.921207	0.840648	1.00949		0.92	0.84	1.01
28	0.97	(0.87-1.09)	(0.87-1.09)	rs7665570	A	C	A	C	0.123	-0.02709	NA	0.1528	FALSE	FALSE	FALSE	ieu-a-1124	4	42152351	0.05861	42307	0.643899	Clear cell ovarian cancer || id:ieu-a-1124	Clear cell ovarian cancer	Clear cell ovarian cancer || ||	TRUE	igd	0.001	4.34e-08	regular glucosamine use.txt	TRUE	reported	lDFsJM	textfile	2	TRUE				0.973274	0.867651	1.09175		0.973274	0.867651	1.09175		0.97	0.87	1.09
29	0.95	(0.89-1.01)	(0.89-1.01)	rs10740101	G	A	G	A	0.127	-0.05415	NA	0.7614	FALSE	FALSE	FALSE	ieu-a-1125	10	64746142	0.03328	43751	0.1037	Endometrioid ovarian cancer || id:ieu-a-1125	Endometrioid ovarian cancer	Endometrioid ovarian cancer || ||	TRUE	igd	0.001	4.42e-08	regular glucosamine use.txt	TRUE	reported	lDFsJM	textfile	2	TRUE				0.94729	0.887472	1.01114		0.94729	0.887472	1.01114		0.95	0.89	1.01
30	0.95	(0.89-1.01)	(0.89-1.01)	rs1509952	T	C	T	C	0.127	-0.05558	NA	0.7627	FALSE	FALSE	FALSE	ieu-a-1125	10	64739668	0.03342	43751	0.0962698	Endometrioid ovarian cancer || id:ieu-a-1125	Endometrioid ovarian cancer	Endometrioid ovarian cancer || ||	TRUE	igd	0.001	3.96e-08	regular glucosamine use.txt	TRUE	reported	lDFsJM	textfile	2	TRUE				0.945936	0.88596	1.00997		0.945936	0.88596	1.00997		0.95	0.89	1.01
31	0.95	(0.89-1.01)	(0.89-1.01)	rs4746746	T	C	T	C	0.126	-0.05636	NA	0.7619	FALSE	FALSE	FALSE	ieu-a-1125	10	64699981	0.0333	43751	0.0905107	Endometrioid ovarian cancer || id:ieu-a-1125	Endometrioid ovarian cancer	Endometrioid ovarian cancer || ||	TRUE	igd	0.001	4.81e-08	regular glucosamine use.txt	TRUE	reported	lDFsJM	textfile	2	TRUE				0.945199	0.885478	1.00895		0.945199	0.885478	1.00895		0.95	0.89	1.01
32	0.94	(0.88-1.01)	(0.88-1.01)	rs6479846	C	A	C	A	0.126	-0.05754	NA	0.7613	FALSE	FALSE	FALSE	ieu-a-1125	10	64655471	0.03321	43751	0.0831591	Endometrioid ovarian cancer || id:ieu-a-1125	Endometrioid ovarian cancer	Endometrioid ovarian cancer || ||	TRUE	igd	0.001	4.87e-08	regular glucosamine use.txt	TRUE	reported	lDFsJM	textfile	2	TRUE				0.944084	0.884589	1.00758		0.944084	0.884589	1.00758		0.94	0.88	1.01
33	0.94	(0.88-1.01)	(0.88-1.01)	rs6479848	C	T	C	T	0.126	-0.05754	NA	0.7613	FALSE	FALSE	FALSE	ieu-a-1125	10	64659101	0.03321	43751	0.0831994	Endometrioid ovarian cancer || id:ieu-a-1125	Endometrioid ovarian cancer	Endometrioid ovarian cancer || ||	TRUE	igd	0.001	4.94e-08	regular glucosamine use.txt	TRUE	reported	lDFsJM	textfile	2	TRUE				0.944084	0.884589	1.00758		0.944084	0.884589	1.00758		0.94	0.88	1.01
34	0.95	(0.89-1.01)	(0.89-1.01)	rs6479860	T	C	T	C	0.127	-0.05439	NA	0.7616	FALSE	FALSE	FALSE	ieu-a-1125	10	64745865	0.03328	43751	0.1022	Endometrioid ovarian cancer || id:ieu-a-1125	Endometrioid ovarian cancer	Endometrioid ovarian cancer || ||	TRUE	igd	0.001	4.58e-08	regular glucosamine use.txt	TRUE	reported	lDFsJM	textfile	2	TRUE				0.947063	0.887259	1.0109		0.947063	0.887259	1.0109		0.95	0.89	1.01
35	0.95	(0.89-1.01)	(0.89-1.01)	rs7100204	C	T	C	T	0.127	-0.05458	NA	0.7635	FALSE	FALSE	FALSE	ieu-a-1125	10	64640543	0.03349	43751	0.1031	Endometrioid ovarian cancer || id:ieu-a-1125	Endometrioid ovarian cancer	Endometrioid ovarian cancer || ||	TRUE	igd	0.001	4.02e-08	regular glucosamine use.txt	TRUE	reported	lDFsJM	textfile	2	TRUE				0.946883	0.886725	1.01112		0.946883	0.886725	1.01112		0.95	0.89	1.01
36	0.95	(0.89-1.01)	(0.89-1.01)	rs7100320	C	T	C	T	0.129	-0.05436	NA	0.7634	FALSE	FALSE	FALSE	ieu-a-1125	10	64640594	0.03346	43751	0.1043	Endometrioid ovarian cancer || id:ieu-a-1125	Endometrioid ovarian cancer	Endometrioid ovarian cancer || ||	TRUE	igd	0.001	2.91e-08	regular glucosamine use.txt	TRUE	reported	lDFsJM	textfile	2	TRUE				0.947091	0.886972	1.01128		0.947091	0.886972	1.01128		0.95	0.89	1.01
37	0.94	(0.86-1.02)	(0.86-1.02)	rs7665570	A	C	A	C	0.123	-0.06344	NA	0.1528	FALSE	FALSE	FALSE	ieu-a-1125	4	42152351	0.0424	43751	0.1346	Endometrioid ovarian cancer || id:ieu-a-1125	Endometrioid ovarian cancer	Endometrioid ovarian cancer || ||	TRUE	igd	0.001	4.34e-08	regular glucosamine use.txt	TRUE	reported	lDFsJM	textfile	2	TRUE				0.93853	0.863688	1.01986		0.93853	0.863688	1.01986		0.94	0.86	1.02
38	0.99	(0.96-1.03)	(0.96-1.03)	rs10740101	G	A	G	A	0.127	-0.008509	NA	0.7614	FALSE	FALSE	FALSE	ieu-a-1228	10	64746142	0.01791	54990	0.6348	High grade and low grade serous ovarian cancer || id:ieu-a-1228	High grade and low grade serous ovarian cancer	High grade and low grade serous ovarian cancer || ||	TRUE	igd	0.001	4.42e-08	regular glucosamine use.txt	TRUE	reported	lDFsJM	textfile	2	TRUE				0.991527	0.957325	1.02695		0.991527	0.957325	1.02695		0.99	0.96	1.03
39	0.99	(0.95-1.02)	(0.95-1.02)	rs1509952	T	C	T	C	0.127	-0.01124	NA	0.7627	FALSE	FALSE	FALSE	ieu-a-1228	10	64739668	0.01799	54990	0.5322	High grade and low grade serous ovarian cancer || id:ieu-a-1228	High grade and low grade serous ovarian cancer	High grade and low grade serous ovarian cancer || ||	TRUE	igd	0.001	3.96e-08	regular glucosamine use.txt	TRUE	reported	lDFsJM	textfile	2	TRUE				0.988823	0.954564	1.02431		0.988823	0.954564	1.02431		0.99	0.95	1.02
40	0.99	(0.96-1.02)	(0.96-1.02)	rs4746746	T	C	T	C	0.126	-0.01045	NA	0.7619	FALSE	FALSE	FALSE	ieu-a-1228	10	64699981	0.01792	54990	0.559899	High grade and low grade serous ovarian cancer || id:ieu-a-1228	High grade and low grade serous ovarian cancer	High grade and low grade serous ovarian cancer || ||	TRUE	igd	0.001	4.81e-08	regular glucosamine use.txt	TRUE	reported	lDFsJM	textfile	2	TRUE				0.989604	0.95545	1.02498		0.989604	0.95545	1.02498		0.99	0.96	1.02
41	0.99	(0.95-1.02)	(0.95-1.02)	rs6479846	C	A	C	A	0.126	-0.01269	NA	0.7613	FALSE	FALSE	FALSE	ieu-a-1228	10	64655471	0.0179	54990	0.4784	High grade and low grade serous ovarian cancer || id:ieu-a-1228	High grade and low grade serous ovarian cancer	High grade and low grade serous ovarian cancer || ||	TRUE	igd	0.001	4.87e-08	regular glucosamine use.txt	TRUE	reported	lDFsJM	textfile	2	TRUE				0.98739	0.953349	1.02265		0.98739	0.953349	1.02265		0.99	0.95	1.02
42	0.99	(0.95-1.02)	(0.95-1.02)	rs6479848	C	T	C	T	0.126	-0.01271	NA	0.7613	FALSE	FALSE	FALSE	ieu-a-1228	10	64659101	0.0179	54990	0.4779	High grade and low grade serous ovarian cancer || id:ieu-a-1228	High grade and low grade serous ovarian cancer	High grade and low grade serous ovarian cancer || ||	TRUE	igd	0.001	4.94e-08	regular glucosamine use.txt	TRUE	reported	lDFsJM	textfile	2	TRUE				0.98737	0.95333	1.02263		0.98737	0.95333	1.02263		0.99	0.95	1.02
43	0.99	(0.96-1.03)	(0.96-1.03)	rs6479860	T	C	T	C	0.127	-0.008756	NA	0.7616	FALSE	FALSE	FALSE	ieu-a-1228	10	64745865	0.01792	54990	0.625	High grade and low grade serous ovarian cancer || id:ieu-a-1228	High grade and low grade serous ovarian cancer	High grade and low grade serous ovarian cancer || ||	TRUE	igd	0.001	4.58e-08	regular glucosamine use.txt	TRUE	reported	lDFsJM	textfile	2	TRUE				0.991282	0.95707	1.02672		0.991282	0.95707	1.02672		0.99	0.96	1.03
44	0.99	(0.95-1.02)	(0.95-1.02)	rs7100204	C	T	C	T	0.127	-0.01408	NA	0.7635	FALSE	FALSE	FALSE	ieu-a-1228	10	64640543	0.01804	54990	0.4354	High grade and low grade serous ovarian cancer || id:ieu-a-1228	High grade and low grade serous ovarian cancer	High grade and low grade serous ovarian cancer || ||	TRUE	igd	0.001	4.02e-08	regular glucosamine use.txt	TRUE	reported	lDFsJM	textfile	2	TRUE				0.986019	0.951764	1.02151		0.986019	0.951764	1.02151		0.99	0.95	1.02
45	0.99	(0.95-1.02)	(0.95-1.02)	rs7100320	C	T	C	T	0.129	-0.01438	NA	0.7634	FALSE	FALSE	FALSE	ieu-a-1228	10	64640594	0.01803	54990	0.4251	High grade and low grade serous ovarian cancer || id:ieu-a-1228	High grade and low grade serous ovarian cancer	High grade and low grade serous ovarian cancer || ||	TRUE	igd	0.001	2.91e-08	regular glucosamine use.txt	TRUE	reported	lDFsJM	textfile	2	TRUE				0.985723	0.951497	1.02118		0.985723	0.951497	1.02118		0.99	0.95	1.02
46	1.01	(0.97-1.06)	(0.97-1.06)	rs7665570	A	C	A	C	0.123	0.0139	NA	0.1528	FALSE	FALSE	FALSE	ieu-a-1228	4	42152351	0.02238	54990	0.5345	High grade and low grade serous ovarian cancer || id:ieu-a-1228	High grade and low grade serous ovarian cancer	High grade and low grade serous ovarian cancer || ||	TRUE	igd	0.001	4.34e-08	regular glucosamine use.txt	TRUE	reported	lDFsJM	textfile	2	TRUE				1.014	0.97048	1.05947		1.014	0.97048	1.05947		1.01	0.97	1.06
Skin cancer	1	(1-1)	(1.00-1.00)																																				1	1	1		1	1	1		1	1	1
1	1.02	(0.98-1.05)	(0.98-1.05)	rs10740101	G	A	G	A	0.127	0.0174	NA	0.6894	FALSE	FALSE	FALSE	finn-b-C3_OTHER_SKIN_EXALLC	10	64746142	0.0172	NA	0.312	Other malignant neoplasms of skin (=non-melanoma skin cancer) (all cancers excluded) || id:finn-b-C3_OTHER_SKIN_EXALLC	Other malignant neoplasms of skin (=non-melanoma skin cancer) (all cancers excluded)	Other malignant neoplasms of skin (=non-melanoma skin cancer) (all cancers excluded) || ||	TRUE	igd	0.001	4.42e-08	regular glucosamine use.txt	TRUE	reported	iUx9mv	textfile	2	TRUE				1.01755	0.98382	1.05244		1.01755	0.98382	1.05244		1.02	0.98	1.05
2	1.01	(0.98-1.05)	(0.98-1.05)	rs10840899	A	G	A	G	-0.108	0.0131	NA	0.3828	FALSE	FALSE	FALSE	finn-b-C3_OTHER_SKIN_EXALLC	12	17996887	0.0163	NA	0.4215	Other malignant neoplasms of skin (=non-melanoma skin cancer) (all cancers excluded) || id:finn-b-C3_OTHER_SKIN_EXALLC	Other malignant neoplasms of skin (=non-melanoma skin cancer) (all cancers excluded)	Other malignant neoplasms of skin (=non-melanoma skin cancer) (all cancers excluded) || ||	TRUE	igd	0.001	4.75e-08	regular glucosamine use.txt	TRUE	reported	iUx9mv	textfile	2	TRUE				1.01319	0.981329	1.04608		1.01319	0.981329	1.04608		1.01	0.98	1.05
3	1.01	(0.98-1.05)	(0.98-1.05)	rs1509952	T	C	T	C	0.127	0.0136	NA	0.6877	FALSE	FALSE	FALSE	finn-b-C3_OTHER_SKIN_EXALLC	10	64739668	0.0171	NA	0.426	Other malignant neoplasms of skin (=non-melanoma skin cancer) (all cancers excluded) || id:finn-b-C3_OTHER_SKIN_EXALLC	Other malignant neoplasms of skin (=non-melanoma skin cancer) (all cancers excluded)	Other malignant neoplasms of skin (=non-melanoma skin cancer) (all cancers excluded) || ||	TRUE	igd	0.001	3.96e-08	regular glucosamine use.txt	TRUE	reported	iUx9mv	textfile	2	TRUE				1.01369	0.980281	1.04824		1.01369	0.980281	1.04824		1.01	0.98	1.05
4	1.02	(0.98-1.05)	(0.98-1.05)	rs4746746	T	C	T	C	0.126	0.0172	NA	0.6896	FALSE	FALSE	FALSE	finn-b-C3_OTHER_SKIN_EXALLC	10	64699981	0.0172	NA	0.3162	Other malignant neoplasms of skin (=non-melanoma skin cancer) (all cancers excluded) || id:finn-b-C3_OTHER_SKIN_EXALLC	Other malignant neoplasms of skin (=non-melanoma skin cancer) (all cancers excluded)	Other malignant neoplasms of skin (=non-melanoma skin cancer) (all cancers excluded) || ||	TRUE	igd	0.001	4.81e-08	regular glucosamine use.txt	TRUE	reported	iUx9mv	textfile	2	TRUE				1.01735	0.983624	1.05223		1.01735	0.983624	1.05223		1.02	0.98	1.05
5	1.02	(0.98-1.05)	(0.98-1.05)	rs6479846	C	A	C	A	0.126	0.0155	NA	0.6904	FALSE	FALSE	FALSE	finn-b-C3_OTHER_SKIN_EXALLC	10	64655471	0.0172	NA	0.3658	Other malignant neoplasms of skin (=non-melanoma skin cancer) (all cancers excluded) || id:finn-b-C3_OTHER_SKIN_EXALLC	Other malignant neoplasms of skin (=non-melanoma skin cancer) (all cancers excluded)	Other malignant neoplasms of skin (=non-melanoma skin cancer) (all cancers excluded) || ||	TRUE	igd	0.001	4.87e-08	regular glucosamine use.txt	TRUE	reported	iUx9mv	textfile	2	TRUE				1.01562	0.981953	1.05044		1.01562	0.981953	1.05044		1.02	0.98	1.05
6	1.01	(0.98-1.05)	(0.98-1.05)	rs6479848	C	T	C	T	0.126	0.0143	NA	0.6906	FALSE	FALSE	FALSE	finn-b-C3_OTHER_SKIN_EXALLC	10	64659101	0.0172	NA	0.405	Other malignant neoplasms of skin (=non-melanoma skin cancer) (all cancers excluded) || id:finn-b-C3_OTHER_SKIN_EXALLC	Other malignant neoplasms of skin (=non-melanoma skin cancer) (all cancers excluded)	Other malignant neoplasms of skin (=non-melanoma skin cancer) (all cancers excluded) || ||	TRUE	igd	0.001	4.94e-08	regular glucosamine use.txt	TRUE	reported	iUx9mv	textfile	2	TRUE				1.0144	0.980775	1.04918		1.0144	0.980775	1.04918		1.01	0.98	1.05
7	1.02	(0.98-1.05)	(0.98-1.05)	rs6479860	T	C	T	C	0.127	0.0175	NA	0.6894	FALSE	FALSE	FALSE	finn-b-C3_OTHER_SKIN_EXALLC	10	64745865	0.0172	NA	0.3096	Other malignant neoplasms of skin (=non-melanoma skin cancer) (all cancers excluded) || id:finn-b-C3_OTHER_SKIN_EXALLC	Other malignant neoplasms of skin (=non-melanoma skin cancer) (all cancers excluded)	Other malignant neoplasms of skin (=non-melanoma skin cancer) (all cancers excluded) || ||	TRUE	igd	0.001	4.58e-08	regular glucosamine use.txt	TRUE	reported	iUx9mv	textfile	2	TRUE				1.01765	0.983919	1.05255		1.01765	0.983919	1.05255		1.02	0.98	1.05
8	1.01	(0.98-1.05)	(0.98-1.05)	rs7100204	C	T	C	T	0.127	0.0129	NA	0.6953	FALSE	FALSE	FALSE	finn-b-C3_OTHER_SKIN_EXALLC	10	64640543	0.0173	NA	0.4567	Other malignant neoplasms of skin (=non-melanoma skin cancer) (all cancers excluded) || id:finn-b-C3_OTHER_SKIN_EXALLC	Other malignant neoplasms of skin (=non-melanoma skin cancer) (all cancers excluded)	Other malignant neoplasms of skin (=non-melanoma skin cancer) (all cancers excluded) || ||	TRUE	igd	0.001	4.02e-08	regular glucosamine use.txt	TRUE	reported	iUx9mv	textfile	2	TRUE				1.01298	0.979211	1.04792		1.01298	0.979211	1.04792		1.01	0.98	1.05
9	1.01	(0.98-1.05)	(0.98-1.05)	rs7100320	C	T	C	T	0.129	0.0122	NA	0.6955	FALSE	FALSE	FALSE	finn-b-C3_OTHER_SKIN_EXALLC	10	64640594	0.0173	NA	0.480799	Other malignant neoplasms of skin (=non-melanoma skin cancer) (all cancers excluded) || id:finn-b-C3_OTHER_SKIN_EXALLC	Other malignant neoplasms of skin (=non-melanoma skin cancer) (all cancers excluded)	Other malignant neoplasms of skin (=non-melanoma skin cancer) (all cancers excluded) || ||	TRUE	igd	0.001	2.91e-08	regular glucosamine use.txt	TRUE	reported	iUx9mv	textfile	2	TRUE				1.01227	0.978526	1.04719		1.01227	0.978526	1.04719		1.01	0.98	1.05
10	1.02	(0.98-1.06)	(0.98-1.06)	rs7665570	A	C	A	C	0.123	0.0184	NA	0.1463	FALSE	FALSE	FALSE	finn-b-C3_OTHER_SKIN_EXALLC	4	42152351	0.0223	NA	0.4092	Other malignant neoplasms of skin (=non-melanoma skin cancer) (all cancers excluded) || id:finn-b-C3_OTHER_SKIN_EXALLC	Other malignant neoplasms of skin (=non-melanoma skin cancer) (all cancers excluded)	Other malignant neoplasms of skin (=non-melanoma skin cancer) (all cancers excluded) || ||	TRUE	igd	0.001	4.34e-08	regular glucosamine use.txt	TRUE	reported	iUx9mv	textfile	2	TRUE				1.01857	0.97501	1.06408		1.01857	0.97501	1.06408		1.02	0.98	1.06
11	1.08	(0.93-1.26)	(0.93-1.26)	rs10740101	G	A	G	A	0.127	0.0792	NA	0.6893	FALSE	FALSE	FALSE	finn-b-CD2_INSITU_MELANOMA_EXALLC	10	64746142	0.0786	NA	0.3136	Melanoma in situ (all cancers excluded) || id:finn-b-CD2_INSITU_MELANOMA_EXALLC	Melanoma in situ (all cancers excluded)	Melanoma in situ (all cancers excluded) || ||	TRUE	igd	0.001	4.42e-08	regular glucosamine use.txt	TRUE	reported	iUx9mv	textfile	2	TRUE				1.08242	0.927877	1.2627		1.08242	0.927877	1.2627		1.08	0.93	1.26
12	1.09	(0.94-1.26)	(0.94-1.26)	rs10840899	A	G	A	G	-0.108	0.0841	NA	0.3823	FALSE	FALSE	FALSE	finn-b-CD2_INSITU_MELANOMA_EXALLC	12	17996887	0.0742	NA	0.2569	Melanoma in situ (all cancers excluded) || id:finn-b-CD2_INSITU_MELANOMA_EXALLC	Melanoma in situ (all cancers excluded)	Melanoma in situ (all cancers excluded) || ||	TRUE	igd	0.001	4.75e-08	regular glucosamine use.txt	TRUE	reported	iUx9mv	textfile	2	TRUE				1.08774	0.940511	1.25801		1.08774	0.940511	1.25801		1.09	0.94	1.26
13	1.07	(0.92-1.25)	(0.92-1.25)	rs1509952	T	C	T	C	0.127	0.0701	NA	0.6877	FALSE	FALSE	FALSE	finn-b-CD2_INSITU_MELANOMA_EXALLC	10	64739668	0.0784	NA	0.3713	Melanoma in situ (all cancers excluded) || id:finn-b-CD2_INSITU_MELANOMA_EXALLC	Melanoma in situ (all cancers excluded)	Melanoma in situ (all cancers excluded) || ||	TRUE	igd	0.001	3.96e-08	regular glucosamine use.txt	TRUE	reported	iUx9mv	textfile	2	TRUE				1.07262	0.919832	1.25078		1.07262	0.919832	1.25078		1.07	0.92	1.25
14	1.09	(0.94-1.27)	(0.94-1.27)	rs4746746	T	C	T	C	0.126	0.0869	NA	0.6895	FALSE	FALSE	FALSE	finn-b-CD2_INSITU_MELANOMA_EXALLC	10	64699981	0.0786	NA	0.2685	Melanoma in situ (all cancers excluded) || id:finn-b-CD2_INSITU_MELANOMA_EXALLC	Melanoma in situ (all cancers excluded)	Melanoma in situ (all cancers excluded) || ||	TRUE	igd	0.001	4.81e-08	regular glucosamine use.txt	TRUE	reported	iUx9mv	textfile	2	TRUE				1.09079	0.935049	1.27247		1.09079	0.935049	1.27247		1.09	0.94	1.27
15	1.1	(0.94-1.28)	(0.94-1.28)	rs6479846	C	A	C	A	0.126	0.0913	NA	0.6903	FALSE	FALSE	FALSE	finn-b-CD2_INSITU_MELANOMA_EXALLC	10	64655471	0.0786	NA	0.2452	Melanoma in situ (all cancers excluded) || id:finn-b-CD2_INSITU_MELANOMA_EXALLC	Melanoma in situ (all cancers excluded)	Melanoma in situ (all cancers excluded) || ||	TRUE	igd	0.001	4.87e-08	regular glucosamine use.txt	TRUE	reported	iUx9mv	textfile	2	TRUE				1.0956	0.939173	1.27808		1.0956	0.939173	1.27808		1.1	0.94	1.28
16	1.1	(0.94-1.28)	(0.94-1.28)	rs6479848	C	T	C	T	0.126	0.0954	NA	0.6906	FALSE	FALSE	FALSE	finn-b-CD2_INSITU_MELANOMA_EXALLC	10	64659101	0.0787	NA	0.2252	Melanoma in situ (all cancers excluded) || id:finn-b-CD2_INSITU_MELANOMA_EXALLC	Melanoma in situ (all cancers excluded)	Melanoma in situ (all cancers excluded) || ||	TRUE	igd	0.001	4.94e-08	regular glucosamine use.txt	TRUE	reported	iUx9mv	textfile	2	TRUE				1.1001	0.942846	1.28358		1.1001	0.942846	1.28358		1.1	0.94	1.28
17	1.08	(0.93-1.26)	(0.93-1.26)	rs6479860	T	C	T	C	0.127	0.0793	NA	0.6893	FALSE	FALSE	FALSE	finn-b-CD2_INSITU_MELANOMA_EXALLC	10	64745865	0.0786	NA	0.3133	Melanoma in situ (all cancers excluded) || id:finn-b-CD2_INSITU_MELANOMA_EXALLC	Melanoma in situ (all cancers excluded)	Melanoma in situ (all cancers excluded) || ||	TRUE	igd	0.001	4.58e-08	regular glucosamine use.txt	TRUE	reported	iUx9mv	textfile	2	TRUE				1.08253	0.92797	1.26283		1.08253	0.92797	1.26283		1.08	0.93	1.26
18	1.1	(0.94-1.28)	(0.94-1.28)	rs7100204	C	T	C	T	0.127	0.0947	NA	0.6952	FALSE	FALSE	FALSE	finn-b-CD2_INSITU_MELANOMA_EXALLC	10	64640543	0.0791	NA	0.2307	Melanoma in situ (all cancers excluded) || id:finn-b-CD2_INSITU_MELANOMA_EXALLC	Melanoma in situ (all cancers excluded)	Melanoma in situ (all cancers excluded) || ||	TRUE	igd	0.001	4.02e-08	regular glucosamine use.txt	TRUE	reported	iUx9mv	textfile	2	TRUE				1.09933	0.941448	1.28369		1.09933	0.941448	1.28369		1.1	0.94	1.28
19	1.1	(0.94-1.28)	(0.94-1.28)	rs7100320	C	T	C	T	0.129	0.0938	NA	0.6954	FALSE	FALSE	FALSE	finn-b-CD2_INSITU_MELANOMA_EXALLC	10	64640594	0.0791	NA	0.2356	Melanoma in situ (all cancers excluded) || id:finn-b-CD2_INSITU_MELANOMA_EXALLC	Melanoma in situ (all cancers excluded)	Melanoma in situ (all cancers excluded) || ||	TRUE	igd	0.001	2.91e-08	regular glucosamine use.txt	TRUE	reported	iUx9mv	textfile	2	TRUE				1.09834	0.940601	1.28253		1.09834	0.940601	1.28253		1.1	0.94	1.28
20	1.09	(0.89-1.33)	(0.89-1.33)	rs7665570	A	C	A	C	0.123	0.0865	NA	0.1463	FALSE	FALSE	FALSE	finn-b-CD2_INSITU_MELANOMA_EXALLC	4	42152351	0.1013	NA	0.3931	Melanoma in situ (all cancers excluded) || id:finn-b-CD2_INSITU_MELANOMA_EXALLC	Melanoma in situ (all cancers excluded)	Melanoma in situ (all cancers excluded) || ||	TRUE	igd	0.001	4.34e-08	regular glucosamine use.txt	TRUE	reported	iUx9mv	textfile	2	TRUE				1.09035	0.894001	1.32983		1.09035	0.894001	1.32983		1.09	0.89	1.33
Prostate	1	(1-1)	(1.00-1.00)																																				1	1	1		1	1	1		1	1	1
Benign Neoplasm	1.1	(0.81-1.48)	(0.81-1.48)	rs10740101	G	A	G	A	0.127	0.093	NA	0.6888	FALSE	FALSE	FALSE	finn-b-CD2_BENIGN_PROSTATE_EXALLC	10	64746142	0.1521	NA	0.5407	Benign neoplasm: Prostate (all cancers excluded) || id:finn-b-CD2_BENIGN_PROSTATE_EXALLC	Benign neoplasm: Prostate (all cancers excluded)	Benign neoplasm: Prostate (all cancers excluded) || ||	TRUE	igd	0.001	4.42e-08	regular glucosamine use.txt	TRUE	reported	lIeGw1	textfile	2	TRUE				1.09746	0.814553	1.47863		1.09746	0.814553	1.47863		1.1	0.81	1.48
32	0.97	(0.74-1.29)	(0.74-1.29)	rs10840899	A	G	A	G	-0.108	-0.0269	NA	0.381	FALSE	FALSE	FALSE	finn-b-CD2_BENIGN_PROSTATE_EXALLC	12	17996887	0.143	NA	0.851	Benign neoplasm: Prostate (all cancers excluded) || id:finn-b-CD2_BENIGN_PROSTATE_EXALLC	Benign neoplasm: Prostate (all cancers excluded)	Benign neoplasm: Prostate (all cancers excluded) || ||	TRUE	igd	0.001	4.75e-08	regular glucosamine use.txt	TRUE	reported	lIeGw1	textfile	2	TRUE				0.973459	0.735518	1.28837		0.973459	0.735518	1.28837		0.97	0.74	1.29
33	1.06	(0.79-1.42)	(0.79-1.42)	rs1509952	T	C	T	C	0.127	0.0568	NA	0.6872	FALSE	FALSE	FALSE	finn-b-CD2_BENIGN_PROSTATE_EXALLC	10	64739668	0.1515	NA	0.7077	Benign neoplasm: Prostate (all cancers excluded) || id:finn-b-CD2_BENIGN_PROSTATE_EXALLC	Benign neoplasm: Prostate (all cancers excluded)	Benign neoplasm: Prostate (all cancers excluded) || ||	TRUE	igd	0.001	3.96e-08	regular glucosamine use.txt	TRUE	reported	lIeGw1	textfile	2	TRUE				1.05844	0.786518	1.42438		1.05844	0.786518	1.42438		1.06	0.79	1.42
34	1.1	(0.81-1.48)	(0.81-1.48)	rs4746746	T	C	T	C	0.126	0.0922	NA	0.689	FALSE	FALSE	FALSE	finn-b-CD2_BENIGN_PROSTATE_EXALLC	10	64699981	0.152	NA	0.5441	Benign neoplasm: Prostate (all cancers excluded) || id:finn-b-CD2_BENIGN_PROSTATE_EXALLC	Benign neoplasm: Prostate (all cancers excluded)	Benign neoplasm: Prostate (all cancers excluded) || ||	TRUE	igd	0.001	4.81e-08	regular glucosamine use.txt	TRUE	reported	lIeGw1	textfile	2	TRUE				1.09658	0.814061	1.47716		1.09658	0.814061	1.47716		1.1	0.81	1.48
35	1.1	(0.82-1.48)	(0.82-1.48)	rs6479846	C	A	C	A	0.126	0.0969	NA	0.6899	FALSE	FALSE	FALSE	finn-b-CD2_BENIGN_PROSTATE_EXALLC	10	64655471	0.1521	NA	0.5242	Benign neoplasm: Prostate (all cancers excluded) || id:finn-b-CD2_BENIGN_PROSTATE_EXALLC	Benign neoplasm: Prostate (all cancers excluded)	Benign neoplasm: Prostate (all cancers excluded) || ||	TRUE	igd	0.001	4.87e-08	regular glucosamine use.txt	TRUE	reported	lIeGw1	textfile	2	TRUE				1.10175	0.817736	1.48441		1.10175	0.817736	1.48441		1.1	0.82	1.48
36	1.1	(0.82-1.48)	(0.82-1.48)	rs6479848	C	T	C	T	0.126	0.0961	NA	0.6901	FALSE	FALSE	FALSE	finn-b-CD2_BENIGN_PROSTATE_EXALLC	10	64659101	0.1522	NA	0.5278	Benign neoplasm: Prostate (all cancers excluded) || id:finn-b-CD2_BENIGN_PROSTATE_EXALLC	Benign neoplasm: Prostate (all cancers excluded)	Benign neoplasm: Prostate (all cancers excluded) || ||	TRUE	igd	0.001	4.94e-08	regular glucosamine use.txt	TRUE	reported	lIeGw1	textfile	2	TRUE				1.10087	0.816922	1.48351		1.10087	0.816922	1.48351		1.1	0.82	1.48
37	1.1	(0.81-1.48)	(0.81-1.48)	rs6479860	T	C	T	C	0.127	0.0931	NA	0.6888	FALSE	FALSE	FALSE	finn-b-CD2_BENIGN_PROSTATE_EXALLC	10	64745865	0.1521	NA	0.5405	Benign neoplasm: Prostate (all cancers excluded) || id:finn-b-CD2_BENIGN_PROSTATE_EXALLC	Benign neoplasm: Prostate (all cancers excluded)	Benign neoplasm: Prostate (all cancers excluded) || ||	TRUE	igd	0.001	4.58e-08	regular glucosamine use.txt	TRUE	reported	lIeGw1	textfile	2	TRUE				1.09757	0.814634	1.47878		1.09757	0.814634	1.47878		1.1	0.81	1.48
38	1.05	(0.78-1.42)	(0.78-1.42)	rs7100204	C	T	C	T	0.127	0.0518	NA	0.6948	FALSE	FALSE	FALSE	finn-b-CD2_BENIGN_PROSTATE_EXALLC	10	64640543	0.1529	NA	0.734999	Benign neoplasm: Prostate (all cancers excluded) || id:finn-b-CD2_BENIGN_PROSTATE_EXALLC	Benign neoplasm: Prostate (all cancers excluded)	Benign neoplasm: Prostate (all cancers excluded) || ||	TRUE	igd	0.001	4.02e-08	regular glucosamine use.txt	TRUE	reported	lIeGw1	textfile	2	TRUE				1.05317	0.78045	1.42118		1.05317	0.78045	1.42118		1.05	0.78	1.42
39	1.07	(0.8-1.45)	(0.80-1.45)	rs7100320	C	T	C	T	0.129	0.0719	NA	0.695	FALSE	FALSE	FALSE	finn-b-CD2_BENIGN_PROSTATE_EXALLC	10	64640594	0.1529	NA	0.6383	Benign neoplasm: Prostate (all cancers excluded) || id:finn-b-CD2_BENIGN_PROSTATE_EXALLC	Benign neoplasm: Prostate (all cancers excluded)	Benign neoplasm: Prostate (all cancers excluded) || ||	TRUE	igd	0.001	2.91e-08	regular glucosamine use.txt	TRUE	reported	lIeGw1	textfile	2	TRUE				1.07455	0.796296	1.45003		1.07455	0.796296	1.45003		1.07	0.8	1.45
40	1.15	(0.79-1.67)	(0.79-1.67)	rs7665570	A	C	A	C	0.123	0.1368	NA	0.1464	FALSE	FALSE	FALSE	finn-b-CD2_BENIGN_PROSTATE_EXALLC	4	42152351	0.1931	NA	0.4787	Benign neoplasm: Prostate (all cancers excluded) || id:finn-b-CD2_BENIGN_PROSTATE_EXALLC	Benign neoplasm: Prostate (all cancers excluded)	Benign neoplasm: Prostate (all cancers excluded) || ||	TRUE	igd	0.001	4.34e-08	regular glucosamine use.txt	TRUE	reported	lIeGw1	textfile	2	TRUE				1.1466	0.785311	1.6741		1.1466	0.785311	1.6741		1.15	0.79	1.67
Malignant Neoplasm	1.03	(0.99-1.08)	(0.99-1.08)	rs10740101	G	A	G	A	0.127	0.0328	NA	0.6898	FALSE	FALSE	FALSE	finn-b-C3_PROSTATE_EXALLC	10	64746142	0.0232	NA	0.1576	Malignant neoplasm of prostate (all cancers excluded) || id:finn-b-C3_PROSTATE_EXALLC	Malignant neoplasm of prostate (all cancers excluded)	Malignant neoplasm of prostate (all cancers excluded) || ||	TRUE	igd	0.001	4.42e-08	regular glucosamine use.txt	TRUE	reported	lIeGw1	textfile	2	TRUE				1.03334	0.987408	1.08142		1.03334	0.987408	1.08142		1.03	0.99	1.08
22	1.02	(0.98-1.07)	(0.98-1.07)	rs10840899	A	G	A	G	-0.108	0.0225	NA	0.3818	FALSE	FALSE	FALSE	finn-b-C3_PROSTATE_EXALLC	12	17996887	0.0219	NA	0.3025	Malignant neoplasm of prostate (all cancers excluded) || id:finn-b-C3_PROSTATE_EXALLC	Malignant neoplasm of prostate (all cancers excluded)	Malignant neoplasm of prostate (all cancers excluded) || ||	TRUE	igd	0.001	4.75e-08	regular glucosamine use.txt	TRUE	reported	lIeGw1	textfile	2	TRUE				1.02276	0.979783	1.06761		1.02276	0.979783	1.06761		1.02	0.98	1.07
23	1.03	(0.98-1.08)	(0.98-1.08)	rs1509952	T	C	T	C	0.127	0.0285	NA	0.6881	FALSE	FALSE	FALSE	finn-b-C3_PROSTATE_EXALLC	10	64739668	0.0231	NA	0.2177	Malignant neoplasm of prostate (all cancers excluded) || id:finn-b-C3_PROSTATE_EXALLC	Malignant neoplasm of prostate (all cancers excluded)	Malignant neoplasm of prostate (all cancers excluded) || ||	TRUE	igd	0.001	3.96e-08	regular glucosamine use.txt	TRUE	reported	lIeGw1	textfile	2	TRUE				1.02891	0.983364	1.07657		1.02891	0.983364	1.07657		1.03	0.98	1.08
24	1.03	(0.99-1.08)	(0.99-1.08)	rs4746746	T	C	T	C	0.126	0.033	NA	0.69	FALSE	FALSE	FALSE	finn-b-C3_PROSTATE_EXALLC	10	64699981	0.0232	NA	0.1556	Malignant neoplasm of prostate (all cancers excluded) || id:finn-b-C3_PROSTATE_EXALLC	Malignant neoplasm of prostate (all cancers excluded)	Malignant neoplasm of prostate (all cancers excluded) || ||	TRUE	igd	0.001	4.81e-08	regular glucosamine use.txt	TRUE	reported	lIeGw1	textfile	2	TRUE				1.03355	0.987605	1.08163		1.03355	0.987605	1.08163		1.03	0.99	1.08
25	1.03	(0.98-1.08)	(0.98-1.08)	rs6479846	C	A	C	A	0.126	0.0298	NA	0.691	FALSE	FALSE	FALSE	finn-b-C3_PROSTATE_EXALLC	10	64655471	0.0232	NA	0.1997	Malignant neoplasm of prostate (all cancers excluded) || id:finn-b-C3_PROSTATE_EXALLC	Malignant neoplasm of prostate (all cancers excluded)	Malignant neoplasm of prostate (all cancers excluded) || ||	TRUE	igd	0.001	4.87e-08	regular glucosamine use.txt	TRUE	reported	lIeGw1	textfile	2	TRUE				1.03025	0.98445	1.07818		1.03025	0.98445	1.07818		1.03	0.98	1.08
26	1.03	(0.99-1.08)	(0.99-1.08)	rs6479848	C	T	C	T	0.126	0.0307	NA	0.6911	FALSE	FALSE	FALSE	finn-b-C3_PROSTATE_EXALLC	10	64659101	0.0232	NA	0.186	Malignant neoplasm of prostate (all cancers excluded) || id:finn-b-C3_PROSTATE_EXALLC	Malignant neoplasm of prostate (all cancers excluded)	Malignant neoplasm of prostate (all cancers excluded) || ||	TRUE	igd	0.001	4.94e-08	regular glucosamine use.txt	TRUE	reported	lIeGw1	textfile	2	TRUE				1.03118	0.985337	1.07915		1.03118	0.985337	1.07915		1.03	0.99	1.08
27	1.03	(0.99-1.08)	(0.99-1.08)	rs6479860	T	C	T	C	0.127	0.0329	NA	0.6898	FALSE	FALSE	FALSE	finn-b-C3_PROSTATE_EXALLC	10	64745865	0.0232	NA	0.1569	Malignant neoplasm of prostate (all cancers excluded) || id:finn-b-C3_PROSTATE_EXALLC	Malignant neoplasm of prostate (all cancers excluded)	Malignant neoplasm of prostate (all cancers excluded) || ||	TRUE	igd	0.001	4.58e-08	regular glucosamine use.txt	TRUE	reported	lIeGw1	textfile	2	TRUE				1.03345	0.987507	1.08152		1.03345	0.987507	1.08152		1.03	0.99	1.08
28	1.03	(0.99-1.08)	(0.99-1.08)	rs7100204	C	T	C	T	0.127	0.0312	NA	0.696	FALSE	FALSE	FALSE	finn-b-C3_PROSTATE_EXALLC	10	64640543	0.0234	NA	0.1817	Malignant neoplasm of prostate (all cancers excluded) || id:finn-b-C3_PROSTATE_EXALLC	Malignant neoplasm of prostate (all cancers excluded)	Malignant neoplasm of prostate (all cancers excluded) || ||	TRUE	igd	0.001	4.02e-08	regular glucosamine use.txt	TRUE	reported	lIeGw1	textfile	2	TRUE				1.03169	0.985443	1.08011		1.03169	0.985443	1.08011		1.03	0.99	1.08
29	1.03	(0.99-1.08)	(0.99-1.08)	rs7100320	C	T	C	T	0.129	0.0327	NA	0.6962	FALSE	FALSE	FALSE	finn-b-C3_PROSTATE_EXALLC	10	64640594	0.0234	NA	0.1616	Malignant neoplasm of prostate (all cancers excluded) || id:finn-b-C3_PROSTATE_EXALLC	Malignant neoplasm of prostate (all cancers excluded)	Malignant neoplasm of prostate (all cancers excluded) || ||	TRUE	igd	0.001	2.91e-08	regular glucosamine use.txt	TRUE	reported	lIeGw1	textfile	2	TRUE				1.03324	0.986922	1.08173		1.03324	0.986922	1.08173		1.03	0.99	1.08
30	1.08	(1.01-1.14)	(1.01-1.14)	rs7665570	A	C	A	C	0.123	0.0728	NA	0.1472	FALSE	FALSE	FALSE	finn-b-C3_PROSTATE_EXALLC	4	42152351	0.0297	NA	0.0143599	Malignant neoplasm of prostate (all cancers excluded) || id:finn-b-C3_PROSTATE_EXALLC	Malignant neoplasm of prostate (all cancers excluded)	Malignant neoplasm of prostate (all cancers excluded) || ||	TRUE	igd	0.001	4.34e-08	regular glucosamine use.txt	TRUE	reported	lIeGw1	textfile	2	TRUE				1.07552	1.01469	1.13998		1.07552	1.01469	1.13998		1.08	1.01	1.14
Colon	1	(1-1)	(1.00-1.00)																																				1	1	1		1	1	1		1	1	1
1	0.98	(0.9-1.07)	(0.90-1.07)	rs10740101	G	A	G	A	0.127	-0.0197	NA	0.6891	FALSE	FALSE	FALSE	finn-b-C3_COLON_ADENO_EXALLC	10	64746142	0.0422	NA	0.641599	Colon adenocarcinoma (all cancers excluded) || id:finn-b-C3_COLON_ADENO_EXALLC	Colon adenocarcinoma (all cancers excluded)	Colon adenocarcinoma (all cancers excluded) || ||	TRUE	igd	0.001	4.42e-08	regular glucosamine use.txt	TRUE	reported	BQHgsL	textfile	2	TRUE				0.980493	0.902658	1.06504		0.980493	0.902658	1.06504		0.98	0.9	1.07
2	1.02	(0.94-1.1)	(0.94-1.10)	rs10840899	A	G	A	G	-0.108	0.0187	NA	0.3826	FALSE	FALSE	FALSE	finn-b-C3_COLON_ADENO_EXALLC	12	17996887	0.0398	NA	0.6388	Colon adenocarcinoma (all cancers excluded) || id:finn-b-C3_COLON_ADENO_EXALLC	Colon adenocarcinoma (all cancers excluded)	Colon adenocarcinoma (all cancers excluded) || ||	TRUE	igd	0.001	4.75e-08	regular glucosamine use.txt	TRUE	reported	BQHgsL	textfile	2	TRUE				1.01888	0.942416	1.10154		1.01888	0.942416	1.10154		1.02	0.94	1.1
3	0.98	(0.9-1.07)	(0.90-1.07)	rs1509952	T	C	T	C	0.127	-0.0183	NA	0.6875	FALSE	FALSE	FALSE	finn-b-C3_COLON_ADENO_EXALLC	10	64739668	0.0421	NA	0.663901	Colon adenocarcinoma (all cancers excluded) || id:finn-b-C3_COLON_ADENO_EXALLC	Colon adenocarcinoma (all cancers excluded)	Colon adenocarcinoma (all cancers excluded) || ||	TRUE	igd	0.001	3.96e-08	regular glucosamine use.txt	TRUE	reported	BQHgsL	textfile	2	TRUE				0.981866	0.904099	1.06632		0.981866	0.904099	1.06632		0.98	0.9	1.07
4	0.98	(0.9-1.06)	(0.90-1.06)	rs4746746	T	C	T	C	0.126	-0.0204	NA	0.6892	FALSE	FALSE	FALSE	finn-b-C3_COLON_ADENO_EXALLC	10	64699981	0.0422	NA	0.6284	Colon adenocarcinoma (all cancers excluded) || id:finn-b-C3_COLON_ADENO_EXALLC	Colon adenocarcinoma (all cancers excluded)	Colon adenocarcinoma (all cancers excluded) || ||	TRUE	igd	0.001	4.81e-08	regular glucosamine use.txt	TRUE	reported	BQHgsL	textfile	2	TRUE				0.979807	0.902026	1.06429		0.979807	0.902026	1.06429		0.98	0.9	1.06
5	0.98	(0.9-1.07)	(0.90-1.07)	rs6479846	C	A	C	A	0.126	-0.0186	NA	0.6901	FALSE	FALSE	FALSE	finn-b-C3_COLON_ADENO_EXALLC	10	64655471	0.0422	NA	0.6593	Colon adenocarcinoma (all cancers excluded) || id:finn-b-C3_COLON_ADENO_EXALLC	Colon adenocarcinoma (all cancers excluded)	Colon adenocarcinoma (all cancers excluded) || ||	TRUE	igd	0.001	4.87e-08	regular glucosamine use.txt	TRUE	reported	BQHgsL	textfile	2	TRUE				0.981572	0.903651	1.06621		0.981572	0.903651	1.06621		0.98	0.9	1.07
6	0.99	(0.91-1.07)	(0.91-1.07)	rs6479848	C	T	C	T	0.126	-0.0137	NA	0.6904	FALSE	FALSE	FALSE	finn-b-C3_COLON_ADENO_EXALLC	10	64659101	0.0422	NA	0.7465	Colon adenocarcinoma (all cancers excluded) || id:finn-b-C3_COLON_ADENO_EXALLC	Colon adenocarcinoma (all cancers excluded)	Colon adenocarcinoma (all cancers excluded) || ||	TRUE	igd	0.001	4.94e-08	regular glucosamine use.txt	TRUE	reported	BQHgsL	textfile	2	TRUE				0.986393	0.90809	1.07145		0.986393	0.90809	1.07145		0.99	0.91	1.07
7	0.98	(0.9-1.07)	(0.90-1.07)	rs6479860	T	C	T	C	0.127	-0.0196	NA	0.6891	FALSE	FALSE	FALSE	finn-b-C3_COLON_ADENO_EXALLC	10	64745865	0.0422	NA	0.6426	Colon adenocarcinoma (all cancers excluded) || id:finn-b-C3_COLON_ADENO_EXALLC	Colon adenocarcinoma (all cancers excluded)	Colon adenocarcinoma (all cancers excluded) || ||	TRUE	igd	0.001	4.58e-08	regular glucosamine use.txt	TRUE	reported	BQHgsL	textfile	2	TRUE				0.980591	0.902748	1.06515		0.980591	0.902748	1.06515		0.98	0.9	1.07
8	0.98	(0.9-1.06)	(0.90-1.06)	rs7100204	C	T	C	T	0.127	-0.0218	NA	0.6951	FALSE	FALSE	FALSE	finn-b-C3_COLON_ADENO_EXALLC	10	64640543	0.0425	NA	0.6079	Colon adenocarcinoma (all cancers excluded) || id:finn-b-C3_COLON_ADENO_EXALLC	Colon adenocarcinoma (all cancers excluded)	Colon adenocarcinoma (all cancers excluded) || ||	TRUE	igd	0.001	4.02e-08	regular glucosamine use.txt	TRUE	reported	BQHgsL	textfile	2	TRUE				0.978436	0.900234	1.06343		0.978436	0.900234	1.06343		0.98	0.9	1.06
9	0.98	(0.9-1.06)	(0.90-1.06)	rs7100320	C	T	C	T	0.129	-0.0225	NA	0.6952	FALSE	FALSE	FALSE	finn-b-C3_COLON_ADENO_EXALLC	10	64640594	0.0425	NA	0.5956	Colon adenocarcinoma (all cancers excluded) || id:finn-b-C3_COLON_ADENO_EXALLC	Colon adenocarcinoma (all cancers excluded)	Colon adenocarcinoma (all cancers excluded) || ||	TRUE	igd	0.001	2.91e-08	regular glucosamine use.txt	TRUE	reported	BQHgsL	textfile	2	TRUE				0.977751	0.899605	1.06269		0.977751	0.899605	1.06269		0.98	0.9	1.06
10	0.94	(0.84-1.04)	(0.84-1.04)	rs7665570	A	C	A	C	0.123	-0.0658	NA	0.146	FALSE	FALSE	FALSE	finn-b-C3_COLON_ADENO_EXALLC	4	42152351	0.0545	NA	0.2275	Colon adenocarcinoma (all cancers excluded) || id:finn-b-C3_COLON_ADENO_EXALLC	Colon adenocarcinoma (all cancers excluded)	Colon adenocarcinoma (all cancers excluded) || ||	TRUE	igd	0.001	4.34e-08	regular glucosamine use.txt	TRUE	reported	BQHgsL	textfile	2	TRUE				0.936318	0.841457	1.04187		0.936318	0.841457	1.04187		0.94	0.84	1.04
11	0.94	(0.86-1.02)	(0.86-1.02)	rs10740101	G	A	G	A	0.127	-0.0643	NA	0.6893	FALSE	FALSE	FALSE	finn-b-CD2_BENIGN_ASCENDING_COLON_EXALLC	10	64746142	0.0438	NA	0.1422	Benign neoplasm: Ascending colon (all cancers excluded) || id:finn-b-CD2_BENIGN_ASCENDING_COLON_EXALLC	Benign neoplasm: Ascending colon (all cancers excluded)	Benign neoplasm: Ascending colon (all cancers excluded) || ||	TRUE	igd	0.001	4.42e-08	regular glucosamine use.txt	TRUE	reported	BQHgsL	textfile	2	TRUE				0.937724	0.860581	1.02178		0.937724	0.860581	1.02178		0.94	0.86	1.02
12	0.97	(0.89-1.05)	(0.89-1.05)	rs10840899	A	G	A	G	-0.108	-0.0329	NA	0.3824	FALSE	FALSE	FALSE	finn-b-CD2_BENIGN_ASCENDING_COLON_EXALLC	12	17996887	0.0417	NA	0.4304	Benign neoplasm: Ascending colon (all cancers excluded) || id:finn-b-CD2_BENIGN_ASCENDING_COLON_EXALLC	Benign neoplasm: Ascending colon (all cancers excluded)	Benign neoplasm: Ascending colon (all cancers excluded) || ||	TRUE	igd	0.001	4.75e-08	regular glucosamine use.txt	TRUE	reported	BQHgsL	textfile	2	TRUE				0.967635	0.891694	1.05004		0.967635	0.891694	1.05004		0.97	0.89	1.05
13	0.93	(0.86-1.02)	(0.86-1.02)	rs1509952	T	C	T	C	0.127	-0.0691	NA	0.6877	FALSE	FALSE	FALSE	finn-b-CD2_BENIGN_ASCENDING_COLON_EXALLC	10	64739668	0.0437	NA	0.114	Benign neoplasm: Ascending colon (all cancers excluded) || id:finn-b-CD2_BENIGN_ASCENDING_COLON_EXALLC	Benign neoplasm: Ascending colon (all cancers excluded)	Benign neoplasm: Ascending colon (all cancers excluded) || ||	TRUE	igd	0.001	3.96e-08	regular glucosamine use.txt	TRUE	reported	BQHgsL	textfile	2	TRUE				0.933233	0.856628	1.01669		0.933233	0.856628	1.01669		0.93	0.86	1.02
14	0.94	(0.86-1.02)	(0.86-1.02)	rs4746746	T	C	T	C	0.126	-0.0652	NA	0.6895	FALSE	FALSE	FALSE	finn-b-CD2_BENIGN_ASCENDING_COLON_EXALLC	10	64699981	0.0438	NA	0.1365	Benign neoplasm: Ascending colon (all cancers excluded) || id:finn-b-CD2_BENIGN_ASCENDING_COLON_EXALLC	Benign neoplasm: Ascending colon (all cancers excluded)	Benign neoplasm: Ascending colon (all cancers excluded) || ||	TRUE	igd	0.001	4.81e-08	regular glucosamine use.txt	TRUE	reported	BQHgsL	textfile	2	TRUE				0.93688	0.859806	1.02086		0.93688	0.859806	1.02086		0.94	0.86	1.02
15	0.95	(0.87-1.03)	(0.87-1.03)	rs6479846	C	A	C	A	0.126	-0.056	NA	0.6903	FALSE	FALSE	FALSE	finn-b-CD2_BENIGN_ASCENDING_COLON_EXALLC	10	64655471	0.0438	NA	0.2014	Benign neoplasm: Ascending colon (all cancers excluded) || id:finn-b-CD2_BENIGN_ASCENDING_COLON_EXALLC	Benign neoplasm: Ascending colon (all cancers excluded)	Benign neoplasm: Ascending colon (all cancers excluded) || ||	TRUE	igd	0.001	4.87e-08	regular glucosamine use.txt	TRUE	reported	BQHgsL	textfile	2	TRUE				0.945539	0.867753	1.0303		0.945539	0.867753	1.0303		0.95	0.87	1.03
16	0.94	(0.86-1.03)	(0.86-1.03)	rs6479848	C	T	C	T	0.126	-0.0596	NA	0.6905	FALSE	FALSE	FALSE	finn-b-CD2_BENIGN_ASCENDING_COLON_EXALLC	10	64659101	0.0438	NA	0.1742	Benign neoplasm: Ascending colon (all cancers excluded) || id:finn-b-CD2_BENIGN_ASCENDING_COLON_EXALLC	Benign neoplasm: Ascending colon (all cancers excluded)	Benign neoplasm: Ascending colon (all cancers excluded) || ||	TRUE	igd	0.001	4.94e-08	regular glucosamine use.txt	TRUE	reported	BQHgsL	textfile	2	TRUE				0.942141	0.864635	1.0266		0.942141	0.864635	1.0266		0.94	0.86	1.03
17	0.94	(0.86-1.02)	(0.86-1.02)	rs6479860	T	C	T	C	0.127	-0.0642	NA	0.6893	FALSE	FALSE	FALSE	finn-b-CD2_BENIGN_ASCENDING_COLON_EXALLC	10	64745865	0.0438	NA	0.1428	Benign neoplasm: Ascending colon (all cancers excluded) || id:finn-b-CD2_BENIGN_ASCENDING_COLON_EXALLC	Benign neoplasm: Ascending colon (all cancers excluded)	Benign neoplasm: Ascending colon (all cancers excluded) || ||	TRUE	igd	0.001	4.58e-08	regular glucosamine use.txt	TRUE	reported	BQHgsL	textfile	2	TRUE				0.937817	0.860667	1.02188		0.937817	0.860667	1.02188		0.94	0.86	1.02
18	0.93	(0.85-1.01)	(0.85-1.01)	rs7100204	C	T	C	T	0.127	-0.0758	NA	0.6952	FALSE	FALSE	FALSE	finn-b-CD2_BENIGN_ASCENDING_COLON_EXALLC	10	64640543	0.044	NA	0.0851491	Benign neoplasm: Ascending colon (all cancers excluded) || id:finn-b-CD2_BENIGN_ASCENDING_COLON_EXALLC	Benign neoplasm: Ascending colon (all cancers excluded)	Benign neoplasm: Ascending colon (all cancers excluded) || ||	TRUE	igd	0.001	4.02e-08	regular glucosamine use.txt	TRUE	reported	BQHgsL	textfile	2	TRUE				0.927002	0.850407	1.01049		0.927002	0.850407	1.01049		0.93	0.85	1.01
19	0.93	(0.85-1.01)	(0.85-1.01)	rs7100320	C	T	C	T	0.129	-0.0732	NA	0.6954	FALSE	FALSE	FALSE	finn-b-CD2_BENIGN_ASCENDING_COLON_EXALLC	10	64640594	0.044	NA	0.0963008	Benign neoplasm: Ascending colon (all cancers excluded) || id:finn-b-CD2_BENIGN_ASCENDING_COLON_EXALLC	Benign neoplasm: Ascending colon (all cancers excluded)	Benign neoplasm: Ascending colon (all cancers excluded) || ||	TRUE	igd	0.001	2.91e-08	regular glucosamine use.txt	TRUE	reported	BQHgsL	textfile	2	TRUE				0.929415	0.852621	1.01313		0.929415	0.852621	1.01313		0.93	0.85	1.01
20	1.04	(0.93-1.16)	(0.93-1.16)	rs7665570	A	C	A	C	0.123	0.0358	NA	0.1462	FALSE	FALSE	FALSE	finn-b-CD2_BENIGN_ASCENDING_COLON_EXALLC	4	42152351	0.0573	NA	0.5317	Benign neoplasm: Ascending colon (all cancers excluded) || id:finn-b-CD2_BENIGN_ASCENDING_COLON_EXALLC	Benign neoplasm: Ascending colon (all cancers excluded)	Benign neoplasm: Ascending colon (all cancers excluded) || ||	TRUE	igd	0.001	4.34e-08	regular glucosamine use.txt	TRUE	reported	BQHgsL	textfile	2	TRUE				1.03645	0.926346	1.15964		1.03645	0.926346	1.15964		1.04	0.93	1.16
21	0.94	(0.83-1.06)	(0.83-1.06)	rs10740101	G	A	G	A	0.127	-0.0641	NA	0.6893	FALSE	FALSE	FALSE	finn-b-CD2_BENIGN_DESCENDING_COLON_EXALLC	10	64746142	0.0602	NA	0.2868	Benign neoplasm: Descending colon (all cancers excluded) || id:finn-b-CD2_BENIGN_DESCENDING_COLON_EXALLC	Benign neoplasm: Descending colon (all cancers excluded)	Benign neoplasm: Descending colon (all cancers excluded) || ||	TRUE	igd	0.001	4.42e-08	regular glucosamine use.txt	TRUE	reported	BQHgsL	textfile	2	TRUE				0.937911	0.833525	1.05537		0.937911	0.833525	1.05537		0.94	0.83	1.06
22	1.01	(0.9-1.13)	(0.90-1.13)	rs10840899	A	G	A	G	-0.108	0.006	NA	0.3823	FALSE	FALSE	FALSE	finn-b-CD2_BENIGN_DESCENDING_COLON_EXALLC	12	17996887	0.0572	NA	0.9163	Benign neoplasm: Descending colon (all cancers excluded) || id:finn-b-CD2_BENIGN_DESCENDING_COLON_EXALLC	Benign neoplasm: Descending colon (all cancers excluded)	Benign neoplasm: Descending colon (all cancers excluded) || ||	TRUE	igd	0.001	4.75e-08	regular glucosamine use.txt	TRUE	reported	BQHgsL	textfile	2	TRUE				1.00602	0.899324	1.12537		1.00602	0.899324	1.12537		1.01	0.9	1.13
23	0.93	(0.83-1.05)	(0.83-1.05)	rs1509952	T	C	T	C	0.127	-0.0698	NA	0.6877	FALSE	FALSE	FALSE	finn-b-CD2_BENIGN_DESCENDING_COLON_EXALLC	10	64739668	0.06	NA	0.2449	Benign neoplasm: Descending colon (all cancers excluded) || id:finn-b-CD2_BENIGN_DESCENDING_COLON_EXALLC	Benign neoplasm: Descending colon (all cancers excluded)	Benign neoplasm: Descending colon (all cancers excluded) || ||	TRUE	igd	0.001	3.96e-08	regular glucosamine use.txt	TRUE	reported	BQHgsL	textfile	2	TRUE				0.93258	0.829112	1.04896		0.93258	0.829112	1.04896		0.93	0.83	1.05
24	0.94	(0.83-1.05)	(0.83-1.05)	rs4746746	T	C	T	C	0.126	-0.0649	NA	0.6894	FALSE	FALSE	FALSE	finn-b-CD2_BENIGN_DESCENDING_COLON_EXALLC	10	64699981	0.0601	NA	0.2802	Benign neoplasm: Descending colon (all cancers excluded) || id:finn-b-CD2_BENIGN_DESCENDING_COLON_EXALLC	Benign neoplasm: Descending colon (all cancers excluded)	Benign neoplasm: Descending colon (all cancers excluded) || ||	TRUE	igd	0.001	4.81e-08	regular glucosamine use.txt	TRUE	reported	BQHgsL	textfile	2	TRUE				0.937161	0.833021	1.05432		0.937161	0.833021	1.05432		0.94	0.83	1.05
25	0.94	(0.83-1.05)	(0.83-1.05)	rs6479846	C	A	C	A	0.126	-0.0668	NA	0.6902	FALSE	FALSE	FALSE	finn-b-CD2_BENIGN_DESCENDING_COLON_EXALLC	10	64655471	0.0601	NA	0.2671	Benign neoplasm: Descending colon (all cancers excluded) || id:finn-b-CD2_BENIGN_DESCENDING_COLON_EXALLC	Benign neoplasm: Descending colon (all cancers excluded)	Benign neoplasm: Descending colon (all cancers excluded) || ||	TRUE	igd	0.001	4.87e-08	regular glucosamine use.txt	TRUE	reported	BQHgsL	textfile	2	TRUE				0.935382	0.83144	1.05232		0.935382	0.83144	1.05232		0.94	0.83	1.05
26	0.93	(0.83-1.05)	(0.83-1.05)	rs6479848	C	T	C	T	0.126	-0.0722	NA	0.6905	FALSE	FALSE	FALSE	finn-b-CD2_BENIGN_DESCENDING_COLON_EXALLC	10	64659101	0.0602	NA	0.2301	Benign neoplasm: Descending colon (all cancers excluded) || id:finn-b-CD2_BENIGN_DESCENDING_COLON_EXALLC	Benign neoplasm: Descending colon (all cancers excluded)	Benign neoplasm: Descending colon (all cancers excluded) || ||	TRUE	igd	0.001	4.94e-08	regular glucosamine use.txt	TRUE	reported	BQHgsL	textfile	2	TRUE				0.930345	0.8268	1.04686		0.930345	0.8268	1.04686		0.93	0.83	1.05
27	0.94	(0.83-1.06)	(0.83-1.06)	rs6479860	T	C	T	C	0.127	-0.0641	NA	0.6892	FALSE	FALSE	FALSE	finn-b-CD2_BENIGN_DESCENDING_COLON_EXALLC	10	64745865	0.0602	NA	0.2867	Benign neoplasm: Descending colon (all cancers excluded) || id:finn-b-CD2_BENIGN_DESCENDING_COLON_EXALLC	Benign neoplasm: Descending colon (all cancers excluded)	Benign neoplasm: Descending colon (all cancers excluded) || ||	TRUE	igd	0.001	4.58e-08	regular glucosamine use.txt	TRUE	reported	BQHgsL	textfile	2	TRUE				0.937911	0.833525	1.05537		0.937911	0.833525	1.05537		0.94	0.83	1.06
28	0.93	(0.82-1.04)	(0.82-1.04)	rs7100204	C	T	C	T	0.127	-0.0752	NA	0.6952	FALSE	FALSE	FALSE	finn-b-CD2_BENIGN_DESCENDING_COLON_EXALLC	10	64640543	0.0605	NA	0.2136	Benign neoplasm: Descending colon (all cancers excluded) || id:finn-b-CD2_BENIGN_DESCENDING_COLON_EXALLC	Benign neoplasm: Descending colon (all cancers excluded)	Benign neoplasm: Descending colon (all cancers excluded) || ||	TRUE	igd	0.001	4.02e-08	regular glucosamine use.txt	TRUE	reported	BQHgsL	textfile	2	TRUE				0.927558	0.823839	1.04433		0.927558	0.823839	1.04433		0.93	0.82	1.04
29	0.93	(0.83-1.05)	(0.83-1.05)	rs7100320	C	T	C	T	0.129	-0.0697	NA	0.6953	FALSE	FALSE	FALSE	finn-b-CD2_BENIGN_DESCENDING_COLON_EXALLC	10	64640594	0.0605	NA	0.2491	Benign neoplasm: Descending colon (all cancers excluded) || id:finn-b-CD2_BENIGN_DESCENDING_COLON_EXALLC	Benign neoplasm: Descending colon (all cancers excluded)	Benign neoplasm: Descending colon (all cancers excluded) || ||	TRUE	igd	0.001	2.91e-08	regular glucosamine use.txt	TRUE	reported	BQHgsL	textfile	2	TRUE				0.932674	0.828383	1.05009		0.932674	0.828383	1.05009		0.93	0.83	1.05
30	0.91	(0.78-1.06)	(0.78-1.06)	rs7665570	A	C	A	C	0.123	-0.0945	NA	0.1462	FALSE	FALSE	FALSE	finn-b-CD2_BENIGN_DESCENDING_COLON_EXALLC	4	42152351	0.0788	NA	0.23	Benign neoplasm: Descending colon (all cancers excluded) || id:finn-b-CD2_BENIGN_DESCENDING_COLON_EXALLC	Benign neoplasm: Descending colon (all cancers excluded)	Benign neoplasm: Descending colon (all cancers excluded) || ||	TRUE	igd	0.001	4.34e-08	regular glucosamine use.txt	TRUE	reported	BQHgsL	textfile	2	TRUE				0.909828	0.779621	1.06178		0.909828	0.779621	1.06178		0.91	0.78	1.06
31	1.05	(0.98-1.12)	(0.98-1.12)	rs10740101	G	A	G	A	0.127	0.0461	NA	0.6893	FALSE	FALSE	FALSE	finn-b-CD2_BENIGN_SIGMOID_COLON_EXALLC	10	64746142	0.0338	NA	0.1725	Benign neoplasm: Sigmoid colon (all cancers excluded) || id:finn-b-CD2_BENIGN_SIGMOID_COLON_EXALLC	Benign neoplasm: Sigmoid colon (all cancers excluded)	Benign neoplasm: Sigmoid colon (all cancers excluded) || ||	TRUE	igd	0.001	4.42e-08	regular glucosamine use.txt	TRUE	reported	BQHgsL	textfile	2	TRUE				1.04718	0.980054	1.1189		1.04718	0.980054	1.1189		1.05	0.98	1.12
32	1	(0.94-1.07)	(0.94-1.07)	rs10840899	A	G	A	G	-0.108	0.0019	NA	0.3824	FALSE	FALSE	FALSE	finn-b-CD2_BENIGN_SIGMOID_COLON_EXALLC	12	17996887	0.0321	NA	0.9538	Benign neoplasm: Sigmoid colon (all cancers excluded) || id:finn-b-CD2_BENIGN_SIGMOID_COLON_EXALLC	Benign neoplasm: Sigmoid colon (all cancers excluded)	Benign neoplasm: Sigmoid colon (all cancers excluded) || ||	TRUE	igd	0.001	4.75e-08	regular glucosamine use.txt	TRUE	reported	BQHgsL	textfile	2	TRUE				1.0019	0.940808	1.06696		1.0019	0.940808	1.06696		1	0.94	1.07
33	1.05	(0.98-1.12)	(0.98-1.12)	rs1509952	T	C	T	C	0.127	0.0464	NA	0.6877	FALSE	FALSE	FALSE	finn-b-CD2_BENIGN_SIGMOID_COLON_EXALLC	10	64739668	0.0337	NA	0.1691	Benign neoplasm: Sigmoid colon (all cancers excluded) || id:finn-b-CD2_BENIGN_SIGMOID_COLON_EXALLC	Benign neoplasm: Sigmoid colon (all cancers excluded)	Benign neoplasm: Sigmoid colon (all cancers excluded) || ||	TRUE	igd	0.001	3.96e-08	regular glucosamine use.txt	TRUE	reported	BQHgsL	textfile	2	TRUE				1.04749	0.98054	1.11902		1.04749	0.98054	1.11902		1.05	0.98	1.12
34	1.05	(0.98-1.12)	(0.98-1.12)	rs4746746	T	C	T	C	0.126	0.0458	NA	0.6895	FALSE	FALSE	FALSE	finn-b-CD2_BENIGN_SIGMOID_COLON_EXALLC	10	64699981	0.0338	NA	0.1756	Benign neoplasm: Sigmoid colon (all cancers excluded) || id:finn-b-CD2_BENIGN_SIGMOID_COLON_EXALLC	Benign neoplasm: Sigmoid colon (all cancers excluded)	Benign neoplasm: Sigmoid colon (all cancers excluded) || ||	TRUE	igd	0.001	4.81e-08	regular glucosamine use.txt	TRUE	reported	BQHgsL	textfile	2	TRUE				1.04687	0.97976	1.11857		1.04687	0.97976	1.11857		1.05	0.98	1.12
35	1.04	(0.97-1.11)	(0.97-1.11)	rs6479846	C	A	C	A	0.126	0.0357	NA	0.6903	FALSE	FALSE	FALSE	finn-b-CD2_BENIGN_SIGMOID_COLON_EXALLC	10	64655471	0.0338	NA	0.2912	Benign neoplasm: Sigmoid colon (all cancers excluded) || id:finn-b-CD2_BENIGN_SIGMOID_COLON_EXALLC	Benign neoplasm: Sigmoid colon (all cancers excluded)	Benign neoplasm: Sigmoid colon (all cancers excluded) || ||	TRUE	igd	0.001	4.87e-08	regular glucosamine use.txt	TRUE	reported	BQHgsL	textfile	2	TRUE				1.03634	0.969914	1.10733		1.03634	0.969914	1.10733		1.04	0.97	1.11
36	1.03	(0.97-1.1)	(0.97-1.10)	rs6479848	C	T	C	T	0.126	0.0333	NA	0.6906	FALSE	FALSE	FALSE	finn-b-CD2_BENIGN_SIGMOID_COLON_EXALLC	10	64659101	0.0338	NA	0.3246	Benign neoplasm: Sigmoid colon (all cancers excluded) || id:finn-b-CD2_BENIGN_SIGMOID_COLON_EXALLC	Benign neoplasm: Sigmoid colon (all cancers excluded)	Benign neoplasm: Sigmoid colon (all cancers excluded) || ||	TRUE	igd	0.001	4.94e-08	regular glucosamine use.txt	TRUE	reported	BQHgsL	textfile	2	TRUE				1.03386	0.967589	1.10467		1.03386	0.967589	1.10467		1.03	0.97	1.1
37	1.05	(0.98-1.12)	(0.98-1.12)	rs6479860	T	C	T	C	0.127	0.0462	NA	0.6893	FALSE	FALSE	FALSE	finn-b-CD2_BENIGN_SIGMOID_COLON_EXALLC	10	64745865	0.0338	NA	0.1717	Benign neoplasm: Sigmoid colon (all cancers excluded) || id:finn-b-CD2_BENIGN_SIGMOID_COLON_EXALLC	Benign neoplasm: Sigmoid colon (all cancers excluded)	Benign neoplasm: Sigmoid colon (all cancers excluded) || ||	TRUE	igd	0.001	4.58e-08	regular glucosamine use.txt	TRUE	reported	BQHgsL	textfile	2	TRUE				1.04728	0.980152	1.11901		1.04728	0.980152	1.11901		1.05	0.98	1.12
38	1.03	(0.96-1.1)	(0.96-1.10)	rs7100204	C	T	C	T	0.127	0.0296	NA	0.6952	FALSE	FALSE	FALSE	finn-b-CD2_BENIGN_SIGMOID_COLON_EXALLC	10	64640543	0.034	NA	0.3835	Benign neoplasm: Sigmoid colon (all cancers excluded) || id:finn-b-CD2_BENIGN_SIGMOID_COLON_EXALLC	Benign neoplasm: Sigmoid colon (all cancers excluded)	Benign neoplasm: Sigmoid colon (all cancers excluded) || ||	TRUE	igd	0.001	4.02e-08	regular glucosamine use.txt	TRUE	reported	BQHgsL	textfile	2	TRUE				1.03004	0.963638	1.10102		1.03004	0.963638	1.10102		1.03	0.96	1.1
39	1.03	(0.97-1.1)	(0.97-1.10)	rs7100320	C	T	C	T	0.129	0.0319	NA	0.6954	FALSE	FALSE	FALSE	finn-b-CD2_BENIGN_SIGMOID_COLON_EXALLC	10	64640594	0.034	NA	0.3478	Benign neoplasm: Sigmoid colon (all cancers excluded) || id:finn-b-CD2_BENIGN_SIGMOID_COLON_EXALLC	Benign neoplasm: Sigmoid colon (all cancers excluded)	Benign neoplasm: Sigmoid colon (all cancers excluded) || ||	TRUE	igd	0.001	2.91e-08	regular glucosamine use.txt	TRUE	reported	BQHgsL	textfile	2	TRUE				1.03241	0.965857	1.10356		1.03241	0.965857	1.10356		1.03	0.97	1.1
40	1.01	(0.92-1.1)	(0.92-1.10)	rs7665570	A	C	A	C	0.123	0.0083	NA	0.1463	FALSE	FALSE	FALSE	finn-b-CD2_BENIGN_SIGMOID_COLON_EXALLC	4	42152351	0.0441	NA	0.8502	Benign neoplasm: Sigmoid colon (all cancers excluded) || id:finn-b-CD2_BENIGN_SIGMOID_COLON_EXALLC	Benign neoplasm: Sigmoid colon (all cancers excluded)	Benign neoplasm: Sigmoid colon (all cancers excluded) || ||	TRUE	igd	0.001	4.34e-08	regular glucosamine use.txt	TRUE	reported	BQHgsL	textfile	2	TRUE				1.00833	0.924839	1.09937		1.00833	0.924839	1.09937		1.01	0.92	1.1
41	1.03	(0.93-1.13)	(0.93-1.13)	rs10740101	G	A	G	A	0.127	0.0273	NA	0.6893	FALSE	FALSE	FALSE	finn-b-CD2_BENIGN_TRANSVERSE_COLON_EXALLC	10	64746142	0.0493	NA	0.579599	Benign neoplasm: Transverse colon (all cancers excluded) || id:finn-b-CD2_BENIGN_TRANSVERSE_COLON_EXALLC	Benign neoplasm: Transverse colon (all cancers excluded)	Benign neoplasm: Transverse colon (all cancers excluded) || ||	TRUE	igd	0.001	4.42e-08	regular glucosamine use.txt	TRUE	reported	BQHgsL	textfile	2	TRUE				1.02768	0.933021	1.13193		1.02768	0.933021	1.13193		1.03	0.93	1.13
42	0.98	(0.9-1.08)	(0.90-1.08)	rs10840899	A	G	A	G	-0.108	-0.0167	NA	0.3823	FALSE	FALSE	FALSE	finn-b-CD2_BENIGN_TRANSVERSE_COLON_EXALLC	12	17996887	0.047	NA	0.723099	Benign neoplasm: Transverse colon (all cancers excluded) || id:finn-b-CD2_BENIGN_TRANSVERSE_COLON_EXALLC	Benign neoplasm: Transverse colon (all cancers excluded)	Benign neoplasm: Transverse colon (all cancers excluded) || ||	TRUE	igd	0.001	4.75e-08	regular glucosamine use.txt	TRUE	reported	BQHgsL	textfile	2	TRUE				0.983439	0.896892	1.07834		0.983439	0.896892	1.07834		0.98	0.9	1.08
43	1.02	(0.93-1.13)	(0.93-1.13)	rs1509952	T	C	T	C	0.127	0.0222	NA	0.6877	FALSE	FALSE	FALSE	finn-b-CD2_BENIGN_TRANSVERSE_COLON_EXALLC	10	64739668	0.0492	NA	0.6522	Benign neoplasm: Transverse colon (all cancers excluded) || id:finn-b-CD2_BENIGN_TRANSVERSE_COLON_EXALLC	Benign neoplasm: Transverse colon (all cancers excluded)	Benign neoplasm: Transverse colon (all cancers excluded) || ||	TRUE	igd	0.001	3.96e-08	regular glucosamine use.txt	TRUE	reported	BQHgsL	textfile	2	TRUE				1.02245	0.928456	1.12596		1.02245	0.928456	1.12596		1.02	0.93	1.13
44	1.03	(0.93-1.13)	(0.93-1.13)	rs4746746	T	C	T	C	0.126	0.0284	NA	0.6895	FALSE	FALSE	FALSE	finn-b-CD2_BENIGN_TRANSVERSE_COLON_EXALLC	10	64699981	0.0493	NA	0.5641	Benign neoplasm: Transverse colon (all cancers excluded) || id:finn-b-CD2_BENIGN_TRANSVERSE_COLON_EXALLC	Benign neoplasm: Transverse colon (all cancers excluded)	Benign neoplasm: Transverse colon (all cancers excluded) || ||	TRUE	igd	0.001	4.81e-08	regular glucosamine use.txt	TRUE	reported	BQHgsL	textfile	2	TRUE				1.02881	0.934047	1.13318		1.02881	0.934047	1.13318		1.03	0.93	1.13
45	1.03	(0.93-1.13)	(0.93-1.13)	rs6479846	C	A	C	A	0.126	0.0288	NA	0.6903	FALSE	FALSE	FALSE	finn-b-CD2_BENIGN_TRANSVERSE_COLON_EXALLC	10	64655471	0.0493	NA	0.56	Benign neoplasm: Transverse colon (all cancers excluded) || id:finn-b-CD2_BENIGN_TRANSVERSE_COLON_EXALLC	Benign neoplasm: Transverse colon (all cancers excluded)	Benign neoplasm: Transverse colon (all cancers excluded) || ||	TRUE	igd	0.001	4.87e-08	regular glucosamine use.txt	TRUE	reported	BQHgsL	textfile	2	TRUE				1.02922	0.934421	1.13363		1.02922	0.934421	1.13363		1.03	0.93	1.13
46	1.03	(0.93-1.13)	(0.93-1.13)	rs6479848	C	T	C	T	0.126	0.027	NA	0.6906	FALSE	FALSE	FALSE	finn-b-CD2_BENIGN_TRANSVERSE_COLON_EXALLC	10	64659101	0.0494	NA	0.584901	Benign neoplasm: Transverse colon (all cancers excluded) || id:finn-b-CD2_BENIGN_TRANSVERSE_COLON_EXALLC	Benign neoplasm: Transverse colon (all cancers excluded)	Benign neoplasm: Transverse colon (all cancers excluded) || ||	TRUE	igd	0.001	4.94e-08	regular glucosamine use.txt	TRUE	reported	BQHgsL	textfile	2	TRUE				1.02737	0.932558	1.13182		1.02737	0.932558	1.13182		1.03	0.93	1.13
47	1.03	(0.93-1.13)	(0.93-1.13)	rs6479860	T	C	T	C	0.127	0.0274	NA	0.6893	FALSE	FALSE	FALSE	finn-b-CD2_BENIGN_TRANSVERSE_COLON_EXALLC	10	64745865	0.0493	NA	0.578901	Benign neoplasm: Transverse colon (all cancers excluded) || id:finn-b-CD2_BENIGN_TRANSVERSE_COLON_EXALLC	Benign neoplasm: Transverse colon (all cancers excluded)	Benign neoplasm: Transverse colon (all cancers excluded) || ||	TRUE	igd	0.001	4.58e-08	regular glucosamine use.txt	TRUE	reported	BQHgsL	textfile	2	TRUE				1.02778	0.933114	1.13205		1.02778	0.933114	1.13205		1.03	0.93	1.13
48	1.04	(0.94-1.15)	(0.94-1.15)	rs7100204	C	T	C	T	0.127	0.039	NA	0.6952	FALSE	FALSE	FALSE	finn-b-CD2_BENIGN_TRANSVERSE_COLON_EXALLC	10	64640543	0.0496	NA	0.4316	Benign neoplasm: Transverse colon (all cancers excluded) || id:finn-b-CD2_BENIGN_TRANSVERSE_COLON_EXALLC	Benign neoplasm: Transverse colon (all cancers excluded)	Benign neoplasm: Transverse colon (all cancers excluded) || ||	TRUE	igd	0.001	4.02e-08	regular glucosamine use.txt	TRUE	reported	BQHgsL	textfile	2	TRUE				1.03977	0.943446	1.14593		1.03977	0.943446	1.14593		1.04	0.94	1.15
49	1.04	(0.94-1.15)	(0.94-1.15)	rs7100320	C	T	C	T	0.129	0.0383	NA	0.6954	FALSE	FALSE	FALSE	finn-b-CD2_BENIGN_TRANSVERSE_COLON_EXALLC	10	64640594	0.0496	NA	0.4404	Benign neoplasm: Transverse colon (all cancers excluded) || id:finn-b-CD2_BENIGN_TRANSVERSE_COLON_EXALLC	Benign neoplasm: Transverse colon (all cancers excluded)	Benign neoplasm: Transverse colon (all cancers excluded) || ||	TRUE	igd	0.001	2.91e-08	regular glucosamine use.txt	TRUE	reported	BQHgsL	textfile	2	TRUE				1.03904	0.942786	1.14513		1.03904	0.942786	1.14513		1.04	0.94	1.15
50	0.94	(0.83-1.07)	(0.83-1.07)	rs7665570	A	C	A	C	0.123	-0.0642	NA	0.1462	FALSE	FALSE	FALSE	finn-b-CD2_BENIGN_TRANSVERSE_COLON_EXALLC	4	42152351	0.0649	NA	0.3225	Benign neoplasm: Transverse colon (all cancers excluded) || id:finn-b-CD2_BENIGN_TRANSVERSE_COLON_EXALLC	Benign neoplasm: Transverse colon (all cancers excluded)	Benign neoplasm: Transverse colon (all cancers excluded) || ||	TRUE	igd	0.001	4.34e-08	regular glucosamine use.txt	TRUE	reported	BQHgsL	textfile	2	TRUE				0.937817	0.825799	1.06503		0.937817	0.825799	1.06503		0.94	0.83	1.07
	1	(1-1)	(1.00-1.00)																																				1	1	1		1	1	1		1	1	1
Benign Neoplasm	0.94	(0.89-1)	(0.89-1.00)	rs10740101	G	A	G	A	0.127	-0.0575	NA	0.6892	FALSE	FALSE	FALSE	finn-b-CD2_BENIGN_COLON_NOS_EXALLC	10	64746142	0.0276	NA	0.0370903	"Benign neoplasm: Colon, unspecified" (all cancers excluded) || id:finn-b-CD2_BENIGN_COLON_NOS_EXALLC	"Benign neoplasm: Colon, unspecified" (all cancers excluded)	"Benign neoplasm: Colon, unspecified" (all cancers excluded) || ||	TRUE	igd	0.001	4.42e-08	regular glucosamine use.txt	TRUE	reported	NMuX5U	textfile	2	TRUE				0.944122	0.894406	0.996602		0.944122	0.894406	0.996602		0.94	0.89	1
22	0.99	(0.94-1.04)	(0.94-1.04)	rs10840899	A	G	A	G	-0.108	-0.0113	NA	0.3823	FALSE	FALSE	FALSE	finn-b-CD2_BENIGN_COLON_NOS_EXALLC	12	17996887	0.0261	NA	0.6659	"Benign neoplasm: Colon, unspecified" (all cancers excluded) || id:finn-b-CD2_BENIGN_COLON_NOS_EXALLC	"Benign neoplasm: Colon, unspecified" (all cancers excluded)	"Benign neoplasm: Colon, unspecified" (all cancers excluded) || ||	TRUE	igd	0.001	4.75e-08	regular glucosamine use.txt	TRUE	reported	NMuX5U	textfile	2	TRUE				0.988764	0.939454	1.04066		0.988764	0.939454	1.04066		0.99	0.94	1.04
23	0.95	(0.9-1)	(0.90-1.00)	rs1509952	T	C	T	C	0.127	-0.0553	NA	0.6876	FALSE	FALSE	FALSE	finn-b-CD2_BENIGN_COLON_NOS_EXALLC	10	64739668	0.0275	NA	0.0442099	"Benign neoplasm: Colon, unspecified" (all cancers excluded) || id:finn-b-CD2_BENIGN_COLON_NOS_EXALLC	"Benign neoplasm: Colon, unspecified" (all cancers excluded)	"Benign neoplasm: Colon, unspecified" (all cancers excluded) || ||	TRUE	igd	0.001	3.96e-08	regular glucosamine use.txt	TRUE	reported	NMuX5U	textfile	2	TRUE				0.946201	0.896551	0.998601		0.946201	0.896551	0.998601		0.95	0.9	1
24	0.95	(0.9-1)	(0.90-1.00)	rs4746746	T	C	T	C	0.126	-0.0564	NA	0.6894	FALSE	FALSE	FALSE	finn-b-CD2_BENIGN_COLON_NOS_EXALLC	10	64699981	0.0276	NA	0.0405901	"Benign neoplasm: Colon, unspecified" (all cancers excluded) || id:finn-b-CD2_BENIGN_COLON_NOS_EXALLC	"Benign neoplasm: Colon, unspecified" (all cancers excluded)	"Benign neoplasm: Colon, unspecified" (all cancers excluded) || ||	TRUE	igd	0.001	4.81e-08	regular glucosamine use.txt	TRUE	reported	NMuX5U	textfile	2	TRUE				0.945161	0.89539	0.997699		0.945161	0.89539	0.997699		0.95	0.9	1
25	0.95	(0.9-1)	(0.90-1.00)	rs6479846	C	A	C	A	0.126	-0.0537	NA	0.6902	FALSE	FALSE	FALSE	finn-b-CD2_BENIGN_COLON_NOS_EXALLC	10	64655471	0.0276	NA	0.0512495	"Benign neoplasm: Colon, unspecified" (all cancers excluded) || id:finn-b-CD2_BENIGN_COLON_NOS_EXALLC	"Benign neoplasm: Colon, unspecified" (all cancers excluded)	"Benign neoplasm: Colon, unspecified" (all cancers excluded) || ||	TRUE	igd	0.001	4.87e-08	regular glucosamine use.txt	TRUE	reported	NMuX5U	textfile	2	TRUE				0.947716	0.897811	1.0004		0.947716	0.897811	1.0004		0.95	0.9	1
26	0.95	(0.9-1)	(0.90-1.00)	rs6479848	C	T	C	T	0.126	-0.0554	NA	0.6905	FALSE	FALSE	FALSE	finn-b-CD2_BENIGN_COLON_NOS_EXALLC	10	64659101	0.0276	NA	0.0444396	"Benign neoplasm: Colon, unspecified" (all cancers excluded) || id:finn-b-CD2_BENIGN_COLON_NOS_EXALLC	"Benign neoplasm: Colon, unspecified" (all cancers excluded)	"Benign neoplasm: Colon, unspecified" (all cancers excluded) || ||	TRUE	igd	0.001	4.94e-08	regular glucosamine use.txt	TRUE	reported	NMuX5U	textfile	2	TRUE				0.946107	0.896286	0.998697		0.946107	0.896286	0.998697		0.95	0.9	1
27	0.94	(0.89-1)	(0.89-1.00)	rs6479860	T	C	T	C	0.127	-0.0581	NA	0.6892	FALSE	FALSE	FALSE	finn-b-CD2_BENIGN_COLON_NOS_EXALLC	10	64745865	0.0276	NA	0.0351504	"Benign neoplasm: Colon, unspecified" (all cancers excluded) || id:finn-b-CD2_BENIGN_COLON_NOS_EXALLC	"Benign neoplasm: Colon, unspecified" (all cancers excluded)	"Benign neoplasm: Colon, unspecified" (all cancers excluded) || ||	TRUE	igd	0.001	4.58e-08	regular glucosamine use.txt	TRUE	reported	NMuX5U	textfile	2	TRUE				0.943556	0.893869	0.996004		0.943556	0.893869	0.996004		0.94	0.89	1
28	0.96	(0.9-1.01)	(0.90-1.01)	rs7100204	C	T	C	T	0.127	-0.0458	NA	0.6952	FALSE	FALSE	FALSE	finn-b-CD2_BENIGN_COLON_NOS_EXALLC	10	64640543	0.0277	NA	0.0983807	"Benign neoplasm: Colon, unspecified" (all cancers excluded) || id:finn-b-CD2_BENIGN_COLON_NOS_EXALLC	"Benign neoplasm: Colon, unspecified" (all cancers excluded)	"Benign neoplasm: Colon, unspecified" (all cancers excluded) || ||	TRUE	igd	0.001	4.02e-08	regular glucosamine use.txt	TRUE	reported	NMuX5U	textfile	2	TRUE				0.955233	0.904754	1.00853		0.955233	0.904754	1.00853		0.96	0.9	1.01
29	0.96	(0.91-1.01)	(0.91-1.01)	rs7100320	C	T	C	T	0.129	-0.0453	NA	0.6954	FALSE	FALSE	FALSE	finn-b-CD2_BENIGN_COLON_NOS_EXALLC	10	64640594	0.0277	NA	0.1026	"Benign neoplasm: Colon, unspecified" (all cancers excluded) || id:finn-b-CD2_BENIGN_COLON_NOS_EXALLC	"Benign neoplasm: Colon, unspecified" (all cancers excluded)	"Benign neoplasm: Colon, unspecified" (all cancers excluded) || ||	TRUE	igd	0.001	2.91e-08	regular glucosamine use.txt	TRUE	reported	NMuX5U	textfile	2	TRUE				0.955711	0.905207	1.00903		0.955711	0.905207	1.00903		0.96	0.91	1.01
30	0.98	(0.91-1.05)	(0.91-1.05)	rs7665570	A	C	A	C	0.123	-0.0221	NA	0.1463	FALSE	FALSE	FALSE	finn-b-CD2_BENIGN_COLON_NOS_EXALLC	4	42152351	0.0358	NA	0.5369	"Benign neoplasm: Colon, unspecified" (all cancers excluded) || id:finn-b-CD2_BENIGN_COLON_NOS_EXALLC	"Benign neoplasm: Colon, unspecified" (all cancers excluded)	"Benign neoplasm: Colon, unspecified" (all cancers excluded) || ||	TRUE	igd	0.001	4.34e-08	regular glucosamine use.txt	TRUE	reported	NMuX5U	textfile	2	TRUE				0.978142	0.911861	1.04924		0.978142	0.911861	1.04924		0.98	0.91	1.05
Malignant Neoplasm	0.99	(0.92-1.07)	(0.92-1.07)	rs10740101	G	A	G	A	0.127	-0.0091	NA	0.6891	FALSE	FALSE	FALSE	finn-b-C3_COLON_EXALLC	10	64746142	0.0372	NA	0.8062	Malignant neoplasm of colon (all cancers excluded) || id:finn-b-C3_COLON_EXALLC	Malignant neoplasm of colon (all cancers excluded)	Malignant neoplasm of colon (all cancers excluded) || ||	TRUE	igd	0.001	4.42e-08	regular glucosamine use.txt	TRUE	reported	NMuX5U	textfile	2	TRUE				0.990941	0.921261	1.06589		0.990941	0.921261	1.06589		0.99	0.92	1.07
2	0.99	(0.93-1.06)	(0.93-1.06)	rs10840899	A	G	A	G	-0.108	-0.0069	NA	0.3826	FALSE	FALSE	FALSE	finn-b-C3_COLON_EXALLC	12	17996887	0.0351	NA	0.8449	Malignant neoplasm of colon (all cancers excluded) || id:finn-b-C3_COLON_EXALLC	Malignant neoplasm of colon (all cancers excluded)	Malignant neoplasm of colon (all cancers excluded) || ||	TRUE	igd	0.001	4.75e-08	regular glucosamine use.txt	TRUE	reported	NMuX5U	textfile	2	TRUE				0.993124	0.927098	1.06385		0.993124	0.927098	1.06385		0.99	0.93	1.06
3	0.99	(0.92-1.06)	(0.92-1.06)	rs1509952	T	C	T	C	0.127	-0.0115	NA	0.6875	FALSE	FALSE	FALSE	finn-b-C3_COLON_EXALLC	10	64739668	0.0371	NA	0.756599	Malignant neoplasm of colon (all cancers excluded) || id:finn-b-C3_COLON_EXALLC	Malignant neoplasm of colon (all cancers excluded)	Malignant neoplasm of colon (all cancers excluded) || ||	TRUE	igd	0.001	3.96e-08	regular glucosamine use.txt	TRUE	reported	NMuX5U	textfile	2	TRUE				0.988566	0.919233	1.06313		0.988566	0.919233	1.06313		0.99	0.92	1.06
4	0.99	(0.92-1.06)	(0.92-1.06)	rs4746746	T	C	T	C	0.126	-0.01	NA	0.6893	FALSE	FALSE	FALSE	finn-b-C3_COLON_EXALLC	10	64699981	0.0372	NA	0.788	Malignant neoplasm of colon (all cancers excluded) || id:finn-b-C3_COLON_EXALLC	Malignant neoplasm of colon (all cancers excluded)	Malignant neoplasm of colon (all cancers excluded) || ||	TRUE	igd	0.001	4.81e-08	regular glucosamine use.txt	TRUE	reported	NMuX5U	textfile	2	TRUE				0.99005	0.920432	1.06493		0.99005	0.920432	1.06493		0.99	0.92	1.06
5	0.99	(0.92-1.07)	(0.92-1.07)	rs6479846	C	A	C	A	0.126	-0.0067	NA	0.6901	FALSE	FALSE	FALSE	finn-b-C3_COLON_EXALLC	10	64655471	0.0372	NA	0.8562	Malignant neoplasm of colon (all cancers excluded) || id:finn-b-C3_COLON_EXALLC	Malignant neoplasm of colon (all cancers excluded)	Malignant neoplasm of colon (all cancers excluded) || ||	TRUE	igd	0.001	4.87e-08	regular glucosamine use.txt	TRUE	reported	NMuX5U	textfile	2	TRUE				0.993322	0.923475	1.06845		0.993322	0.923475	1.06845		0.99	0.92	1.07
6	1	(0.93-1.07)	(0.93-1.07)	rs6479848	C	T	C	T	0.126	-0.0034	NA	0.6904	FALSE	FALSE	FALSE	finn-b-C3_COLON_EXALLC	10	64659101	0.0372	NA	0.9271	Malignant neoplasm of colon (all cancers excluded) || id:finn-b-C3_COLON_EXALLC	Malignant neoplasm of colon (all cancers excluded)	Malignant neoplasm of colon (all cancers excluded) || ||	TRUE	igd	0.001	4.94e-08	regular glucosamine use.txt	TRUE	reported	NMuX5U	textfile	2	TRUE				0.996606	0.926527	1.07198		0.996606	0.926527	1.07198		1	0.93	1.07
7	0.99	(0.92-1.07)	(0.92-1.07)	rs6479860	T	C	T	C	0.127	-0.009	NA	0.6891	FALSE	FALSE	FALSE	finn-b-C3_COLON_EXALLC	10	64745865	0.0372	NA	0.8088	Malignant neoplasm of colon (all cancers excluded) || id:finn-b-C3_COLON_EXALLC	Malignant neoplasm of colon (all cancers excluded)	Malignant neoplasm of colon (all cancers excluded) || ||	TRUE	igd	0.001	4.58e-08	regular glucosamine use.txt	TRUE	reported	NMuX5U	textfile	2	TRUE				0.99104	0.921353	1.066		0.99104	0.921353	1.066		0.99	0.92	1.07
8	0.99	(0.92-1.07)	(0.92-1.07)	rs7100204	C	T	C	T	0.127	-0.0081	NA	0.6951	FALSE	FALSE	FALSE	finn-b-C3_COLON_EXALLC	10	64640543	0.0374	NA	0.8276	Malignant neoplasm of colon (all cancers excluded) || id:finn-b-C3_COLON_EXALLC	Malignant neoplasm of colon (all cancers excluded)	Malignant neoplasm of colon (all cancers excluded) || ||	TRUE	igd	0.001	4.02e-08	regular glucosamine use.txt	TRUE	reported	NMuX5U	textfile	2	TRUE				0.991933	0.921821	1.06738		0.991933	0.921821	1.06738		0.99	0.92	1.07
9	0.99	(0.92-1.07)	(0.92-1.07)	rs7100320	C	T	C	T	0.129	-0.0089	NA	0.6953	FALSE	FALSE	FALSE	finn-b-C3_COLON_EXALLC	10	64640594	0.0374	NA	0.8116	Malignant neoplasm of colon (all cancers excluded) || id:finn-b-C3_COLON_EXALLC	Malignant neoplasm of colon (all cancers excluded)	Malignant neoplasm of colon (all cancers excluded) || ||	TRUE	igd	0.001	2.91e-08	regular glucosamine use.txt	TRUE	reported	NMuX5U	textfile	2	TRUE				0.991139	0.921084	1.06652		0.991139	0.921084	1.06652		0.99	0.92	1.07
10	1	(0.91-1.1)	(0.91-1.10)	rs7665570	A	C	A	C	0.123	-0.0014	NA	0.1461	FALSE	FALSE	FALSE	finn-b-C3_COLON_EXALLC	4	42152351	0.048	NA	0.9763	Malignant neoplasm of colon (all cancers excluded) || id:finn-b-C3_COLON_EXALLC	Malignant neoplasm of colon (all cancers excluded)	Malignant neoplasm of colon (all cancers excluded) || ||	TRUE	igd	0.001	4.34e-08	regular glucosamine use.txt	TRUE	reported	NMuX5U	textfile	2	TRUE				0.998601	0.908937	1.09711		0.998601	0.908937	1.09711		1	0.91	1.1
	1	(1-1)	(1.00-1.00)																																				1	1	1		1	1	1		1	1	1
Lung cancer	1	(1-1)	(1.00-1.00)																																				1	1	1		1	1	1		1	1	1
Squamous cell carcinoma	0.97	(0.91-1.03)	(0.91-1.03)	rs10740101	G	A	G	A	0.127	-0.0345357	NA	0.748336	FALSE	FALSE	FALSE	ieu-a-967	10	64746142	0.032501	18313	0.28653	Squamous cell lung cancer || id:ieu-a-967	Squamous cell lung cancer	Squamous cell lung cancer || ||	TRUE	igd	0.001	4.42e-08	regular glucosamine use.txt	TRUE	reported	40mxCz	textfile	2	TRUE				0.966054	0.906433	1.0296		0.966054	0.906433	1.0296		0.97	0.91	1.03
42	0.98	(0.93-1.04)	(0.93-1.04)	rs10840899	A	G	A	G	-0.108	-0.0182067	NA	0.394485	FALSE	FALSE	FALSE	ieu-a-967	12	17996887	0.027552	18313	0.528141	Squamous cell lung cancer || id:ieu-a-967	Squamous cell lung cancer	Squamous cell lung cancer || ||	TRUE	igd	0.001	4.75e-08	regular glucosamine use.txt	TRUE	reported	40mxCz	textfile	2	TRUE				0.981958	0.930337	1.03644		0.981958	0.930337	1.03644		0.98	0.93	1.04
43	0.96	(0.9-1.03)	(0.90-1.03)	rs1509952	T	C	T	C	0.127	-0.0373594	NA	0.749301	FALSE	FALSE	FALSE	ieu-a-967	10	64739668	0.032235	18313	0.243565	Squamous cell lung cancer || id:ieu-a-967	Squamous cell lung cancer	Squamous cell lung cancer || ||	TRUE	igd	0.001	3.96e-08	regular glucosamine use.txt	TRUE	reported	40mxCz	textfile	2	TRUE				0.96333	0.904349	1.02616		0.96333	0.904349	1.02616		0.96	0.9	1.03
44	0.96	(0.9-1.03)	(0.90-1.03)	rs4746746	T	C	T	C	0.126	-0.0373603	NA	0.749441	FALSE	FALSE	FALSE	ieu-a-967	10	64699981	0.032239	18313	0.243602	Squamous cell lung cancer || id:ieu-a-967	Squamous cell lung cancer	Squamous cell lung cancer || ||	TRUE	igd	0.001	4.81e-08	regular glucosamine use.txt	TRUE	reported	40mxCz	textfile	2	TRUE				0.963329	0.904341	1.02616		0.963329	0.904341	1.02616		0.96	0.9	1.03
45	0.96	(0.9-1.02)	(0.90-1.02)	rs6479846	C	A	C	A	0.126	-0.045306	NA	0.748033	FALSE	FALSE	FALSE	ieu-a-967	10	64655471	0.032444	18313	0.156677	Squamous cell lung cancer || id:ieu-a-967	Squamous cell lung cancer	Squamous cell lung cancer || ||	TRUE	igd	0.001	4.87e-08	regular glucosamine use.txt	TRUE	reported	40mxCz	textfile	2	TRUE				0.955705	0.896823	1.01845		0.955705	0.896823	1.01845		0.96	0.9	1.02
46	0.96	(0.9-1.02)	(0.90-1.02)	rs6479848	C	T	C	T	0.126	-0.0447439	NA	0.748163	FALSE	FALSE	FALSE	ieu-a-967	10	64659101	0.032427	18313	0.161899	Squamous cell lung cancer || id:ieu-a-967	Squamous cell lung cancer	Squamous cell lung cancer || ||	TRUE	igd	0.001	4.94e-08	regular glucosamine use.txt	TRUE	reported	40mxCz	textfile	2	TRUE				0.956242	0.897358	1.01899		0.956242	0.897358	1.01899		0.96	0.9	1.02
47	0.97	(0.91-1.03)	(0.91-1.03)	rs6479860	T	C	T	C	0.127	-0.0348554	NA	0.749181	FALSE	FALSE	FALSE	ieu-a-967	10	64745865	0.032123	18313	0.27612	Squamous cell lung cancer || id:ieu-a-967	Squamous cell lung cancer	Squamous cell lung cancer || ||	TRUE	igd	0.001	4.58e-08	regular glucosamine use.txt	TRUE	reported	40mxCz	textfile	2	TRUE				0.965745	0.906815	1.0285		0.965745	0.906815	1.0285		0.97	0.91	1.03
48	0.96	(0.9-1.03)	(0.90-1.03)	rs7100204	C	T	C	T	0.127	-0.0366424	NA	0.750151	FALSE	FALSE	FALSE	ieu-a-967	10	64640543	0.032534	18313	0.257598	Squamous cell lung cancer || id:ieu-a-967	Squamous cell lung cancer	Squamous cell lung cancer || ||	TRUE	igd	0.001	4.02e-08	regular glucosamine use.txt	TRUE	reported	40mxCz	textfile	2	TRUE				0.964021	0.904467	1.0275		0.964021	0.904467	1.0275		0.96	0.9	1.03
49	0.96	(0.9-1.03)	(0.90-1.03)	rs7100320	C	T	C	T	0.129	-0.0366491	NA	0.750629	FALSE	FALSE	FALSE	ieu-a-967	10	64640594	0.032528	18313	0.257422	Squamous cell lung cancer || id:ieu-a-967	Squamous cell lung cancer	Squamous cell lung cancer || ||	TRUE	igd	0.001	2.91e-08	regular glucosamine use.txt	TRUE	reported	40mxCz	textfile	2	TRUE				0.964014	0.904472	1.02748		0.964014	0.904472	1.02748		0.96	0.9	1.03
50	1.02	(0.94-1.1)	(0.94-1.10)	rs7665570	A	C	A	C	0.123	0.0162719	NA	0.158405	FALSE	FALSE	FALSE	ieu-a-967	4	42152351	0.038114	18313	0.67613	Squamous cell lung cancer || id:ieu-a-967	Squamous cell lung cancer	Squamous cell lung cancer || ||	TRUE	igd	0.001	4.34e-08	regular glucosamine use.txt	TRUE	reported	40mxCz	textfile	2	TRUE				1.01641	0.943243	1.09524		1.01641	0.943243	1.09524		1.02	0.94	1.1
Adenocarcinoma	1.01	(0.95-1.07)	(0.95-1.07)	rs10740101	G	A	G	A	0.127	0.00837497	NA	0.74937	FALSE	FALSE	FALSE	ieu-a-965	10	64746142	0.031321	18336	0.797272	Lung adenocarcinoma || id:ieu-a-965	Lung adenocarcinoma	Lung adenocarcinoma || ||	TRUE	igd	0.001	4.42e-08	regular glucosamine use.txt	TRUE	reported	40mxCz	textfile	2	TRUE				1.00841	0.948367	1.07226		1.00841	0.948367	1.07226		1.01	0.95	1.07
22	0.97	(0.92-1.02)	(0.92-1.02)	rs10840899	A	G	A	G	-0.108	-0.031276	NA	0.39486	FALSE	FALSE	FALSE	ieu-a-965	12	17996887	0.027123	18336	0.277156	Lung adenocarcinoma || id:ieu-a-965	Lung adenocarcinoma	Lung adenocarcinoma || ||	TRUE	igd	0.001	4.75e-08	regular glucosamine use.txt	TRUE	reported	40mxCz	textfile	2	TRUE				0.969208	0.919029	1.02213		0.969208	0.919029	1.02213		0.97	0.92	1.02
23	1.01	(0.95-1.07)	(0.95-1.07)	rs1509952	T	C	T	C	0.127	0.00925873	NA	0.7504	FALSE	FALSE	FALSE	ieu-a-965	10	64739668	0.031115	18336	0.775136	Lung adenocarcinoma || id:ieu-a-965	Lung adenocarcinoma	Lung adenocarcinoma || ||	TRUE	igd	0.001	3.96e-08	regular glucosamine use.txt	TRUE	reported	40mxCz	textfile	2	TRUE				1.0093	0.949588	1.07277		1.0093	0.949588	1.07277		1.01	0.95	1.07
24	1.01	(0.95-1.07)	(0.95-1.07)	rs4746746	T	C	T	C	0.126	0.00837901	NA	0.750518	FALSE	FALSE	FALSE	ieu-a-965	10	64699981	0.031144	18336	0.796017	Lung adenocarcinoma || id:ieu-a-965	Lung adenocarcinoma	Lung adenocarcinoma || ||	TRUE	igd	0.001	4.81e-08	regular glucosamine use.txt	TRUE	reported	40mxCz	textfile	2	TRUE				1.00841	0.948699	1.07189		1.00841	0.948699	1.07189		1.01	0.95	1.07
25	1	(0.94-1.06)	(0.94-1.06)	rs6479846	C	A	C	A	0.126	-0.00113735	NA	0.749015	FALSE	FALSE	FALSE	ieu-a-965	10	64655471	0.031343	18336	0.971909	Lung adenocarcinoma || id:ieu-a-965	Lung adenocarcinoma	Lung adenocarcinoma || ||	TRUE	igd	0.001	4.87e-08	regular glucosamine use.txt	TRUE	reported	40mxCz	textfile	2	TRUE				0.998863	0.939348	1.06215		0.998863	0.939348	1.06215		1	0.94	1.06
26	1	(0.94-1.06)	(0.94-1.06)	rs6479848	C	T	C	T	0.126	-4.29991e-05	NA	0.749155	FALSE	FALSE	FALSE	ieu-a-965	10	64659101	0.03131	18336	0.998949	Lung adenocarcinoma || id:ieu-a-965	Lung adenocarcinoma	Lung adenocarcinoma || ||	TRUE	igd	0.001	4.94e-08	regular glucosamine use.txt	TRUE	reported	40mxCz	textfile	2	TRUE				0.999957	0.940437	1.06324		0.999957	0.940437	1.06324		1	0.94	1.06
27	1.01	(0.95-1.07)	(0.95-1.07)	rs6479860	T	C	T	C	0.127	0.00977159	NA	0.750219	FALSE	FALSE	FALSE	ieu-a-965	10	64745865	0.03105	18336	0.762688	Lung adenocarcinoma || id:ieu-a-965	Lung adenocarcinoma	Lung adenocarcinoma || ||	TRUE	igd	0.001	4.58e-08	regular glucosamine use.txt	TRUE	reported	40mxCz	textfile	2	TRUE				1.00982	0.950197	1.07318		1.00982	0.950197	1.07318		1.01	0.95	1.07
28	1	(0.94-1.07)	(0.94-1.07)	rs7100204	C	T	C	T	0.127	0.00178359	NA	0.751118	FALSE	FALSE	FALSE	ieu-a-965	10	64640543	0.031644	18336	0.956523	Lung adenocarcinoma || id:ieu-a-965	Lung adenocarcinoma	Lung adenocarcinoma || ||	TRUE	igd	0.001	4.02e-08	regular glucosamine use.txt	TRUE	reported	40mxCz	textfile	2	TRUE				1.00179	0.94154	1.06589		1.00179	0.94154	1.06589		1	0.94	1.07
29	1	(0.94-1.07)	(0.94-1.07)	rs7100320	C	T	C	T	0.129	0.00226757	NA	0.751588	FALSE	FALSE	FALSE	ieu-a-965	10	64640594	0.031623	18336	0.944729	Lung adenocarcinoma || id:ieu-a-965	Lung adenocarcinoma	Lung adenocarcinoma || ||	TRUE	igd	0.001	2.91e-08	regular glucosamine use.txt	TRUE	reported	40mxCz	textfile	2	TRUE				1.00227	0.942034	1.06636		1.00227	0.942034	1.06636		1	0.94	1.07
30	1.07	(0.99-1.16)	(0.99-1.16)	rs7665570	A	C	A	C	0.123	0.0658439	NA	0.160541	FALSE	FALSE	FALSE	ieu-a-965	4	42152351	0.040285	18336	0.0928966	Lung adenocarcinoma || id:ieu-a-965	Lung adenocarcinoma	Lung adenocarcinoma || ||	TRUE	igd	0.001	4.34e-08	regular glucosamine use.txt	TRUE	reported	40mxCz	textfile	2	TRUE				1.06806	0.986971	1.15581		1.06806	0.986971	1.15581		1.07	0.99	1.16
Breast cancer	1	(1-1)	(1.00-1.00)																																				1	1	1		1	1	1		1	1	1
1	1	(0.98-1.01)	(0.98-1.01)	rs10740101	G	A	G	A	0.127	-0.0011	NA	0.7549	FALSE	FALSE	FALSE	ieu-a-1126	10	64746142	0.0072	228951	0.8797	Breast cancer (Combined Oncoarray; iCOGS; GWAS meta analysis) || id:ieu-a-1126	Breast cancer (Combined Oncoarray; iCOGS; GWAS meta analysis)	Breast cancer (Combined Oncoarray; iCOGS; GWAS meta analysis) || ||	TRUE	igd	0.001	4.42e-08	regular glucosamine use.txt	TRUE	reported	AcC2RF	textfile	2	TRUE				0.998901	0.984903	1.0131		0.998901	0.984903	1.0131		1	0.98	1.01
2	1	(0.99-1.01)	(0.99-1.01)	rs1509952	T	C	T	C	0.127	-0.0008	NA	0.7563	FALSE	FALSE	FALSE	ieu-a-1126	10	64739668	0.0072	228951	0.9142	Breast cancer (Combined Oncoarray; iCOGS; GWAS meta analysis) || id:ieu-a-1126	Breast cancer (Combined Oncoarray; iCOGS; GWAS meta analysis)	Breast cancer (Combined Oncoarray; iCOGS; GWAS meta analysis) || ||	TRUE	igd	0.001	3.96e-08	regular glucosamine use.txt	TRUE	reported	AcC2RF	textfile	2	TRUE				0.9992	0.985199	1.0134		0.9992	0.985199	1.0134		1	0.99	1.01
3	1	(0.98-1.01)	(0.98-1.01)	rs4746746	T	C	T	C	0.126	-0.0011	NA	0.7554	FALSE	FALSE	FALSE	ieu-a-1126	10	64699981	0.0072	228951	0.8807	Breast cancer (Combined Oncoarray; iCOGS; GWAS meta analysis) || id:ieu-a-1126	Breast cancer (Combined Oncoarray; iCOGS; GWAS meta analysis)	Breast cancer (Combined Oncoarray; iCOGS; GWAS meta analysis) || ||	TRUE	igd	0.001	4.81e-08	regular glucosamine use.txt	TRUE	reported	AcC2RF	textfile	2	TRUE				0.998901	0.984903	1.0131		0.998901	0.984903	1.0131		1	0.98	1.01
4	0.99	(0.98-1.01)	(0.98-1.01)	rs6479846	C	A	C	A	0.126	-0.0051	NA	0.7554	FALSE	FALSE	FALSE	ieu-a-1126	10	64655471	0.0072	228951	0.4745	Breast cancer (Combined Oncoarray; iCOGS; GWAS meta analysis) || id:ieu-a-1126	Breast cancer (Combined Oncoarray; iCOGS; GWAS meta analysis)	Breast cancer (Combined Oncoarray; iCOGS; GWAS meta analysis) || ||	TRUE	igd	0.001	4.87e-08	regular glucosamine use.txt	TRUE	reported	AcC2RF	textfile	2	TRUE				0.994913	0.980971	1.00905		0.994913	0.980971	1.00905		0.99	0.98	1.01
5	0.99	(0.98-1.01)	(0.98-1.01)	rs6479848	C	T	C	T	0.126	-0.0052	NA	0.7554	FALSE	FALSE	FALSE	ieu-a-1126	10	64659101	0.0072	228951	0.4716	Breast cancer (Combined Oncoarray; iCOGS; GWAS meta analysis) || id:ieu-a-1126	Breast cancer (Combined Oncoarray; iCOGS; GWAS meta analysis)	Breast cancer (Combined Oncoarray; iCOGS; GWAS meta analysis) || ||	TRUE	igd	0.001	4.94e-08	regular glucosamine use.txt	TRUE	reported	AcC2RF	textfile	2	TRUE				0.994813	0.980873	1.00895		0.994813	0.980873	1.00895		0.99	0.98	1.01
6	1	(0.99-1.01)	(0.99-1.01)	rs6479860	T	C	T	C	0.127	-0.001	NA	0.755	FALSE	FALSE	FALSE	ieu-a-1126	10	64745865	0.0072	228951	0.8915	Breast cancer (Combined Oncoarray; iCOGS; GWAS meta analysis) || id:ieu-a-1126	Breast cancer (Combined Oncoarray; iCOGS; GWAS meta analysis)	Breast cancer (Combined Oncoarray; iCOGS; GWAS meta analysis) || ||	TRUE	igd	0.001	4.58e-08	regular glucosamine use.txt	TRUE	reported	AcC2RF	textfile	2	TRUE				0.999	0.985002	1.0132		0.999	0.985002	1.0132		1	0.99	1.01
7	0.99	(0.98-1.01)	(0.98-1.01)	rs7100204	C	T	C	T	0.127	-0.006	NA	0.7591	FALSE	FALSE	FALSE	ieu-a-1126	10	64640543	0.0072	228951	0.4041	Breast cancer (Combined Oncoarray; iCOGS; GWAS meta analysis) || id:ieu-a-1126	Breast cancer (Combined Oncoarray; iCOGS; GWAS meta analysis)	Breast cancer (Combined Oncoarray; iCOGS; GWAS meta analysis) || ||	TRUE	igd	0.001	4.02e-08	regular glucosamine use.txt	TRUE	reported	AcC2RF	textfile	2	TRUE				0.994018	0.980089	1.00814		0.994018	0.980089	1.00814		0.99	0.98	1.01
8	0.99	(0.98-1.01)	(0.98-1.01)	rs7100320	C	T	C	T	0.129	-0.0058	NA	0.7589	FALSE	FALSE	FALSE	ieu-a-1126	10	64640594	0.0072	228951	0.4194	Breast cancer (Combined Oncoarray; iCOGS; GWAS meta analysis) || id:ieu-a-1126	Breast cancer (Combined Oncoarray; iCOGS; GWAS meta analysis)	Breast cancer (Combined Oncoarray; iCOGS; GWAS meta analysis) || ||	TRUE	igd	0.001	2.91e-08	regular glucosamine use.txt	TRUE	reported	AcC2RF	textfile	2	TRUE				0.994217	0.980285	1.00835		0.994217	0.980285	1.00835		0.99	0.98	1.01
9	1	(0.98-1.02)	(0.98-1.02)	rs7665570	A	C	A	C	0.123	-0.003	NA	0.146	FALSE	FALSE	FALSE	ieu-a-1126	4	42152351	0.0094	228951	0.753101	Breast cancer (Combined Oncoarray; iCOGS; GWAS meta analysis) || id:ieu-a-1126	Breast cancer (Combined Oncoarray; iCOGS; GWAS meta analysis)	Breast cancer (Combined Oncoarray; iCOGS; GWAS meta analysis) || ||	TRUE	igd	0.001	4.34e-08	regular glucosamine use.txt	TRUE	reported	AcC2RF	textfile	2	TRUE				0.997004	0.978804	1.01554		0.997004	0.978804	1.01554		1	0.98	1.02
ER+	0.99	(0.98-1.01)	(0.98-1.01)	rs10740101	G	A	G	A	0.127	-0.0078	NA	0.7548	FALSE	FALSE	FALSE	ieu-a-1127	10	64746142	0.0086	175475	0.3613	ER+ Breast cancer (Combined Oncoarray; iCOGS; GWAS meta analysis) || id:ieu-a-1127	ER+ Breast cancer (Combined Oncoarray; iCOGS; GWAS meta analysis)	ER+ Breast cancer (Combined Oncoarray; iCOGS; GWAS meta analysis) || ||	TRUE	igd	0.001	4.42e-08	regular glucosamine use.txt	TRUE	reported	AcC2RF	textfile	2	TRUE				0.99223	0.975645	1.0091		0.99223	0.975645	1.0091		0.99	0.98	1.01
11	0.99	(0.98-1.01)	(0.98-1.01)	rs1509952	T	C	T	C	0.127	-0.0074	NA	0.7562	FALSE	FALSE	FALSE	ieu-a-1127	10	64739668	0.0086	175475	0.3858	ER+ Breast cancer (Combined Oncoarray; iCOGS; GWAS meta analysis) || id:ieu-a-1127	ER+ Breast cancer (Combined Oncoarray; iCOGS; GWAS meta analysis)	ER+ Breast cancer (Combined Oncoarray; iCOGS; GWAS meta analysis) || ||	TRUE	igd	0.001	3.96e-08	regular glucosamine use.txt	TRUE	reported	AcC2RF	textfile	2	TRUE				0.992627	0.976036	1.0095		0.992627	0.976036	1.0095		0.99	0.98	1.01
12	0.99	(0.98-1.01)	(0.98-1.01)	rs4746746	T	C	T	C	0.126	-0.0078	NA	0.7552	FALSE	FALSE	FALSE	ieu-a-1127	10	64699981	0.0086	175475	0.3611	ER+ Breast cancer (Combined Oncoarray; iCOGS; GWAS meta analysis) || id:ieu-a-1127	ER+ Breast cancer (Combined Oncoarray; iCOGS; GWAS meta analysis)	ER+ Breast cancer (Combined Oncoarray; iCOGS; GWAS meta analysis) || ||	TRUE	igd	0.001	4.81e-08	regular glucosamine use.txt	TRUE	reported	AcC2RF	textfile	2	TRUE				0.99223	0.975645	1.0091		0.99223	0.975645	1.0091		0.99	0.98	1.01
13	0.99	(0.97-1)	(0.97-1.00)	rs6479846	C	A	C	A	0.126	-0.0118	NA	0.7553	FALSE	FALSE	FALSE	ieu-a-1127	10	64655471	0.0085	175475	0.166	ER+ Breast cancer (Combined Oncoarray; iCOGS; GWAS meta analysis) || id:ieu-a-1127	ER+ Breast cancer (Combined Oncoarray; iCOGS; GWAS meta analysis)	ER+ Breast cancer (Combined Oncoarray; iCOGS; GWAS meta analysis) || ||	TRUE	igd	0.001	4.87e-08	regular glucosamine use.txt	TRUE	reported	AcC2RF	textfile	2	TRUE				0.988269	0.971941	1.00487		0.988269	0.971941	1.00487		0.99	0.97	1
14	0.99	(0.97-1)	(0.97-1.00)	rs6479848	C	T	C	T	0.126	-0.0119	NA	0.7553	FALSE	FALSE	FALSE	ieu-a-1127	10	64659101	0.0085	175475	0.164	ER+ Breast cancer (Combined Oncoarray; iCOGS; GWAS meta analysis) || id:ieu-a-1127	ER+ Breast cancer (Combined Oncoarray; iCOGS; GWAS meta analysis)	ER+ Breast cancer (Combined Oncoarray; iCOGS; GWAS meta analysis) || ||	TRUE	igd	0.001	4.94e-08	regular glucosamine use.txt	TRUE	reported	AcC2RF	textfile	2	TRUE				0.988171	0.971844	1.00477		0.988171	0.971844	1.00477		0.99	0.97	1
15	0.99	(0.98-1.01)	(0.98-1.01)	rs6479860	T	C	T	C	0.127	-0.0079	NA	0.7549	FALSE	FALSE	FALSE	ieu-a-1127	10	64745865	0.0086	175475	0.357	ER+ Breast cancer (Combined Oncoarray; iCOGS; GWAS meta analysis) || id:ieu-a-1127	ER+ Breast cancer (Combined Oncoarray; iCOGS; GWAS meta analysis)	ER+ Breast cancer (Combined Oncoarray; iCOGS; GWAS meta analysis) || ||	TRUE	igd	0.001	4.58e-08	regular glucosamine use.txt	TRUE	reported	AcC2RF	textfile	2	TRUE				0.992131	0.975548	1.009		0.992131	0.975548	1.009		0.99	0.98	1.01
16	0.99	(0.97-1)	(0.97-1.00)	rs7100204	C	T	C	T	0.127	-0.0138	NA	0.7591	FALSE	FALSE	FALSE	ieu-a-1127	10	64640543	0.0086	175475	0.1108	ER+ Breast cancer (Combined Oncoarray; iCOGS; GWAS meta analysis) || id:ieu-a-1127	ER+ Breast cancer (Combined Oncoarray; iCOGS; GWAS meta analysis)	ER+ Breast cancer (Combined Oncoarray; iCOGS; GWAS meta analysis) || ||	TRUE	igd	0.001	4.02e-08	regular glucosamine use.txt	TRUE	reported	AcC2RF	textfile	2	TRUE				0.986295	0.969809	1.00306		0.986295	0.969809	1.00306		0.99	0.97	1
17	0.99	(0.97-1)	(0.97-1.00)	rs7100320	C	T	C	T	0.129	-0.0135	NA	0.7588	FALSE	FALSE	FALSE	ieu-a-1127	10	64640594	0.0086	175475	0.1186	ER+ Breast cancer (Combined Oncoarray; iCOGS; GWAS meta analysis) || id:ieu-a-1127	ER+ Breast cancer (Combined Oncoarray; iCOGS; GWAS meta analysis)	ER+ Breast cancer (Combined Oncoarray; iCOGS; GWAS meta analysis) || ||	TRUE	igd	0.001	2.91e-08	regular glucosamine use.txt	TRUE	reported	AcC2RF	textfile	2	TRUE				0.986591	0.9701	1.00336		0.986591	0.9701	1.00336		0.99	0.97	1
18	1	(0.98-1.02)	(0.98-1.02)	rs7665570	A	C	A	C	0.123	-0.0029	NA	0.1455	FALSE	FALSE	FALSE	ieu-a-1127	4	42152351	0.0113	175475	0.7951	ER+ Breast cancer (Combined Oncoarray; iCOGS; GWAS meta analysis) || id:ieu-a-1127	ER+ Breast cancer (Combined Oncoarray; iCOGS; GWAS meta analysis)	ER+ Breast cancer (Combined Oncoarray; iCOGS; GWAS meta analysis) || ||	TRUE	igd	0.001	4.34e-08	regular glucosamine use.txt	TRUE	reported	AcC2RF	textfile	2	TRUE				0.997104	0.975263	1.01943		0.997104	0.975263	1.01943		1	0.98	1.02
ER-	1	(0.98-1.03)	(0.98-1.03)	rs10740101	G	A	G	A	0.127	0.0046	NA	0.7548	FALSE	FALSE	FALSE	ieu-a-1128	10	64746142	0.013	127442	0.7258	ER- Breast cancer (Combined Oncoarray; iCOGS; GWAS meta analysis) || id:ieu-a-1128	ER- Breast cancer (Combined Oncoarray; iCOGS; GWAS meta analysis)	ER- Breast cancer (Combined Oncoarray; iCOGS; GWAS meta analysis) || ||	TRUE	igd	0.001	4.42e-08	regular glucosamine use.txt	TRUE	reported	AcC2RF	textfile	2	TRUE				1.00461	0.979336	1.03054		1.00461	0.979336	1.03054		1	0.98	1.03
20	1	(0.98-1.03)	(0.98-1.03)	rs1509952	T	C	T	C	0.127	0.0047	NA	0.7562	FALSE	FALSE	FALSE	ieu-a-1128	10	64739668	0.0132	127442	0.7198	ER- Breast cancer (Combined Oncoarray; iCOGS; GWAS meta analysis) || id:ieu-a-1128	ER- Breast cancer (Combined Oncoarray; iCOGS; GWAS meta analysis)	ER- Breast cancer (Combined Oncoarray; iCOGS; GWAS meta analysis) || ||	TRUE	igd	0.001	3.96e-08	regular glucosamine use.txt	TRUE	reported	AcC2RF	textfile	2	TRUE				1.00471	0.979051	1.03104		1.00471	0.979051	1.03104		1	0.98	1.03
21	1.01	(0.98-1.03)	(0.98-1.03)	rs4746746	T	C	T	C	0.126	0.0057	NA	0.7551	FALSE	FALSE	FALSE	ieu-a-1128	10	64699981	0.0131	127442	0.6618	ER- Breast cancer (Combined Oncoarray; iCOGS; GWAS meta analysis) || id:ieu-a-1128	ER- Breast cancer (Combined Oncoarray; iCOGS; GWAS meta analysis)	ER- Breast cancer (Combined Oncoarray; iCOGS; GWAS meta analysis) || ||	TRUE	igd	0.001	4.81e-08	regular glucosamine use.txt	TRUE	reported	AcC2RF	textfile	2	TRUE				1.00572	0.980222	1.03187		1.00572	0.980222	1.03187		1.01	0.98	1.03
22	1	(0.98-1.03)	(0.98-1.03)	rs6479846	C	A	C	A	0.126	0.0039	NA	0.7552	FALSE	FALSE	FALSE	ieu-a-1128	10	64655471	0.0131	127442	0.767201	ER- Breast cancer (Combined Oncoarray; iCOGS; GWAS meta analysis) || id:ieu-a-1128	ER- Breast cancer (Combined Oncoarray; iCOGS; GWAS meta analysis)	ER- Breast cancer (Combined Oncoarray; iCOGS; GWAS meta analysis) || ||	TRUE	igd	0.001	4.87e-08	regular glucosamine use.txt	TRUE	reported	AcC2RF	textfile	2	TRUE				1.00391	0.978459	1.03002		1.00391	0.978459	1.03002		1	0.98	1.03
23	1	(0.98-1.03)	(0.98-1.03)	rs6479848	C	T	C	T	0.126	0.0039	NA	0.7552	FALSE	FALSE	FALSE	ieu-a-1128	10	64659101	0.0131	127442	0.7633	ER- Breast cancer (Combined Oncoarray; iCOGS; GWAS meta analysis) || id:ieu-a-1128	ER- Breast cancer (Combined Oncoarray; iCOGS; GWAS meta analysis)	ER- Breast cancer (Combined Oncoarray; iCOGS; GWAS meta analysis) || ||	TRUE	igd	0.001	4.94e-08	regular glucosamine use.txt	TRUE	reported	AcC2RF	textfile	2	TRUE				1.00391	0.978459	1.03002		1.00391	0.978459	1.03002		1	0.98	1.03
24	1.01	(0.98-1.03)	(0.98-1.03)	rs6479860	T	C	T	C	0.127	0.0051	NA	0.7548	FALSE	FALSE	FALSE	ieu-a-1128	10	64745865	0.0131	127442	0.693999	ER- Breast cancer (Combined Oncoarray; iCOGS; GWAS meta analysis) || id:ieu-a-1128	ER- Breast cancer (Combined Oncoarray; iCOGS; GWAS meta analysis)	ER- Breast cancer (Combined Oncoarray; iCOGS; GWAS meta analysis) || ||	TRUE	igd	0.001	4.58e-08	regular glucosamine use.txt	TRUE	reported	AcC2RF	textfile	2	TRUE				1.00511	0.979634	1.03125		1.00511	0.979634	1.03125		1.01	0.98	1.03
25	1	(0.98-1.03)	(0.98-1.03)	rs7100204	C	T	C	T	0.127	0.0029	NA	0.759	FALSE	FALSE	FALSE	ieu-a-1128	10	64640543	0.0132	127442	0.8244	ER- Breast cancer (Combined Oncoarray; iCOGS; GWAS meta analysis) || id:ieu-a-1128	ER- Breast cancer (Combined Oncoarray; iCOGS; GWAS meta analysis)	ER- Breast cancer (Combined Oncoarray; iCOGS; GWAS meta analysis) || ||	TRUE	igd	0.001	4.02e-08	regular glucosamine use.txt	TRUE	reported	AcC2RF	textfile	2	TRUE				1.0029	0.97729	1.02919		1.0029	0.97729	1.02919		1	0.98	1.03
26	1	(0.98-1.03)	(0.98-1.03)	rs7100320	C	T	C	T	0.129	0.0029	NA	0.7587	FALSE	FALSE	FALSE	ieu-a-1128	10	64640594	0.0132	127442	0.8249	ER- Breast cancer (Combined Oncoarray; iCOGS; GWAS meta analysis) || id:ieu-a-1128	ER- Breast cancer (Combined Oncoarray; iCOGS; GWAS meta analysis)	ER- Breast cancer (Combined Oncoarray; iCOGS; GWAS meta analysis) || ||	TRUE	igd	0.001	2.91e-08	regular glucosamine use.txt	TRUE	reported	AcC2RF	textfile	2	TRUE				1.0029	0.97729	1.02919		1.0029	0.97729	1.02919		1	0.98	1.03
27	1	(0.97-1.03)	(0.97-1.03)	rs7665570	A	C	A	C	0.123	0.0006	NA	0.1463	FALSE	FALSE	FALSE	ieu-a-1128	4	42152351	0.017	127442	0.9727	ER- Breast cancer (Combined Oncoarray; iCOGS; GWAS meta analysis) || id:ieu-a-1128	ER- Breast cancer (Combined Oncoarray; iCOGS; GWAS meta analysis)	ER- Breast cancer (Combined Oncoarray; iCOGS; GWAS meta analysis) || ||	TRUE	igd	0.001	4.34e-08	regular glucosamine use.txt	TRUE	reported	AcC2RF	textfile	2	TRUE				1.0006	0.96781	1.0345		1.0006	0.96781	1.0345		1	0.97	1.03
	1	(1-1)	(1.00-1.00)																																				1	1	1		1	1	1		1	1	1
Lung	1	(1-1)	(1.00-1.00)																																				1	1	1		1	1	1		1	1	1
1	1.01	(0.97-1.05)	(0.97-1.05)	rs10740101	G	A	G	A	0.127	0.00534627	NA	0.749866	FALSE	FALSE	FALSE	ieu-a-966	10	64746142	0.020515	27209	0.79953	Lung cancer || id:ieu-a-966	Lung cancer	Lung cancer || ||	TRUE	igd	0.001	4.42e-08	regular glucosamine use.txt	TRUE	reported	jir01s	textfile	2	TRUE				1.00536	0.965738	1.04661		1.00536	0.965738	1.04661		1.01	0.97	1.05
2	0.98	(0.94-1.01)	(0.94-1.01)	rs10840899	A	G	A	G	-0.108	-0.0242333	NA	0.393913	FALSE	FALSE	FALSE	ieu-a-966	12	17996887	0.017788	27209	0.191593	Lung cancer || id:ieu-a-966	Lung cancer	Lung cancer || ||	TRUE	igd	0.001	4.75e-08	regular glucosamine use.txt	TRUE	reported	jir01s	textfile	2	TRUE				0.976058	0.942615	1.01069		0.976058	0.942615	1.01069		0.98	0.94	1.01
3	1	(0.96-1.04)	(0.96-1.04)	rs1509952	T	C	T	C	0.127	0.00385944	NA	0.750891	FALSE	FALSE	FALSE	ieu-a-966	10	64739668	0.020354	27209	0.853153	Lung cancer || id:ieu-a-966	Lung cancer	Lung cancer || ||	TRUE	igd	0.001	3.96e-08	regular glucosamine use.txt	TRUE	reported	jir01s	textfile	2	TRUE				1.00387	0.964607	1.04472		1.00387	0.964607	1.04472		1	0.96	1.04
4	1	(0.96-1.04)	(0.96-1.04)	rs4746746	T	C	T	C	0.126	0.00360148	NA	0.751004	FALSE	FALSE	FALSE	ieu-a-966	10	64699981	0.020361	27209	0.862858	Lung cancer || id:ieu-a-966	Lung cancer	Lung cancer || ||	TRUE	igd	0.001	4.81e-08	regular glucosamine use.txt	TRUE	reported	jir01s	textfile	2	TRUE				1.00361	0.964345	1.04447		1.00361	0.964345	1.04447		1	0.96	1.04
5	1	(0.96-1.04)	(0.96-1.04)	rs6479846	C	A	C	A	0.126	-0.000404918	NA	0.749709	FALSE	FALSE	FALSE	ieu-a-966	10	64655471	0.020405	27209	0.984484	Lung cancer || id:ieu-a-966	Lung cancer	Lung cancer || ||	TRUE	igd	0.001	4.87e-08	regular glucosamine use.txt	TRUE	reported	jir01s	textfile	2	TRUE				0.999595	0.960406	1.04038		0.999595	0.960406	1.04038		1	0.96	1.04
6	1	(0.96-1.04)	(0.96-1.04)	rs6479848	C	T	C	T	0.126	-0.000190982	NA	0.749852	FALSE	FALSE	FALSE	ieu-a-966	10	64659101	0.020402	27209	0.992689	Lung cancer || id:ieu-a-966	Lung cancer	Lung cancer || ||	TRUE	igd	0.001	4.94e-08	regular glucosamine use.txt	TRUE	reported	jir01s	textfile	2	TRUE				0.999809	0.960618	1.0406		0.999809	0.960618	1.0406		1	0.96	1.04
7	1	(0.97-1.05)	(0.97-1.05)	rs6479860	T	C	T	C	0.127	0.0044529	NA	0.750713	FALSE	FALSE	FALSE	ieu-a-966	10	64745865	0.020335	27209	0.830845	Lung cancer || id:ieu-a-966	Lung cancer	Lung cancer || ||	TRUE	igd	0.001	4.58e-08	regular glucosamine use.txt	TRUE	reported	jir01s	textfile	2	TRUE				1.00446	0.965216	1.04531		1.00446	0.965216	1.04531		1	0.97	1.05
8	1	(0.96-1.04)	(0.96-1.04)	rs7100204	C	T	C	T	0.127	0.00322419	NA	0.75185	FALSE	FALSE	FALSE	ieu-a-966	10	64640543	0.020598	27209	0.878486	Lung cancer || id:ieu-a-966	Lung cancer	Lung cancer || ||	TRUE	igd	0.001	4.02e-08	regular glucosamine use.txt	TRUE	reported	jir01s	textfile	2	TRUE				1.00323	0.963534	1.04456		1.00323	0.963534	1.04456		1	0.96	1.04
9	1	(0.96-1.05)	(0.96-1.05)	rs7100320	C	T	C	T	0.129	0.00446998	NA	0.75237	FALSE	FALSE	FALSE	ieu-a-966	10	64640594	0.020568	27209	0.832136	Lung cancer || id:ieu-a-966	Lung cancer	Lung cancer || ||	TRUE	igd	0.001	2.91e-08	regular glucosamine use.txt	TRUE	reported	jir01s	textfile	2	TRUE				1.00448	0.964791	1.0458		1.00448	0.964791	1.0458		1	0.96	1.05
10	1.03	(0.98-1.08)	(0.98-1.08)	rs7665570	A	C	A	C	0.123	0.0289742	NA	0.159696	FALSE	FALSE	FALSE	ieu-a-966	4	42152351	0.025423	27209	0.252377	Lung cancer || id:ieu-a-966	Lung cancer	Lung cancer || ||	TRUE	igd	0.001	4.34e-08	regular glucosamine use.txt	TRUE	reported	jir01s	textfile	2	TRUE				1.0294	0.979361	1.08199		1.0294	0.979361	1.08199		1.03	0.98	1.08
Prostate	1	(1-1)	(1.00-1.00)																																				1	1	1		1	1	1		1	1	1
1	1.01	(0.99-1.02)	(0.99-1.02)	rs10840899	A	G	A	G	-0.108	0.008	NA	0.4003	FALSE	FALSE	FALSE	ebi-a-GCST006085	12	17996887	0.0083	140254	0.3337	Prostate cancer || id:ebi-a-GCST006085	Prostate cancer	Prostate cancer || ||	TRUE	igd	0.001	4.75e-08	regular glucosamine use.txt	TRUE	reported	yVCpqY	textfile	2	TRUE				1.00803	0.991766	1.02456		1.00803	0.991766	1.02456		1.01	0.99	1.02
2	1	(0.98-1.02)	(0.98-1.02)	rs7100320	C	T	C	T	0.129	-0.0034	NA	0.7603	FALSE	FALSE	FALSE	ebi-a-GCST006085	10	64640594	0.0094	140254	0.7149	Prostate cancer || id:ebi-a-GCST006085	Prostate cancer	Prostate cancer || ||	TRUE	igd	0.001	2.91e-08	regular glucosamine use.txt	TRUE	reported	yVCpqY	textfile	2	TRUE				0.996606	0.978412	1.01514		0.996606	0.978412	1.01514		1	0.98	1.02
3	0.98	(0.96-1)	(0.96-1.00)	rs7665570	A	C	A	C	0.123	-0.0214	NA	0.1465	FALSE	FALSE	FALSE	ebi-a-GCST006085	4	42152351	0.0121	140254	0.0770105	Prostate cancer || id:ebi-a-GCST006085	Prostate cancer	Prostate cancer || ||	TRUE	igd	0.001	4.34e-08	regular glucosamine use.txt	TRUE	reported	yVCpqY	textfile	2	TRUE				0.978827	0.955887	1.00232		0.978827	0.955887	1.00232		0.98	0.96	1
Colorectal				rs10840899	A	G	A	G	-0.108	0.0017	NA	0.3826	FALSE	FALSE	FALSE	finn-b-C3_COLORECTAL_EXALLC	12	17996887	0.0277	NA	0.9501	Colorectal cancer (all cancers excluded) || id:finn-b-C3_COLORECTAL_EXALLC	Colorectal cancer (all cancers excluded)	Colorectal cancer (all cancers excluded) || ||	TRUE	igd	0.001	4.75e-08	regular glucosamine use.txt	TRUE	reported	q6XqNH	textfile	2	TRUE				1.0017	0.948767	1.05759		1.0017	0.948767	1.05759		1	0.95	1.06
				rs7100320	C	T	C	T	0.129	0.0084	NA	0.6954	FALSE	FALSE	FALSE	finn-b-C3_COLORECTAL_EXALLC	10	64640594	0.0295	NA	0.7755	Colorectal cancer (all cancers excluded) || id:finn-b-C3_COLORECTAL_EXALLC	Colorectal cancer (all cancers excluded)	Colorectal cancer (all cancers excluded) || ||	TRUE	igd	0.001	2.91e-08	regular glucosamine use.txt	TRUE	reported	q6XqNH	textfile	2	TRUE				1.00844	0.951781	1.06846		1.00844	0.951781	1.06846		1.01	0.95	1.07
				rs7665570	A	C	A	C	0.123	0.0136	NA	0.1461	FALSE	FALSE	FALSE	finn-b-C3_COLORECTAL_EXALLC	4	42152351	0.0378	NA	0.718899	Colorectal cancer (all cancers excluded) || id:finn-b-C3_COLORECTAL_EXALLC	Colorectal cancer (all cancers excluded)	Colorectal cancer (all cancers excluded) || ||	TRUE	igd	0.001	4.34e-08	regular glucosamine use.txt	TRUE	reported	q6XqNH	textfile	2	TRUE				1.01369	0.941305	1.09165		1.01369	0.941305	1.09165		1.01	0.94	1.09
[truncated: 5 more columns]
