# Supplementary material for: Association between genetically proxied glucosamine and risk of cancer and non-neoplastic disease: A Mendelian randomization study
Source: Front Genet. 2024 Jun 27;15:1293668. doi: 10.3389/fgene.2024.1293668 (PMC11236616; doi:10.3389/fgene.2024.1293668)
Supplement: Supplementary file 8 [file Table7.XLSX]

## Sheet: Sheet1
S6 Table. Leave-one-out analysis that were conducted to assess the association between genetically regular use of glucosamine and the risk of cancer
Cancer site	Subype	SNP	Beta	SE	P
Haemangioma and lymphangioma	NA	rs10740101	-0.192878	0.119679	0.107044
		rs10840899	-0.272596	0.118275	0.0211797
		rs1509952	-0.191266	0.119679	0.110008
		rs4746746	-0.192723	0.119566	0.106995
		rs6479846	-0.196572	0.119566	0.100167
		rs6479848	-0.195035	0.119534	0.102758
		rs6479860	-0.192972	0.119679	0.106871
		rs7100204	-0.196726	0.119581	0.0999445
		rs7100320	-0.196071	0.119807	0.101724
		rs7665570	-0.235161	0.116562	0.0436466
		All	-0.206506	0.113065	0.0677837
Pan caner	NA	rs10740101	-0.00943937	0.00307073	0.00211221
		rs1509952	-0.00938344	0.00307077	0.00224518
		rs4746746	-0.009414	0.00306687	0.00214361
		rs6479846	-0.00903198	0.00306857	0.00324651
		rs6479848	-0.00902404	0.00306852	0.00327318
		rs7100320	-0.00885466	0.00307877	0.004027
		rs7665570	-0.0108037	0.002985	0.000295359
		All	-0.00943327	0.00283116	0.000862417
Bladder	Benign neoplasm	rs10740101	-0.00975507	0.394775	0.980286
		rs10840899	-0.0869287	0.390523	0.82385
		rs1509952	0.0017297	0.394906	0.996505
		rs4746746	-0.00801036	0.394404	0.983796
		rs6479846	0.0145182	0.394404	0.970636
		rs6479848	-0.00406731	0.394372	0.991771
		rs6479860	-0.00984947	0.394775	0.980095
		rs7100204	0.0345096	0.394484	0.93029
		rs7100320	0.0358229	0.395226	0.927779
		rs7665570	0.0981618	0.384758	0.798625
		All	0.00688343	0.373046	0.985278
Bladder	Malignant neoplasm	rs10740101	-0.261352	0.128657	0.0422162
		rs10840899	-0.308956	0.127244	0.0151795
		rs1509952	-0.251949	0.128723	0.0503123
		rs4746746	-0.258273	0.128536	0.0445016
		rs6479846	-0.263786	0.128536	0.0401477
		rs6479848	-0.261169	0.128536	0.0421667
		rs6479860	-0.261446	0.128657	0.0421419
		rs7100204	-0.267497	0.12856	0.0374597
		rs7100320	-0.267231	0.128802	0.0380103
		rs7665570	-0.280355	0.125418	0.0253938
		All	-0.268353	0.121578	0.0272973
Thyroid	Benign neoplasm	rs10740101	0.126306	0.197029	0.521487
		rs10840899	0.162454	0.19477	0.404235
		rs1509952	0.118955	0.197062	0.546081
		rs4746746	0.127443	0.196843	0.517351
		rs6479846	0.140274	0.196843	0.476083
		rs6479848	0.137464	0.196843	0.484962
		rs6479860	0.126212	0.197029	0.521799
		rs7100204	0.153487	0.196899	0.435674
		rs7100320	0.154853	0.197271	0.432467
		rs7665570	0.163099	0.19196	0.395519
		All	0.141217	0.186165	0.448118
Thyroid	Malignant neoplasm	rs10740101	-0.0721015	0.136652	0.597757
		rs10840899	-0.102974	0.135131	0.44604
		rs1509952	-0.0767761	0.136685	0.574319
		rs4746746	-0.0725743	0.136556	0.595098
		rs6479846	-0.0691799	0.136523	0.612347
		rs6479848	-0.0684314	0.136523	0.6162
		rs6479860	-0.0721015	0.136652	0.597757
		rs7100204	-0.0576729	0.136555	0.672775
		rs7100320	-0.0566717	0.136812	0.678705
		rs7665570	-0.0205354	0.133135	0.877416
		All	-0.0667388	0.129124	0.605256
Head and neck	Benign neoplasm	rs10740101	-0.922837	0.25915	0.000369416
		rs10840899	-1.00384	0.256122	8.8779e-05
		rs1509952	-0.913482	0.259216	0.000425044
		rs4746746	-0.914994	0.258906	0.000409191
		rs6479846	-0.919402	0.258906	0.000383612
		rs6479848	-0.926629	0.258873	0.000344294
		rs6479860	-0.922837	0.25915	0.000369416
		rs7100204	-0.922256	0.258987	0.000369423
		rs7100320	-0.922955	0.259444	0.000374487
		rs7665570	-0.921235	0.252388	0.000262158
		All	-0.929177	0.244843	0.000147651
Lymphoma	Diffuse large B-cell lymphoma	rs10740101	-0.499703	0.292215	0.0872563
		rs10840899	-0.610319	0.288937	0.0346613
		rs1509952	-0.508589	0.292281	0.0818468
		rs4746746	-0.498286	0.29194	0.0878579
		rs6479846	-0.492422	0.291908	0.0916213
		rs6479848	-0.489339	0.291908	0.0936707
		rs6479860	-0.499986	0.292215	0.087077
		rs7100204	-0.48912	0.291988	0.0939074
		rs7100320	-0.488846	0.292538	0.0947119
		rs7665570	-0.509624	0.28479	0.0735392
		All	-0.508851	0.276109	0.0653382
Lymphoma	Follicular lymphoma	rs10740101	0.387753	0.184387	0.0354717
		rs10840899	0.445987	0.182286	0.0144197
		rs1509952	0.388406	0.184453	0.0352284
		rs4746746	0.388655	0.184214	0.0348749
		rs6479846	0.379579	0.184214	0.039347
		rs6479848	0.389778	0.184214	0.0343531
		rs6479860	0.387753	0.184387	0.0354717
		rs7100204	0.391508	0.184257	0.0336039
		rs7100320	0.392984	0.184605	0.0332717
		rs7665570	0.481723	0.179702	0.00734748
		All	0.403913	0.174229	0.0204339
Lymphoma	Hodgkin lymphoma	rs10740101	0.0864183	0.220361	0.694934
		rs10840899	0.085632	0.21785	0.694262
		rs1509952	0.0782978	0.220426	0.722432
		rs4746746	0.0859096	0.220186	0.696412
		rs6479846	0.0691433	0.220154	0.753469
		rs6479848	0.0704529	0.220154	0.748956
		rs6479860	0.0864183	0.220361	0.694934
		rs7100204	0.0371084	0.220199	0.866173
		rs7100320	0.0374103	0.220614	0.865345
		rs7665570	0.137397	0.214788	0.522378
		All	0.0777521	0.208225	0.708847
Lymphoma	Non-follicular lymphoma	rs10740101	0.0372501	0.118627	0.753513
		rs10840899	0.0241418	0.117272	0.836899
		rs1509952	0.0378255	0.11866	0.749899
		rs4746746	0.0380472	0.118516	0.748187
		rs6479846	0.0361766	0.118516	0.760178
		rs6479848	0.0324355	0.118516	0.78433
		rs6479860	0.0371557	0.118627	0.754118
		rs7100204	0.043502	0.118562	0.713684
		rs7100320	0.0427622	0.118786	0.718852
		rs7665570	0.0324678	0.115615	0.778844
		All	0.0361279	0.112095	0.747227
Lymphoma	Non-Hodgkin lymphoma	rs10740101	0.312775	0.182484	0.0865309
		rs10840899	0.373284	0.180388	0.038514
		rs1509952	0.316364	0.18255	0.0830898
		rs4746746	0.312141	0.182312	0.0868737
		rs6479846	0.295953	0.182312	0.104519
		rs6479848	0.301567	0.182312	0.0981018
		rs6479860	0.312775	0.182484	0.0865309
		rs7100204	0.309562	0.182354	0.0895861
		rs7100320	0.306699	0.182698	0.0932058
		rs7665570	0.322812	0.17786	0.069527
		All	0.316553	0.17243	0.0663832
Lymphoma	Mature T/NK-cell lymphomas	rs10740101	-1.48283	0.34338	1.57218e-05
		rs10840899	-1.55484	0.339521	4.66067e-06
		rs1509952	-1.47791	0.343479	1.68682e-05
		rs4746746	-1.48094	0.34309	1.58528e-05
		rs6479846	-1.46223	0.343058	2.0229e-05
		rs6479848	-1.46114	0.343026	2.04823e-05
		rs6479860	-1.48283	0.34338	1.57218e-05
		rs7100204	-1.43874	0.343153	2.7564e-05
		rs7100320	-1.44	0.343801	2.80825e-05
		rs7665570	-1.50799	0.334627	6.59061e-06
		All	-1.47927	0.324467	5.13794e-06
Small intestine	Benign neoplasm	rs10740101	-0.620285	0.180441	0.000586905
		rs10840899	-0.573492	0.178463	0.00131124
		rs1509952	-0.617579	0.180507	0.0006231
		rs4746746	-0.620601	0.180304	0.000577501
		rs6479846	-0.616371	0.180272	0.00062825
		rs6479848	-0.618707	0.180272	0.000598986
		rs6479860	-0.620473	0.180441	0.000584643
		rs7100204	-0.629926	0.180344	0.00047779
		rs7100320	-0.630757	0.180685	0.000481347
		rs7665570	-0.584786	0.175823	0.000881038
		All	-0.613059	0.170514	0.000323951
Small intestine	Malignant neoplasm	rs10740101	-0.26307	0.26573	0.32218
		rs10840899	-0.446346	0.2629	0.08955
		rs1509952	-0.270843	0.265796	0.308209
		rs4746746	-0.261601	0.265481	0.324436
		rs6479846	-0.25777	0.265481	0.33157
		rs6479848	-0.256276	0.265481	0.334381
		rs6479860	-0.263164	0.26573	0.322006
		rs7100204	-0.263438	0.265536	0.321149
		rs7100320	-0.262639	0.266036	0.323529
		rs7665570	-0.284189	0.259042	0.272608
		All	-0.28328	0.251113	0.259279
Bone and articular cartilage	Benign neoplasm	rs10740101	-0.507901	0.122572	3.41758e-05
		rs10840899	-0.576657	0.121122	1.92677e-06
		rs1509952	-0.50391	0.122605	3.95615e-05
		rs4746746	-0.50693	0.122457	3.47814e-05
		rs6479846	-0.509648	0.122457	3.15667e-05
		rs6479848	-0.510116	0.122457	3.10417e-05
		rs6479860	-0.507901	0.122572	3.41758e-05
		rs7100204	-0.52092	0.122507	2.11715e-05
		rs7100320	-0.520963	0.122739	2.19106e-05
		rs7665570	-0.591831	0.119378	7.13565e-07
		All	-0.526148	0.11581	5.54019e-06
Bone and articular cartilage	Malignant neoplasm	rs10740101	-1.03087	0.38452	0.00734163
		rs10840899	-1.27538	0.380106	0.000792737
		rs1509952	-1.04008	0.384618	0.00684711
		rs4746746	-1.03279	0.38419	0.00718351
		rs6479846	-1.01015	0.384158	0.00855053
		rs6479848	-1.00891	0.384126	0.00862658
		rs6479860	-1.03087	0.38452	0.00734163
		rs7100204	-1.024	0.384228	0.00769658
		rs7100320	-1.02449	0.384952	0.0077829
		rs7665570	-1.04671	0.37466	0.00520984
		All	-1.05289	0.363317	0.00375546
Eye and adnexa	Benign neoplasm	rs10740101	-0.00841819	0.122424	0.945179
		rs10840899	0.0042098	0.121033	0.972253
		rs1509952	-0.00443737	0.122457	0.971094
		rs4746746	-0.0100982	0.122342	0.934217
		rs6479846	-0.00333275	0.122342	0.978267
		rs6479848	-0.00139012	0.122309	0.990932
		rs6479860	-0.00841819	0.122424	0.945179
		rs7100204	-0.00990497	0.122359	0.935482
		rs7100320	-0.0111098	0.122591	0.92779
		rs7665570	-0.0217932	0.119267	0.855012
		All	-0.00751686	0.115685	0.948192
Eye and adnexa	Malignant neoplasm	rs10740101	0.883735	0.329977	0.0074025
		rs10840899	0.985379	0.326122	0.00251519
		rs1509952	0.876584	0.330076	0.00791421
		rs4746746	0.883982	0.329698	0.00733623
		rs6479846	0.868402	0.329698	0.00844037
		rs6479848	0.869497	0.329666	0.00835178
		rs6479860	0.883735	0.329977	0.0074025
		rs7100204	0.862603	0.329749	0.00889837
		rs7100320	0.864283	0.330372	0.00889428
		rs7665570	1.04772	0.321426	0.00111571
		All	0.903554	0.311778	0.0037547
Larynx	Benign neoplasm	rs10740101	0.710824	0.209632	0.000696834
		rs10840899	0.68251	0.207189	0.000987226
		rs1509952	0.70919	0.209698	0.000719697
		rs4746746	0.710695	0.209435	0.000690306
		rs6479846	0.709758	0.209435	0.000701668
		rs6479848	0.710976	0.209435	0.000686931
		rs6479860	0.71073	0.209632	0.000697982
		rs7100204	0.708891	0.209502	0.000715161
		rs7100320	0.71121	0.209898	0.000703107
		rs7665570	0.613363	0.204183	0.0026647
		All	0.69733	0.198068	0.000430484
Larynx	Malignant neoplasm	rs10740101	-0.0581904	0.313813	0.852891
		rs10840899	-0.187283	0.310228	0.546047
		rs1509952	-0.064048	0.313945	0.838345
		rs4746746	-0.0630398	0.31355	0.840658
		rs6479846	-0.0566917	0.313485	0.856491
		rs6479848	-0.0561309	0.313485	0.857895
		rs6479860	-0.058285	0.313813	0.852655
		rs7100204	-0.0596337	0.313586	0.849178
		rs7100320	-0.0585603	0.314177	0.852137
		rs7665570	-0.219977	0.305736	0.471833
		All	-0.0890997	0.296512	0.763801
Pancreas	Benign neoplasm	rs10740101	-2.5261	0.422448	2.23595e-09
		rs10840899	-2.6107	0.416411	3.62145e-10
		rs1509952	-2.52112	0.422004	2.31278e-09
		rs4746746	-2.5364	0.423066	2.03142e-09
		rs6479846	-2.5195	0.421205	2.20895e-09
		rs6479848	-2.51772	0.420966	2.22034e-09
		rs6479860	-2.52619	0.422459	2.23492e-09
		rs7100204	-2.52083	0.421496	2.22228e-09
		rs7100320	-2.52416	0.422786	2.36819e-09
		rs7665570	-2.84423	0.320311	6.71186e-19
		All	-2.56628	0.378304	1.17173e-11
Pancreas	Malignant neoplasm	rs10740101	-0.343774	0.172053	0.0457095
		rs10840899	-0.365549	0.170046	0.031579
		rs1509952	-0.3519	0.172086	0.0408643
		rs4746746	-0.342353	0.171891	0.0464058
		rs6479846	-0.343197	0.171891	0.0458692
		rs6479848	-0.343808	0.171859	0.0454435
		rs6479860	-0.343774	0.172053	0.0457095
		rs7100204	-0.359749	0.171923	0.0363937
		rs7100320	-0.359713	0.172248	0.0367668
		rs7665570	-0.417871	0.167587	0.0126504
		All	-0.357505	0.162553	0.027856
Oesophagus	Benign neoplasm	rs10740101	-0.839022	0.346451	0.0154453
		rs10840899	-0.937628	0.342347	0.00616589
		rs1509952	-0.847391	0.346549	0.0144763
		rs4746746	-0.840434	0.346157	0.0151865
		rs6479846	-0.835122	0.346124	0.0158314
		rs6479848	-0.832122	0.346124	0.0162118
		rs6479860	-0.839022	0.346451	0.0154453
		rs7100204	-0.827473	0.346223	0.0168483
		rs7100320	-0.827558	0.346877	0.017045
		rs7665570	-0.947427	0.337446	0.0049906
		All	-0.857987	0.327333	0.00876353
Oesophagus	Malignant neoplasm	rs10740101	0.488551	0.277178	0.0779692
		rs10840899	0.602797	0.27407	0.0278475
		rs1509952	0.479795	0.277276	0.0835616
		rs4746746	0.487943	0.276917	0.0780601
		rs6479846	0.484614	0.276885	0.0800774
		rs6479848	0.485735	0.276885	0.0793817
		rs6479860	0.488551	0.277178	0.0779692
		rs7100204	0.493968	0.276983	0.0745233
		rs7100320	0.495694	0.277505	0.0740587
		rs7665570	0.521982	0.270095	0.0532874
		All	0.503281	0.261903	0.0546524
Stomach	Benign neoplasm	rs10740101	0.21268	0.11939	0.0748493
		rs10840899	0.255518	0.117991	0.0303437
		rs1509952	0.213493	0.119423	0.0738234
		rs4746746	0.214339	0.119277	0.0723393
		rs6479846	0.210772	0.119277	0.0772163
		rs6479848	0.209424	0.119245	0.0790463
		rs6479860	0.21268	0.11939	0.0748493
		rs7100204	0.21841	0.119292	0.0671179
		rs7100320	0.21773	0.119517	0.0684946
		rs7665570	0.245054	0.116265	0.035055
		All	0.221216	0.112793	0.0498497
Stomach	Malignant neoplasm	rs10740101	-0.102432	0.168651	0.543612
		rs10840899	-0.0398687	0.166757	0.811042
		rs1509952	-0.106747	0.168684	0.526851
		rs4746746	-0.0995159	0.168493	0.554772
		rs6479846	-0.0970573	0.168461	0.564519
		rs6479848	-0.0928578	0.168461	0.581487
		rs6479860	-0.102432	0.168651	0.543612
		rs7100204	-0.0863209	0.168522	0.608494
		rs7100320	-0.085744	0.168839	0.611563
		rs7665570	-0.0940008	0.164361	0.567379
		All	-0.0906032	0.159352	0.569647
Liver/bile ducts	Benign neoplasm	rs10740101	0.7367	0.258443	0.00436458
		rs10840899	0.84563	0.255457	0.000932067
		rs1509952	0.746315	0.258509	0.00388933
		rs4746746	0.736586	0.258232	0.00433879
		rs6479846	0.73138	0.2582	0.00461692
		rs6479848	0.741121	0.2582	0.00410029
		rs6479860	0.7367	0.258443	0.00436458
		rs7100204	0.72867	0.25828	0.00478392
		rs7100320	0.730384	0.258768	0.00476449
		rs7665570	0.795802	0.251738	0.00157103
		All	0.753369	0.244192	0.00203449
Liver/bile ducts	Malignant neoplasm	rs10740101	-0.208013	0.240171	0.386434
		rs10840899	-0.120417	0.237323	0.611876
		rs1509952	-0.193616	0.240237	0.42028
		rs4746746	-0.211492	0.239944	0.378091
		rs6479846	-0.20849	0.239912	0.384833
		rs6479848	-0.208115	0.239912	0.385688
		rs6479860	-0.208013	0.240171	0.386434
		rs7100204	-0.22036	0.239976	0.358482
		rs7100320	-0.220116	0.240429	0.359921
		rs7665570	-0.293315	0.23389	0.209816
		All	-0.209436	0.226898	0.355986
Ovarian	NA	rs10740101	-0.111149	0.0444405	0.0123815
		rs1509952	-0.109423	0.0444141	0.0137508
		rs4746746	-0.109548	0.0443907	0.013594
		rs6479846	-0.107128	0.0443944	0.0158171
		rs6479848	-0.107087	0.0443944	0.0158576
		rs6479860	-0.111066	0.0444405	0.0124473
		rs7100204	-0.105991	0.0443955	0.0169663
		rs7100320	-0.105903	0.0444914	0.0172982
		rs7665570	-0.12303	0.0433003	0.00449263
		All	-0.110111	0.0417584	0.00836741
Ovarian	Clear cell	rs10740101	-0.575892	0.133185	1.53215e-05
		rs1509952	-0.575763	0.133113	1.52272e-05
		rs4746746	-0.577884	0.133024	1.39777e-05
		rs6479846	-0.572259	0.133069	1.70432e-05
		rs6479848	-0.572106	0.133065	1.71224e-05
		rs6479860	-0.579021	0.133173	1.3746e-05
		rs7100204	-0.570438	0.133079	1.81547e-05
		rs7100320	-0.569661	0.133376	1.94508e-05
		rs7665570	-0.604095	0.129702	3.19985e-06
		All	-0.577617	0.125149	3.92259e-06
Ovarian	Endometrioid	rs10740101	-0.445405	0.0954462	3.06287e-06
		rs1509952	-0.443904	0.0953933	3.26484e-06
		rs4746746	-0.44264	0.0953395	3.43767e-06
		rs6479846	-0.44141	0.0953732	3.68787e-06
		rs6479848	-0.44141	0.0953732	3.68787e-06
		rs6479860	-0.445154	0.0954462	3.10224e-06
		rs7100204	-0.444931	0.0953671	3.07938e-06
		rs7100320	-0.446134	0.0955773	3.04471e-06
		rs7665570	-0.437906	0.0928809	2.4206e-06
		All	-0.443177	0.0896825	7.74773e-07
Ovarian	Serous	rs10740101	-0.0783802	0.0513289	0.126756
		rs1509952	-0.0755467	0.0512988	0.140837
		rs4746746	-0.0762838	0.051272	0.136797
		rs6479846	-0.0739656	0.0512794	0.149189
		rs6479848	-0.0739449	0.0512794	0.149303
		rs6479860	-0.0781212	0.0513252	0.127988
		rs7100204	-0.0726417	0.0512802	0.15661
		rs7100320	-0.0723951	0.0513904	0.158916
		rs7665570	-0.0914143	0.050023	0.067633
		All	-0.077049	0.0482334	0.110172
Skin	Melanoma	rs10740101	0.546534	0.214334	0.0107748
		rs10840899	0.681701	0.211951	0.00129849
		rs1509952	0.55513	0.2144	0.00961908
		rs4746746	0.538895	0.214133	0.0118479
		rs6479846	0.53478	0.214133	0.0125099
		rs6479848	0.531014	0.214101	0.0131306
		rs6479860	0.54644	0.214334	0.0107884
		rs7100204	0.532219	0.214172	0.0129549
		rs7100320	0.533685	0.214575	0.0128764
		rs7665570	0.545233	0.208949	0.00906993
		All	0.55479	0.202532	0.00615771
Skin	Non-melanoma	rs10740101	0.095482	0.0469072	0.0417953
		rs10840899	0.120811	0.0463686	0.00917538
		rs1509952	0.09906	0.0469402	0.0348287
		rs4746746	0.0956189	0.0468631	0.0413117
		rs6479846	0.0972091	0.0468631	0.0380497
		rs6479848	0.0983315	0.0468631	0.0358813
		rs6479860	0.0953876	0.0469072	0.0419981
		rs7100204	0.0997351	0.0468748	0.0333627
		rs7100320	0.100587	0.0469631	0.0322078
		rs7665570	0.0967728	0.0457111	0.0342552
		All	0.0999298	0.044324	0.0241626
Prostate	Benign neoplasm	rs10740101	0.625397	0.413927	0.130817
		rs10840899	0.673889	0.409502	0.0998405
		rs1509952	0.659647	0.414123	0.111188
		rs4746746	0.625643	0.413571	0.130335
		rs6479846	0.621282	0.413539	0.133006
		rs6479848	0.622049	0.413507	0.132498
		rs6479860	0.625302	0.413927	0.130875
		rs7100204	0.663829	0.413669	0.108552
		rs7100320	0.646514	0.414446	0.118772
		rs7665570	0.605326	0.403963	0.134012
		All	0.636802	0.391219	0.103581
Prostate	Malignant neoplasm	rs10740101	0.225837	0.0632457	0.000355915
		rs10840899	0.270941	0.0625433	1.47725e-05
		rs1509952	0.229901	0.0632786	0.00027998
		rs4746746	0.225469	0.0631863	0.000359273
		rs6479846	0.22846	0.0631863	0.000299587
		rs6479848	0.227619	0.0631863	0.00031536
		rs6479860	0.225742	0.0632457	0.000357948
		rs7100204	0.227384	0.0631812	0.000319546
		rs7100320	0.226363	0.0632995	0.0003488
		rs7665570	0.205647	0.0616845	0.000856517
		All	0.229308	0.0597651	0.000124639
Colon	Adenocarcinoma	rs10740101	-0.179828	0.115086	0.118158
		rs10840899	-0.177566	0.113817	0.118735
		rs1509952	-0.181171	0.115119	0.115539
		rs4746746	-0.178982	0.114978	0.119551
		rs6479846	-0.180665	0.114978	0.116112
		rs6479848	-0.185248	0.114978	0.107144
		rs6479860	-0.179922	0.115086	0.117965
		rs7100204	-0.177834	0.114989	0.121977
		rs7100320	-0.177519	0.115205	0.123343
		rs7665570	-0.154248	0.112179	0.169126
		All	-0.177181	0.108748	0.103254
Colon	Ascending colon	rs10740101	-0.388796	0.11959	0.00114964
		rs10840899	-0.467533	0.118162	7.59908e-05
		rs1509952	-0.384164	0.119623	0.00132059
		rs4746746	-0.387699	0.119477	0.00117463
		rs6479846	-0.396325	0.119477	0.000909367
		rs6479848	-0.392949	0.119477	0.00100575
		rs6479860	-0.388891	0.11959	0.00114644
		rs7100204	-0.378147	0.119524	0.00155743
		rs7100320	-0.380943	0.119751	0.00146703
		rs7665570	-0.44469	0.116467	0.00013445
		All	-0.401408	0.112989	0.000381418
Colon	Descending colon	rs10740101	-0.511346	0.164273	0.00185337
		rs10840899	-0.553395	0.162345	0.000652593
		rs1509952	-0.505921	0.164339	0.00208036
		rs4746746	-0.51011	0.164151	0.00188636
		rs6479846	-0.508324	0.164151	0.00195699
		rs6479848	-0.503276	0.164119	0.00216558
		rs6479860	-0.511346	0.164273	0.00185337
		rs7100204	-0.500957	0.164176	0.00227817
		rs7100320	-0.506986	0.164486	0.00205449
		rs7665570	-0.494569	0.159983	0.00199229
		All	-0.510636	0.155217	0.00100249
Colon	Sigmoid colon	rs10740101	0.256464	0.0922703	0.0054444
		rs10840899	0.294768	0.0911904	0.00122734
		rs1509952	0.256102	0.0923032	0.00552735
		rs4746746	0.256606	0.0921834	0.00537518
		rs6479846	0.266072	0.0921834	0.00389762
		rs6479848	0.268321	0.0921834	0.00360583
		rs6479860	0.25637	0.0922703	0.00546162
		rs7100204	0.272026	0.0922053	0.00317548
		rs7100320	0.270427	0.0923794	0.00341865
		rs7665570	0.280489	0.0898769	0.00180354
		All	0.267895	0.0871795	0.00211981
Colon	Transverse colon	rs10740101	0.180147	0.134765	0.181305
		rs10840899	0.18663	0.133136	0.160974
		rs1509952	0.184992	0.134798	0.169951
		rs4746746	0.178977	0.134638	0.183742
		rs6479846	0.178601	0.134638	0.184664
		rs6479848	0.180309	0.134606	0.180397
		rs6479860	0.180052	0.134765	0.181535
		rs7100204	0.169244	0.134667	0.208841
		rs7100320	0.169976	0.134922	0.207738
		rs7665570	0.227524	0.131187	0.0828566
		All	0.183891	0.127311	0.14862
Colon	Benign neoplasm	rs10740101	-0.350243	0.0752369	3.23651e-06
		rs10840899	-0.405354	0.0743888	5.06185e-08
		rs1509952	-0.352247	0.0752697	2.87162e-06
		rs4746746	-0.351041	0.0751662	3.00921e-06
		rs6479846	-0.353564	0.0751662	2.55415e-06
		rs6479848	-0.351975	0.0751662	2.83227e-06
		rs6479860	-0.349677	0.0752369	3.35683e-06
		rs7100204	-0.361284	0.0752044	1.55501e-06
		rs7100320	-0.362453	0.0753467	1.50581e-06
		rs7665570	-0.372734	0.0733178	3.69923e-07
		All	-0.361215	0.0710968	3.76232e-07
Colon	Malignant neoplasm	rs10740101	-0.048773	0.101403	0.630529
		rs10840899	-0.062181	0.100281	0.535213
		rs1509952	-0.0464797	0.101436	0.646795
		rs4746746	-0.0479079	0.101308	0.636288
		rs6479846	-0.0509917	0.101308	0.614728
		rs6479848	-0.0540755	0.101308	0.593497
		rs6479860	-0.0488673	0.101403	0.629867
		rs7100204	-0.0497346	0.101338	0.623583
		rs7100320	-0.0490423	0.101529	0.629069
		rs7665570	-0.0537778	0.0988495	0.586416
		All	-0.0512216	0.0958232	0.592966
Lung	Squamous cell carcinoma	rs10740101	-0.217966	0.0865958	0.0118341
		rs10840899	-0.268721	0.086627	0.0019219
		rs1509952	-0.215271	0.0866781	0.0130075
		rs4746746	-0.215149	0.0865977	0.0129747
		rs6479846	-0.208144	0.0865353	0.016159
		rs6479848	-0.20863	0.0865404	0.0159183
		rs6479860	-0.217524	0.0867134	0.0121233
		rs7100204	-0.216084	0.0865857	0.0125743
		rs7100320	-0.21634	0.0867451	0.0126322
		rs7665570	-0.250322	0.0850614	0.00325219
		All	-0.223511	0.082027	0.00643319
Lung	Adenocarcinoma	rs10740101	0.0966841	0.0845039	0.252566
		rs10840899	0.07134	0.0843276	0.397561
		rs1509952	0.095903	0.0845699	0.256791
		rs4746746	0.0966031	0.0844817	0.25284
		rs6479846	0.105257	0.0844193	0.212457
		rs6479848	0.104282	0.0844296	0.216779
		rs6479860	0.095431	0.084591	0.259258
		rs7100204	0.102566	0.0844033	0.224292
		rs7100320	0.102484	0.0845641	0.225549
		rs7665570	0.0654626	0.0824345	0.427127
		All	0.0934543	0.0799413	0.242389
Breast	NA	rs10740101	-0.0279078	0.0206532	0.176613
		rs1509952	-0.0282213	0.0206532	0.171802
		rs4746746	-0.0278588	0.0206317	0.176923
		rs6479846	-0.0237204	0.0206317	0.250265
		rs6479848	-0.0236169	0.0206317	0.252338
		rs6479860	-0.0280123	0.0206532	0.174998
		rs7100204	-0.0227873	0.0206532	0.269883
		rs7100320	-0.0229978	0.0206968	0.266494
		rs7665570	-0.0257398	0.0200632	0.199514
		All	-0.0256528	0.0194056	0.186192
Breast	ER+	rs10740101	-0.0792621	0.0246045	0.00127548
		rs1509952	-0.0796779	0.0246045	0.00120227
		rs4746746	-0.079162	0.0245791	0.00127877
		rs6479846	-0.0749878	0.0246169	0.0023176
		rs6479848	-0.0748822	0.0246169	0.00235091
		rs6479860	-0.0791581	0.0246045	0.00129442
		rs7100204	-0.0730249	0.0246045	0.002998
		rs7100320	-0.0734234	0.0246563	0.00290248
		rs7665570	-0.0808072	0.0238947	0.000720135
		All	-0.077181	0.0231253	0.000845343
Breast	ER-	rs10740101	0.0306994	0.0376752	0.415161
		rs1509952	0.0306188	0.0375987	0.41544
		rs4746746	0.029543	0.0375972	0.431998
		rs6479846	0.0314111	0.0375972	0.403456
		rs6479848	0.0314111	0.0375972	0.403456
		rs6479860	0.0301866	0.0376364	0.422519
		rs7100204	0.0324735	0.0375987	0.38776
		rs7100320	0.0325617	0.037677	0.38746
		rs7665570	0.0332123	0.0365733	0.363825
		All	0.0313581	0.0353564	0.375125
