# Supplementary material for: Association between genetically proxied glucosamine and risk of cancer and non-neoplastic disease: A Mendelian randomization study
Source: Front Genet. 2024 Jun 27;15:1293668. doi: 10.3389/fgene.2024.1293668 (PMC11236616; doi:10.3389/fgene.2024.1293668)
Supplement: Supplementary file 9 [file Table8.XLSX]

## Sheet: Sheet1
S7 Table. Leave-one-out analysis that were conducted to assess the association between genetically regular use of glucosamine and the risk of non-communicable diseases
Cancer site	SNP	Beta	SE	P
Parkinson's disease	rs10740101	-0.145789	0.0791021	0.0653214
	rs1509952	-0.148557	0.079191	0.0606653
	rs4746746	-0.136176	0.0804178	0.0903865
	rs6479846	-0.132149	0.0806105	0.101141
	rs6479848	-0.131998	0.0806105	0.101531
	rs7100320	-0.134101	0.0809128	0.0974479
	rs7665570	-0.114868	0.077997	0.140827
	All	-0.134746	0.0738948	0.0682307
Alzheimer's disease	rs10740101	-0.0477993	0.0560649	0.393898
	rs1509952	-0.051285	0.0560056	0.359818
	rs4746746	-0.0517332	0.0559279	0.354968
	rs6479846	-0.0425542	0.0559861	0.447204
	rs6479848	-0.042834	0.0559861	0.444222
	rs7100320	-0.0406269	0.0561033	0.468976
	rs7665570	-0.0565731	0.0542896	0.297383
	All	-0.0477147	0.0516201	0.355307
Bipolar disorder	rs10740101	0.139213	0.0520096	0.00743548
	rs1509952	0.139772	0.0520096	0.00720038
	rs4746746	0.140052	0.0519366	0.00700524
	rs6479846	0.137817	0.0519366	0.00796451
	rs6479848	0.137531	0.0519366	0.00809556
	rs7100320	0.140088	0.0520366	0.0071003
	rs7665570	0.179743	0.0503204	0.000354308
	All	0.145217	0.0478934	0.0024286
Anorexia nervosa	rs10740101	-0.278379	0.0902977	0.00204996
	rs10840899	-0.32539	0.0898465	0.00029276
	rs1509952	-0.281534	0.090266	0.00181506
	rs4746746	-0.27604	0.0902143	0.00221466
	rs6479846	-0.272824	0.0902143	0.00249315
	rs6479848	-0.272912	0.0902143	0.00248512
	rs6479860	-0.276714	0.0902977	0.00218064
	rs7100204	-0.27512	0.0902346	0.00229651
	rs7100320	-0.276554	0.0904017	0.00221952
	rs7665570	-0.277559	0.0883082	0.00167184
	All	-0.281326	0.0854039	0.000987506
Autism spectrum disorder	rs10740101	-0.176769	0.0465879	0.000148053
	rs10840899	-0.206746	0.0429829	1.50964e-06
	rs1509952	-0.177042	0.0465785	0.000144155
	rs4746746	-0.176044	0.0465605	0.000156211
	rs6479846	-0.171971	0.0464312	0.000212413
	rs6479848	-0.172061	0.0464394	0.000211336
	rs6479860	-0.177692	0.0465486	0.000134894
	rs7100204	-0.172688	0.0464304	0.000199781
	rs7100320	-0.172827	0.046564	0.000205954
	rs7665570	-0.152624	0.0422219	0.000300584
	All	-0.175569	0.0415695	2.40547e-05
Eczema	rs10740101	-0.0761015	0.0544765	0.162426
	rs10840899	-0.0965246	0.0546481	0.0773469
	rs1509952	-0.0760941	0.0544823	0.162511
	rs4746746	-0.0743181	0.0544458	0.172256
	rs6479846	-0.0804211	0.0545001	0.140048
	rs6479848	-0.0804284	0.0545002	0.140012
	rs6479860	-0.0749594	0.054516	0.169132
	rs7100204	-0.0808264	0.0547278	0.139708
	rs7100320	-0.0861658	0.0545036	0.113896
	rs7665570	-0.109612	0.0534303	0.0402184
	All	-0.083643	0.0516272	0.105203
Atopic dermatitis	rs10740101	0.209357	0.0609113	0.000588012
	rs10840899	0.217884	0.0601919	0.000294811
	rs1509952	0.211821	0.0609113	0.000506057
	rs4746746	0.209768	0.0608539	0.000566694
	rs6479846	0.208173	0.0608539	0.00062423
	rs6479848	0.209674	0.0608539	0.000569937
	rs6479860	0.209357	0.0609113	0.000588012
	rs7100204	0.210158	0.0608787	0.000556298
	rs7100320	0.209433	0.0609942	0.000595485
	rs7665570	0.246135	0.0593037	3.31866e-05
	All	0.214357	0.0575472	0.000195397
Autoimmune thyroiditis	rs10740101	0.877932	0.271381	0.00121622
	rs10840899	1.06587	0.268344	7.12612e-05
	rs1509952	0.870128	0.271447	0.0013482
	rs4746746	0.878086	0.271126	0.00120092
	rs6479846	0.882296	0.271126	0.00113717
	rs6479848	0.883325	0.271126	0.00112207
	rs6479860	0.878026	0.271381	0.00121474
	rs7100204	0.894682	0.271187	0.000969834
	rs7100320	0.897078	0.271698	0.000960846
	rs7665570	0.906319	0.264486	0.000610926
	All	0.903746	0.256433	0.000424609
Chronic sinusitis	rs10740101	0.243906	0.0485681	5.11542e-07
	rs10840899	0.260073	0.0480016	6.02664e-08
	rs1509952	0.24228	0.0486012	6.19424e-07
	rs4746746	0.243208	0.0485225	5.37893e-07
	rs6479846	0.241616	0.0485225	6.37571e-07
	rs6479848	0.241616	0.0485225	6.37571e-07
	rs6479860	0.243906	0.0485681	5.11542e-07
	rs7100204	0.239142	0.0485357	8.34423e-07
	rs7100320	0.23904	0.0486273	8.84417e-07
	rs7665570	0.242469	0.0473127	2.97805e-07
	All	0.243757	0.0458909	1.08628e-07
Asthma	rs10740101	0.175765	0.0344432	3.34246e-07
	rs10840899	0.193517	0.03403	1.2956e-08
	rs1509952	0.175101	0.0344432	3.70056e-07
	rs4746746	0.175913	0.0344107	3.18502e-07
	rs6479846	0.177886	0.0344107	2.34712e-07
	rs6479848	0.177886	0.0344107	2.34712e-07
	rs6479860	0.17567	0.0344432	3.39149e-07
	rs7100204	0.176666	0.0344107	2.83576e-07
	rs7100320	0.176385	0.0344756	3.11694e-07
	rs7665570	0.187463	0.0335398	2.28035e-08
	All	0.179303	0.0325382	3.57705e-08
Interstitial lung disease	rs10740101	-0.549857	0.0969272	1.40411e-08
	rs10840899	-0.616944	0.0957963	1.19348e-10
	rs1509952	-0.550555	0.0969602	1.36158e-08
	rs4746746	-0.551775	0.0968359	1.21191e-08
	rs6479846	-0.547838	0.0968359	1.53702e-08
	rs6479848	-0.54765	0.0968359	1.55445e-08
	rs6479860	-0.549857	0.0969272	1.40411e-08
	rs7100204	-0.550358	0.0968621	1.33227e-08
	rs7100320	-0.550378	0.0970452	1.41668e-08
	rs7665570	-0.582805	0.0943891	6.6373e-10
	All	-0.560056	0.0915779	9.61761e-10
Inflammatory bowel disease	rs10740101	-0.307748	0.0586834	1.56948e-07
	rs10840899	-0.341027	0.0580018	4.11259e-09
	rs1509952	-0.310965	0.0586834	1.16417e-07
	rs4746746	-0.308162	0.0586281	1.47052e-07
	rs6479846	-0.309193	0.0586281	1.33633e-07
	rs6479848	-0.309193	0.0586281	1.33633e-07
	rs6479860	-0.307748	0.0586834	1.56948e-07
	rs7100204	-0.311548	0.0586508	1.08481e-07
	rs7100320	-0.311735	0.0587618	1.12633e-07
	rs7665570	-0.312075	0.0571683	4.79142e-08
	All	-0.312999	0.0554466	1.65138e-08
Gastroesophageal reflux disease	rs10740101	-0.084227	0.0397556	0.0341227
	rs10840899	-0.101972	0.0393102	0.00948547
	rs1509952	-0.0836662	0.0397885	0.0354857
	rs4746746	-0.0841411	0.0397184	0.0341376
	rs6479846	-0.0827423	0.0397184	0.0372307
	rs6479848	-0.0828356	0.0397184	0.0370173
	rs6479860	-0.0843212	0.0397556	0.0339228
	rs7100204	-0.081967	0.0397556	0.0392294
	rs7100320	-0.0820992	0.0398313	0.0392864
	rs7665570	-0.0663935	0.0387357	0.0865261
	All	-0.0833886	0.0375724	0.0264587
Type 1 diabetes	rs10740101	-0.274295	0.0617864	9.02075e-06
	rs10840899	-0.311121	0.0610248	3.42767e-07
	rs1509952	-0.277237	0.0617864	7.22224e-06
	rs4746746	-0.274016	0.061728	9.03384e-06
	rs6479846	-0.278246	0.061728	6.55592e-06
	rs6479848	-0.27928	0.061728	6.05758e-06
	rs6479860	-0.274295	0.0617864	9.02075e-06
	rs7100204	-0.27967	0.0617214	5.86597e-06
	rs7100320	-0.279389	0.0618375	6.23941e-06
	rs7665570	-0.297481	0.0601904	7.71916e-07
	All	-0.282651	0.0583682	1.28183e-06
Macular degeneration	rs10740101	0.00443121	0.00176686	0.0121434
	rs10840899	0.00491042	0.00176516	0.00540487
	rs1509952	0.00442583	0.00176688	0.0122492
	rs4746746	0.00442612	0.00176539	0.0121703
	rs6479846	0.00432406	0.00176618	0.0143552
	rs6479848	0.00432504	0.00176617	0.0143325
	rs6479860	0.00443561	0.00176685	0.0120572
	rs7100204	0.00436714	0.00176686	0.0134475
	rs7100320	0.00438252	0.00177003	0.0132881
	rs7665570	0.0045129	0.00173333	0.00922486
	All	0.0044544	0.0016728	0.00774828
Bronchiectasis	rs10840899	-0.393389	0.292878	0.179213
	rs7100320	-0.49221	0.315658	0.118923
	rs7665570	-0.445558	0.272076	0.1015
	All	-0.441581	0.238355	0.0639371
Idiopathic pulmonary fibrosis	rs10840899	-0.684242	0.310578	0.0275858
	rs7100320	-0.134081	0.33424	0.688309
	rs7665570	-0.397433	0.44314	0.369796
	All	-0.417034	0.276264	0.131159
Multiple sclerosis	rs10740101	-0.295801	0.0625391	2.24679e-06
	rs1509952	-0.298003	0.0625545	1.89885e-06
	rs4746746	-0.292597	0.0624357	2.781e-06
	rs6479846	-0.307107	0.0624595	8.7925e-07
	rs6479848	-0.308865	0.0624519	7.58931e-07
	rs7100320	-0.306276	0.0624181	9.25556e-07
	rs7665570	-0.346644	0.0604231	9.63984e-09
	All	-0.308281	0.0575584	8.50967e-08
Autoimmune hyperthyroidism	rs10840899	0.571824	0.31422	0.068786
	rs7100320	0.74234	0.337626	0.0278989
	rs7665570	0.662834	0.292417	0.0234057
	All	0.655503	0.255673	0.0103523
Depression	rs10840899	0.0731962	0.124754	0.55739
	rs7100320	0.0673903	0.136626	0.621839
	rs7665570	0.171436	0.0685998	0.0124517
	All	0.109328	0.0803097	0.173411
Mood disorders	rs10840899	0.0770742	0.0924332	0.404373
	rs7100320	0.104391	0.127298	0.412187
	rs7665570	0.173562	0.0662198	0.00876712
	All	0.121875	0.069371	0.0789416
Type 2 diabetes	rs10740101	-0.115951	0.0306234	0.000152868
	rs10840899	-0.118686	0.030247	8.71e-05
	rs1509952	-0.11747	0.0306234	0.00012507
	rs4746746	-0.115473	0.0305944	0.000160442
	rs6479846	-0.116037	0.0305944	0.00014898
	rs6479848	-0.116602	0.0305944	0.000138293
	rs6479860	-0.116046	0.0306234	0.000150973
	rs7100204	-0.114851	0.0305909	0.000173754
	rs7100320	-0.115414	0.0306484	0.000166056
	rs7665570	-0.120968	0.0298283	5e-05
	All	-0.116777	0.0289289	5.42e-05
Heart failure	rs10840899	-0.0955175	0.0761819	0.209912
	rs7100320	-0.0792461	0.0991868	0.424315
	rs7665570	-0.0208653	0.0701153	0.766019
	All	-0.0622001	0.061454	0.311471

## Sheet: Sheet2
	SNP	b	se	p
Bronchiectasis	rs10840899	-0.393389	0.292878	0.179213
	rs7100320	-0.49221	0.315658	0.118923
	rs7665570	-0.445558	0.272076	0.1015
	All	-0.441581	0.238355	0.0639371
Idiopathic pulmonary fibrosis	rs10840899	-0.684242	0.310578	0.0275858
	rs7100320	-0.134081	0.33424	0.688309
	rs7665570	-0.397433	0.44314	0.369796
	All	-0.417034	0.276264	0.131159
Multiple sclerosis	rs10740101	-0.295801	0.0625391	2.24679e-06
	rs1509952	-0.298003	0.0625545	1.89885e-06
	rs4746746	-0.292597	0.0624357	2.781e-06
	rs6479846	-0.307107	0.0624595	8.7925e-07
	rs6479848	-0.308865	0.0624519	7.58931e-07
	rs7100320	-0.306276	0.0624181	9.25556e-07
	rs7665570	-0.346644	0.0604231	9.63984e-09
	All	-0.308281	0.0575584	8.50967e-08
Autoimmune hyperthyroidism	rs10840899	0.571824	0.31422	0.068786
	rs7100320	0.74234	0.337626	0.0278989
	rs7665570	0.662834	0.292417	0.0234057
	All	0.655503	0.255673	0.0103523
Depression	rs10840899	0.0731962	0.124754	0.55739
	rs7100320	0.0673903	0.136626	0.621839
	rs7665570	0.171436	0.0685998	0.0124517
	All	0.109328	0.0803097	0.173411
Mood disorders	rs10840899	0.0770742	0.0924332	0.404373
	rs7100320	0.104391	0.127298	0.412187
	rs7665570	0.173562	0.0662198	0.00876712
	All	0.121875	0.069371	0.0789416
Type 2 diabetes	rs10740101	-0.115951	0.0306234	0.000152868
	rs10840899	-0.118686	0.030247	8.71e-05
	rs1509952	-0.11747	0.0306234	0.00012507
	rs4746746	-0.115473	0.0305944	0.000160442
	rs6479846	-0.116037	0.0305944	0.00014898
	rs6479848	-0.116602	0.0305944	0.000138293
	rs6479860	-0.116046	0.0306234	0.000150973
	rs7100204	-0.114851	0.0305909	0.000173754
	rs7100320	-0.115414	0.0306484	0.000166056
	rs7665570	-0.120968	0.0298283	5e-05
	All	-0.116777	0.0289289	5.42e-05
